# Supplementary material for: Cis-regulatory effects of transposable element insertion/absence polymorphisms in the Brassica napus population
Source: Hortic Res. 2026 Apr 1;13(4):uhaf356. doi: 10.1093/hr/uhaf356 (PMC13365621; doi:10.1093/hr/uhaf356)
Supplement: Web_Material_uhaf356 [file web_material_uhaf356.zip]

Archive with 9 entries (8 files):
- Supplementary data/
- Supplementary data/Supplementary data.R1.docx
- Supplementary data/Supplementary Figure S1.pdf
- Supplementary data/Supplementary Figure S2.pdf
- Supplementary data/Table S1  Summary of TEP eQTLs..xlsx
- Supplementary data/Table S2 20DAF significant TE_eQTLs.xlsx
- Supplementary data/Table S3 40DAF significant TE_eQTLs.xlsx
- Supplementary data/Table S4 The casual TEP of lipid-related genes in 20DAF.xlsx
- Supplementary data/Table S5 The casual TEP of lipid-related genes in 40DAF.xlsx
