# Supplementary material for: Cis-regulatory effects of transposable element insertion/absence polymorphisms in the Brassica napus population
Source: Hortic Res. 2026 Apr 1;13(4):uhaf356. doi: 10.1093/hr/uhaf356 (PMC13365621; doi:10.1093/hr/uhaf356)
Supplement: Web_Material_uhaf356 [file web_material_uhaf356.zip › Supplementary data/Table S1 Summary of TEP eQTLs..xlsx]

## Sheet: Sheet1
Table S1 Summary of TEP eQTLs
Type of TEP	Stage	Number of significant TEP_eQTLs	Distinct target genes	Number of casual TEP of lipid-related genes
LTR/Copia	20 DAF	35425	19443	10
LTR/Gypsy	20 DAF	60161	25957	10
Other	20 DAF	507	450	0
LTR/Copia	40 DAF	32457	18234	2
LTR/Gypsy	40 DAF	54825	24189	1
Other	40 DAF	447	401	0
