# Supplementary material for: Cis-regulatory effects of transposable element insertion/absence polymorphisms in the Brassica napus population
Source: Hortic Res. 2026 Apr 1;13(4):uhaf356. doi: 10.1093/hr/uhaf356 (PMC13365621; doi:10.1093/hr/uhaf356)
Supplement: Web_Material_uhaf356 [file web_material_uhaf356.zip › Supplementary data/Table S2 20DAF significant TE_eQTLs.xlsx]

## Sheet: Table S1
Table S2 20DAF significant TE_eQTLs
Gene	Function	TE	Distance	Pvalue	Beta	FDR	Type
BnaA01G0000400ZS	Chromatin-remodeling complex subunit ies6	TE_00002927_INT	36095	2.05142e-16	11.3047	2.76168e-15	LTR/Copia
BnaA01G0000400ZS	Chromatin-remodeling complex subunit ies6	TE_00003469_LTR	206815	2.85476e-09	8.29393	1.1683e-08	LTR/Copia
BnaA01G0000400ZS	Chromatin-remodeling complex subunit ies6	TE_00002958_LTR	681211	0.000493841	5.58171	0.000552004	LTR/Copia
BnaA01G0000500ZS	Serine/threonine-protein kinase STY46	TE_00003469_LTR	206110	2.71281e-06	-0.318021	5.80208e-06	LTR/Copia
BnaA01G0001000ZS	Aminoacylase-1B	TE_00002927_INT	10328	2.77364e-19	1.95815	5.62145e-18	LTR/Copia
BnaA01G0001100ZS	Amino acid transporter ANTL2	TE_00002927_INT	1351	1.8521e-16	0.167146	2.50554e-15	LTR/Copia
BnaA01G0001400ZS	Amino acid transporter ANTL2	TE_00002927_INT	-11649	1.00167e-19	0.195006	2.14816e-18	LTR/Copia
BnaA01G0001400ZS	Amino acid transporter ANTL2	TE_00002958_LTR	633467	0.000222859	0.0932526	0.000279293	LTR/Copia
BnaA01G0001500ZS	Aminoacylase-1B	TE_00002927_INT	-18141	1.36395e-07	0.827722	4.06613e-07	LTR/Copia
BnaA01G0001900ZS	Heterodimeric geranylgeranyl pyrophosphate synthase small subunit, chloroplastic	TE_00002927_INT	-37504	1.17018e-12	0.589208	8.60985e-12	LTR/Copia
BnaA01G0002000ZS	Serine/threonine-protein kinase STY46	TE_00003067_LTR	-211008	0.000880303	0.138176	0.000898988	LTR/Copia
BnaA01G0002000ZS	Serine/threonine-protein kinase STY46	TE_00003469_LTR	128262	1.53929e-15	-0.31547	1.83554e-14	LTR/Copia
BnaA01G0002000ZS	Serine/threonine-protein kinase STY46	TE_00004364_INT	580060	8.07441e-08	-0.195105	2.53264e-07	LTR/Gypsy
BnaA01G0002000ZS	Serine/threonine-protein kinase STY46	TE_00002958_LTR	602658	9.14009e-11	-0.293706	4.84407e-10	LTR/Copia
BnaA01G0002100ZS	Chromatin-remodeling complex subunit ies6	TE_00002927_INT	-46274	0.000152767	-1.46123	0.000201974	LTR/Copia
BnaA01G0002600ZS	Amidophosphoribosyltransferase 3, chloroplastic	TE_00002927_INT	-97148	3.83451e-07	-0.0120102	1.02346e-06	LTR/Copia
BnaA01G0002600ZS	Amidophosphoribosyltransferase 3, chloroplastic	TE_00003469_LTR	73572	5.17615e-05	-0.0095441	7.90932e-05	LTR/Copia
BnaA01G0002800ZS	Protein BASIC PENTACYSTEINE5	TE_00002927_INT	-102798	0.000289609	-0.575487	0.000349975	LTR/Copia
BnaA01G0002800ZS	Protein BASIC PENTACYSTEINE5	TE_00004364_INT	519720	0.000407268	-0.496442	0.000468388	LTR/Gypsy
BnaA01G0002800ZS	Protein BASIC PENTACYSTEINE5	TE_00002958_LTR	542318	0.000268739	-0.644184	0.000328227	LTR/Copia
BnaA01G0002800ZS	Protein BASIC PENTACYSTEINE5	TE_00004892_INT	983662	0.000149535	0.699654	0.00019865	LTR/Gypsy
BnaA01G0002900ZS	Kinesin-like protein KIN-7F	TE_00002927_INT	-104862	3.8333e-22	-8.57289	1.1718e-20	LTR/Copia
BnaA01G0002900ZS	Kinesin-like protein KIN-7F	TE_00003469_LTR	65858	0.000102188	-3.62724	0.000142996	LTR/Copia
BnaA01G0002900ZS	Kinesin-like protein KIN-7F	TE_00004364_INT	517656	3.00974e-10	-5.14999	1.46981e-09	LTR/Gypsy
BnaA01G0002900ZS	Kinesin-like protein KIN-7F	TE_00002958_LTR	540254	7.51971e-06	-4.68773	1.43125e-05	LTR/Copia
BnaA01G0003000ZS	Fructose-bisphosphate aldolase 2, chloroplastic	TE_00003469_LTR	59905	0.000110323	-2.04474	0.000152834	LTR/Copia
BnaA01G0003000ZS	Fructose-bisphosphate aldolase 2, chloroplastic	TE_00002958_LTR	534301	0.00023659	-2.19124	0.000293905	LTR/Copia
BnaA01G0003200ZS	Endoglucanase 24	TE_00002927_INT	-127167	0.000742188	-0.197386	0.000779079	LTR/Copia
BnaA01G0003500ZS	V-type proton ATPase subunit a3	TE_00002927_INT	-153764	5.03803e-16	4.68576	6.36425e-15	LTR/Copia
BnaA01G0003500ZS	V-type proton ATPase subunit a3	TE_00003469_LTR	16956	5.1479e-10	3.62992	2.42411e-09	LTR/Copia
BnaA01G0003600ZS	Cysteine protease RD19A	TE_00002927_INT	-160521	0.000101004	-17.2475	0.000141626	LTR/Copia
BnaA01G0003600ZS	Cysteine protease RD19A	TE_00003469_LTR	10199	4.0331e-26	-42.9332	2.16652e-24	LTR/Copia
BnaA01G0003600ZS	Cysteine protease RD19A	TE_00004364_INT	461997	1.68018e-11	-25.7518	9.95336e-11	LTR/Gypsy
BnaA01G0003600ZS	Cysteine protease RD19A	TE_00002958_LTR	484595	1.02271e-13	-35.5593	8.8004e-13	LTR/Copia
BnaA01G0003600ZS	Cysteine protease RD19A	TE_00004892_INT	925939	1.66748e-05	22.1538	2.9123e-05	LTR/Gypsy
BnaA01G0004000ZS	Late embryogenesis abundant protein	TE_00003469_LTR	1034	3.4621e-11	-0.0761203	1.9647e-10	LTR/Copia
BnaA01G0004000ZS	Late embryogenesis abundant protein	TE_00004364_INT	452832	4.05376e-08	-0.056984	1.34067e-07	LTR/Gypsy
BnaA01G0004000ZS	Late embryogenesis abundant protein	TE_00002958_LTR	475430	4.0594e-08	-0.071786	1.34174e-07	LTR/Copia
BnaA01G0004000ZS	Late embryogenesis abundant protein	TE_00004892_INT	916774	0.000142268	0.0526498	0.000190275	LTR/Gypsy
BnaA01G0004200ZS	Chaperone protein dnaJ 10	TE_00003067_LTR	-342600	0.000290634	4.62372	0.000350802	LTR/Copia
BnaA01G0004200ZS	Chaperone protein dnaJ 10	TE_00003469_LTR	-3330	8.01414e-14	-9.15065	7.07213e-13	LTR/Copia
BnaA01G0004200ZS	Chaperone protein dnaJ 10	TE_00004364_INT	448468	1.47801e-10	-7.09817	7.62857e-10	LTR/Gypsy
BnaA01G0004200ZS	Chaperone protein dnaJ 10	TE_00002958_LTR	471066	1.05442e-11	-9.44877	6.43941e-11	LTR/Copia
BnaA01G0004200ZS	Chaperone protein dnaJ 10	TE_00004892_INT	912410	5.43291e-08	8.00018	1.75074e-07	LTR/Gypsy
BnaA01G0004500ZS	Glycine-rich RNA-binding protein 10	TE_00002927_INT	-180999	9.57285e-07	33.1295	2.30189e-06	LTR/Copia
BnaA01G0004500ZS	Glycine-rich RNA-binding protein 10	TE_00003469_LTR	-10279	2.1863e-08	-37.2039	7.55578e-08	LTR/Copia
BnaA01G0004500ZS	Glycine-rich RNA-binding protein 10	TE_00002958_LTR	464117	0.000318475	-27.3487	0.000379033	LTR/Copia
BnaA01G0004600ZS	Egg cell-secreted protein 1.4	TE_00003469_LTR	-14750	4.90406e-10	-13.2389	2.32512e-09	LTR/Copia
BnaA01G0004600ZS	Egg cell-secreted protein 1.4	TE_00004364_INT	437048	1.34222e-06	-9.30579	3.09793e-06	LTR/Gypsy
BnaA01G0004600ZS	Egg cell-secreted protein 1.4	TE_00002958_LTR	459646	8.74937e-06	-10.8157	1.64214e-05	LTR/Copia
BnaA01G0004700ZS	Cellulose synthase A catalytic subunit 2 [UDP-forming]	TE_00002927_INT	-189307	1.48884e-14	-10.4949	1.50599e-13	LTR/Copia
BnaA01G0004700ZS	Cellulose synthase A catalytic subunit 2 [UDP-forming]	TE_00003469_LTR	-18587	4.9112e-14	-10.1919	4.53651e-13	LTR/Copia
BnaA01G0004700ZS	Cellulose synthase A catalytic subunit 2 [UDP-forming]	TE_00004364_INT	433211	3.99612e-11	-8.06854	2.24472e-10	LTR/Gypsy
BnaA01G0004700ZS	Cellulose synthase A catalytic subunit 2 [UDP-forming]	TE_00002958_LTR	455809	2.49187e-12	-10.7325	1.72201e-11	LTR/Copia
BnaA01G0004700ZS	Cellulose synthase A catalytic subunit 2 [UDP-forming]	TE_00004892_INT	897153	2.7095e-05	6.89201	4.45915e-05	LTR/Gypsy
BnaA01G0004800ZS	Ribonucleoside-diphosphate reductase large subunit	TE_00002927_INT	-195361	1.54063e-06	-0.298194	3.50074e-06	LTR/Copia
BnaA01G0004800ZS	Ribonucleoside-diphosphate reductase large subunit	TE_00003469_LTR	-24641	2.2544e-07	-0.316774	6.37058e-07	LTR/Copia
BnaA01G0004800ZS	Ribonucleoside-diphosphate reductase large subunit	TE_00002958_LTR	449755	5.41707e-05	-0.280486	8.23424e-05	LTR/Copia
BnaA01G0004900ZS	UDP-galactose transporter 2	TE_00002927_INT	-202632	2.27422e-05	-0.792327	3.80619e-05	LTR/Copia
BnaA01G0004900ZS	UDP-galactose transporter 2	TE_00003469_LTR	-31912	2.6692e-07	-0.945327	7.39173e-07	LTR/Copia
BnaA01G0004900ZS	UDP-galactose transporter 2	TE_00004364_INT	419886	1.36272e-06	-0.795084	3.13772e-06	LTR/Gypsy
BnaA01G0004900ZS	UDP-galactose transporter 2	TE_00002958_LTR	442484	1.21416e-09	-1.24653	5.34443e-09	LTR/Copia
BnaA01G0004900ZS	UDP-galactose transporter 2	TE_00004892_INT	883828	1.85486e-05	0.931307	3.19121e-05	LTR/Gypsy
BnaA01G0005000ZS	Protein BRASSINOSTEROID INSENSITIVE 1	TE_00003067_LTR	-378937	0.000203092	0.264286	0.000257909	LTR/Copia
BnaA01G0005000ZS	Protein BRASSINOSTEROID INSENSITIVE 1	TE_00002958_LTR	434729	0.000944747	-0.263812	0.000952841	LTR/Copia
BnaA01G0005300ZS	Developmentally-regulated G-protein 3	TE_00004892_INT	836176	0.000432029	2.86281	0.000492362	LTR/Gypsy
BnaA01G0005400ZS	Shikimate kinase 2, chloroplastic	TE_00003469_LTR	-83554	2.92128e-09	-4.35248	1.19375e-08	LTR/Copia
BnaA01G0005400ZS	Shikimate kinase 2, chloroplastic	TE_00004364_INT	368244	3.41756e-06	-3.07707	7.13292e-06	LTR/Gypsy
BnaA01G0005400ZS	Shikimate kinase 2, chloroplastic	TE_00002958_LTR	390842	1.78901e-10	-5.24202	9.08833e-10	LTR/Copia
BnaA01G0005400ZS	Shikimate kinase 2, chloroplastic	TE_00004892_INT	832186	6.68085e-05	3.49318	9.89431e-05	LTR/Gypsy
BnaA01G0005500ZS	F-box/kelch-repeat protein At4g39550	TE_00003469_LTR	-85471	1.28275e-06	-0.472753	2.97338e-06	LTR/Copia
BnaA01G0005500ZS	F-box/kelch-repeat protein At4g39550	TE_00004364_INT	366327	9.26018e-05	-0.343341	0.000131342	LTR/Gypsy
BnaA01G0005500ZS	F-box/kelch-repeat protein At4g39550	TE_00002958_LTR	388925	8.87463e-06	-0.489803	1.66114e-05	LTR/Copia
BnaA01G0005500ZS	F-box/kelch-repeat protein At4g39550	TE_00004892_INT	830269	0.0002295	0.42643	0.000286319	LTR/Gypsy
BnaA01G0005600ZS	F-box/kelch-repeat protein At4g39590	TE_00002958_LTR	387133	9.2945e-05	-0.673481	0.000131728	LTR/Copia
BnaA01G0005600ZS	F-box/kelch-repeat protein At4g39590	TE_00004892_INT	828477	0.000504915	0.62774	0.000562046	LTR/Gypsy
BnaA01G0005700ZS	F-box/kelch-repeat protein At4g39550	TE_00002927_INT	-260027	8.82898e-13	-0.497281	6.63733e-12	LTR/Copia
BnaA01G0005700ZS	F-box/kelch-repeat protein At4g39550	TE_00003469_LTR	-89307	6.43604e-18	-0.582552	1.07624e-16	LTR/Copia
BnaA01G0005700ZS	F-box/kelch-repeat protein At4g39550	TE_00004364_INT	362491	0.000219781	-0.234275	0.000275944	LTR/Gypsy
BnaA01G0005700ZS	F-box/kelch-repeat protein At4g39550	TE_00002958_LTR	385089	3.79353e-11	-0.515315	2.13752e-10	LTR/Copia
BnaA01G0005900ZS	Putative F-box/kelch-repeat protein At1g61540	TE_00003469_LTR	-96154	0.000197471	-0.0884666	0.000251579	LTR/Copia
BnaA01G0005900ZS	Putative F-box/kelch-repeat protein At1g61540	TE_00004364_INT	355644	2.07493e-05	-0.0900903	3.51841e-05	LTR/Gypsy
BnaA01G0006500ZS	Gamma-glutamyltranspeptidase 1	TE_00002958_LTR	360528	0.000776165	-0.287688	0.000809218	LTR/Copia
BnaA01G0006600ZS	Alanine--glyoxylate aminotransferase 2 homolog 1, mitochondrial	TE_00003469_LTR	-119584	2.11159e-05	-3.68447	3.56964e-05	LTR/Copia
BnaA01G0006600ZS	Alanine--glyoxylate aminotransferase 2 homolog 1, mitochondrial	TE_00004364_INT	332214	0.000107614	-3.00595	0.00014968	LTR/Gypsy
BnaA01G0006600ZS	Alanine--glyoxylate aminotransferase 2 homolog 1, mitochondrial	TE_00002958_LTR	354812	1.7733e-08	-5.43302	6.24947e-08	LTR/Copia
BnaA01G0006600ZS	Alanine--glyoxylate aminotransferase 2 homolog 1, mitochondrial	TE_00004892_INT	796156	3.81332e-06	4.69597	7.85229e-06	LTR/Gypsy
BnaA01G0007600ZS	Ethylene-responsive transcription factor ERF060	TE_00002927_INT	-345623	2.91102e-06	-0.495864	6.19011e-06	LTR/Copia
BnaA01G0007600ZS	Ethylene-responsive transcription factor ERF060	TE_00003469_LTR	-174903	1.34815e-17	-0.85937	2.16212e-16	LTR/Copia
BnaA01G0007600ZS	Ethylene-responsive transcription factor ERF060	TE_00004364_INT	276895	2.43635e-08	-0.518788	8.3573e-08	LTR/Gypsy
BnaA01G0007600ZS	Ethylene-responsive transcription factor ERF060	TE_00002958_LTR	299493	6.51997e-15	-0.89159	7.03216e-14	LTR/Copia
BnaA01G0007600ZS	Ethylene-responsive transcription factor ERF060	TE_00004892_INT	740837	4.5887e-06	0.565605	9.26278e-06	LTR/Gypsy
BnaA01G0008000ZS	Trafficking protein particle complex subunit 12	TE_00002927_INT	-364896	0.00015022	-0.46802	0.000199273	LTR/Copia
BnaA01G0008200ZS	DNA oxidative demethylase ALKBH2	TE_00003469_LTR	-200595	0.000211429	-4.43481	0.000266987	LTR/Copia
BnaA01G0008200ZS	DNA oxidative demethylase ALKBH2	TE_00004364_INT	251203	0.000110958	-4.13043	0.00015355	LTR/Gypsy
BnaA01G0008200ZS	DNA oxidative demethylase ALKBH2	TE_00002958_LTR	273801	0.000137894	-5.13344	0.000185052	LTR/Copia
BnaA01G0008200ZS	DNA oxidative demethylase ALKBH2	TE_00004892_INT	715145	1.15707e-05	6.14568	2.09973e-05	LTR/Gypsy
BnaA01G0008300ZS	Oxidation resistance protein 1	TE_00002958_LTR	271381	0.000413283	-0.0141157	0.00047432	LTR/Copia
BnaA01G0008500ZS	Ubiquitin carboxyl-terminal hydrolase 3	TE_00003469_LTR	-209502	4.37423e-12	-3.13743	2.88814e-11	LTR/Copia
BnaA01G0008500ZS	Ubiquitin carboxyl-terminal hydrolase 3	TE_00004364_INT	242296	7.98317e-15	-3.11394	8.5272e-14	LTR/Gypsy
BnaA01G0008500ZS	Ubiquitin carboxyl-terminal hydrolase 3	TE_00002958_LTR	264894	4.47999e-12	-3.53052	2.95093e-11	LTR/Copia
BnaA01G0008500ZS	Ubiquitin carboxyl-terminal hydrolase 3	TE_00004892_INT	706238	2.35586e-09	3.21358	9.86004e-09	LTR/Gypsy
BnaA01G0008800ZS	Pentatricopeptide repeat-containing protein At4g39952, mitochondrial	TE_00003469_LTR	-222549	8.11614e-06	-0.126943	1.53401e-05	LTR/Copia
BnaA01G0008800ZS	Pentatricopeptide repeat-containing protein At4g39952, mitochondrial	TE_00004364_INT	229249	5.33502e-06	-0.115627	1.05764e-05	LTR/Gypsy
BnaA01G0008800ZS	Pentatricopeptide repeat-containing protein At4g39952, mitochondrial	TE_00002958_LTR	251847	9.16612e-05	-0.125758	0.000130141	LTR/Copia
BnaA01G0008800ZS	Pentatricopeptide repeat-containing protein At4g39952, mitochondrial	TE_00004892_INT	693191	0.00027601	0.122349	0.000336083	LTR/Gypsy
BnaA01G0008900ZS	Chaperone protein dnaJ A6, chloroplastic	TE_00003469_LTR	-226990	4.54754e-08	2.39331	1.48709e-07	LTR/Copia
BnaA01G0008900ZS	Chaperone protein dnaJ A6, chloroplastic	TE_00004364_INT	224808	0.000104575	1.53601	0.00014582	LTR/Gypsy
BnaA01G0008900ZS	Chaperone protein dnaJ A6, chloroplastic	TE_00002958_LTR	247406	0.00023922	1.8346	0.000296772	LTR/Copia
BnaA01G0009000ZS	Phospho-2-dehydro-3-deoxyheptonate aldolase 1, chloroplastic	TE_00003469_LTR	-236571	1.68764e-12	-6.76292	1.20642e-11	LTR/Copia
BnaA01G0009000ZS	Phospho-2-dehydro-3-deoxyheptonate aldolase 1, chloroplastic	TE_00004364_INT	215227	1.43465e-09	-5.23727	6.22582e-09	LTR/Gypsy
BnaA01G0009000ZS	Phospho-2-dehydro-3-deoxyheptonate aldolase 1, chloroplastic	TE_00002958_LTR	237825	5.96661e-12	-7.43686	3.8477e-11	LTR/Copia
BnaA01G0009000ZS	Phospho-2-dehydro-3-deoxyheptonate aldolase 1, chloroplastic	TE_00004892_INT	679169	1.2646e-06	5.57798	2.93746e-06	LTR/Gypsy
BnaA01G0009100ZS	Ras-related protein RABA4b	TE_00004364_INT	211571	0.000750632	-2.19579	0.0007866	LTR/Gypsy
BnaA01G0009200ZS	tRNA (cytosine(34)-C(5))-methyltransferase	TE_00003469_LTR	-245246	2.03228e-06	-0.326302	4.48528e-06	LTR/Copia
BnaA01G0009200ZS	tRNA (cytosine(34)-C(5))-methyltransferase	TE_00004364_INT	206552	0.000366422	-0.220505	0.000427364	LTR/Gypsy
BnaA01G0009200ZS	tRNA (cytosine(34)-C(5))-methyltransferase	TE_00002958_LTR	229150	4.91575e-05	-0.315515	7.55314e-05	LTR/Copia
BnaA01G0009200ZS	tRNA (cytosine(34)-C(5))-methyltransferase	TE_00004892_INT	670494	0.00024865	0.298197	0.000307094	LTR/Gypsy
BnaA01G0009300ZS	Serine/threonine-protein kinase SRK2F	TE_00002927_INT	-420031	0.000202767	-7.78409	0.000257555	LTR/Copia
BnaA01G0009300ZS	Serine/threonine-protein kinase SRK2F	TE_00003469_LTR	-249311	1.82676e-25	-20.0283	8.7891e-24	LTR/Copia
BnaA01G0009300ZS	Serine/threonine-protein kinase SRK2F	TE_00004364_INT	202487	4.36856e-14	-13.4979	4.05027e-13	LTR/Gypsy
BnaA01G0009300ZS	Serine/threonine-protein kinase SRK2F	TE_00002958_LTR	225085	4.87732e-28	-23.5188	3.33163e-26	LTR/Copia
BnaA01G0009300ZS	Serine/threonine-protein kinase SRK2F	TE_00004892_INT	666429	1.01628e-07	12.8207	3.11183e-07	LTR/Gypsy
BnaA01G0009400ZS	.	TE_00003469_LTR	-253677	3.66875e-12	-0.155271	2.46649e-11	LTR/Copia
BnaA01G0009400ZS	.	TE_00004364_INT	198121	1.44473e-11	-0.135132	8.66995e-11	LTR/Gypsy
BnaA01G0009400ZS	.	TE_00002958_LTR	220719	1.89587e-08	-0.143323	6.63852e-08	LTR/Copia
BnaA01G0009400ZS	.	TE_00004892_INT	662063	0.000335605	0.0969927	0.000397029	LTR/Gypsy
BnaA01G0009600ZS	.	TE_00003469_LTR	-258461	7.94483e-05	-1.42226	0.000114925	LTR/Copia
BnaA01G0009600ZS	.	TE_00004364_INT	193337	1.20349e-10	-2.0305	6.28199e-10	LTR/Gypsy
BnaA01G0009600ZS	.	TE_00002958_LTR	215935	9.67998e-06	-1.7893	1.79308e-05	LTR/Copia
BnaA01G0009600ZS	.	TE_00004892_INT	657279	1.30122e-05	1.84284	2.32622e-05	LTR/Gypsy
BnaA01G0009700ZS	Protein SCAI	TE_00003469_LTR	-259465	6.90083e-07	-0.450461	1.72927e-06	LTR/Copia
BnaA01G0009700ZS	Protein SCAI	TE_00004364_INT	192333	3.91462e-12	-0.552127	2.62223e-11	LTR/Gypsy
BnaA01G0009700ZS	Protein SCAI	TE_00002958_LTR	214931	1.70025e-09	-0.609597	7.2757e-09	LTR/Copia
BnaA01G0009700ZS	Protein SCAI	TE_00004892_INT	656275	2.09784e-06	0.507129	4.60975e-06	LTR/Gypsy
BnaA01G0009900ZS	Homeobox-leucine zipper protein ATHB-16	TE_00003469_LTR	-271176	2.11808e-05	-1.87778	3.57952e-05	LTR/Copia
BnaA01G0009900ZS	Homeobox-leucine zipper protein ATHB-16	TE_00002958_LTR	203220	8.22993e-07	-2.4385	2.01666e-06	LTR/Copia
BnaA01G0009900ZS	Homeobox-leucine zipper protein ATHB-16	TE_00004892_INT	644564	0.000216397	1.92809	0.000272367	LTR/Gypsy
BnaA01G0010000ZS	Putative clathrin assembly protein At4g40080	TE_00003469_LTR	-275074	0.000396579	-0.0169621	0.000458094	LTR/Copia
BnaA01G0010000ZS	Putative clathrin assembly protein At4g40080	TE_00004364_INT	176724	4.30565e-06	-0.0195284	8.77465e-06	LTR/Gypsy
BnaA01G0010000ZS	Putative clathrin assembly protein At4g40080	TE_00002958_LTR	199322	1.92839e-05	-0.0229268	3.30232e-05	LTR/Copia
BnaA01G0010000ZS	Putative clathrin assembly protein At4g40080	TE_00004892_INT	640666	0.000175653	0.0211003	0.000227836	LTR/Gypsy
BnaA01G0010100ZS	Classical arabinogalactan protein 3	TE_00002958_LTR	197555	5.63449e-05	0.0991772	8.52958e-05	LTR/Copia
BnaA01G0010200ZS	.	TE_00003469_LTR	-281811	3.58329e-09	-4.86042	1.43625e-08	LTR/Copia
BnaA01G0010200ZS	.	TE_00004364_INT	169987	1.10797e-14	-5.57249	1.14587e-13	LTR/Gypsy
BnaA01G0010200ZS	.	TE_00002958_LTR	192585	2.06468e-15	-7.19308	2.39494e-14	LTR/Copia
BnaA01G0010200ZS	.	TE_00004892_INT	633929	6.60555e-06	4.41587	1.27569e-05	LTR/Gypsy
BnaA01G0010300ZS	Nucleobase-ascorbate transporter 11	TE_00004364_INT	168175	0.000142361	-0.437293	0.000190308	LTR/Gypsy
BnaA01G0010300ZS	Nucleobase-ascorbate transporter 11	TE_00002958_LTR	190773	6.32233e-06	-0.650746	1.22871e-05	LTR/Copia
BnaA01G0010300ZS	Nucleobase-ascorbate transporter 11	TE_00004892_INT	632117	1.22428e-06	0.728542	2.857e-06	LTR/Gypsy
BnaA01G0010400ZS	Probable glycosyltransferase At5g03795	TE_00003067_LTR	-626263	0.000640937	0.719977	0.000687135	LTR/Copia
BnaA01G0010400ZS	Probable glycosyltransferase At5g03795	TE_00003469_LTR	-286993	0.000110876	-0.808099	0.000153484	LTR/Copia
BnaA01G0010400ZS	Probable glycosyltransferase At5g03795	TE_00002958_LTR	187403	8.03055e-06	-1.04641	1.51856e-05	LTR/Copia
BnaA01G0010400ZS	Probable glycosyltransferase At5g03795	TE_00004892_INT	628747	4.70009e-05	0.99932	7.26008e-05	LTR/Gypsy
BnaA01G0010700ZS	Uncharacterized tRNA/rRNA methyltransferase YsgA	TE_00003469_LTR	-294665	8.59023e-12	-0.5821	5.32248e-11	LTR/Copia
BnaA01G0010700ZS	Uncharacterized tRNA/rRNA methyltransferase YsgA	TE_00004364_INT	157133	1.38277e-10	-0.491058	7.15703e-10	LTR/Gypsy
BnaA01G0010700ZS	Uncharacterized tRNA/rRNA methyltransferase YsgA	TE_00002958_LTR	179731	2.16347e-14	-0.726366	2.13378e-13	LTR/Copia
BnaA01G0010700ZS	Uncharacterized tRNA/rRNA methyltransferase YsgA	TE_00004892_INT	621075	8.97378e-09	0.582751	3.33512e-08	LTR/Gypsy
BnaA01G0010900ZS	Cinnamyl alcohol dehydrogenase 7	TE_00002981_INT	-642067	0.000628937	0.02101	0.000675579	LTR/Copia
BnaA01G0011200ZS	Uncharacterized protein At4g37920, chloroplastic	TE_00003067_LTR	-660792	0.000497841	0.305878	0.000555466	LTR/Copia
BnaA01G0011200ZS	Uncharacterized protein At4g37920, chloroplastic	TE_00003469_LTR	-321522	2.70029e-06	-0.406382	5.78873e-06	LTR/Copia
BnaA01G0011200ZS	Uncharacterized protein At4g37920, chloroplastic	TE_00004364_INT	130276	1.06351e-09	-0.466245	4.72263e-09	LTR/Gypsy
BnaA01G0011200ZS	Uncharacterized protein At4g37920, chloroplastic	TE_00002958_LTR	152874	1.9561e-09	-0.578485	8.29356e-09	LTR/Copia
BnaA01G0011200ZS	Uncharacterized protein At4g37920, chloroplastic	TE_00004892_INT	594218	4.51794e-10	0.626366	2.14942e-09	LTR/Gypsy
BnaA01G0011400ZS	Protein RMD5 homolog A	TE_00002958_LTR	148278	9.08029e-05	-1.92203	0.000129122	LTR/Copia
BnaA01G0011400ZS	Protein RMD5 homolog A	TE_00004892_INT	589622	0.000418634	1.81413	0.000479268	LTR/Gypsy
BnaA01G0011500ZS	Phosphoenolpyruvate carboxykinase [ATP]	TE_00004364_INT	120464	5.88485e-06	-6.35534	1.15546e-05	LTR/Gypsy
BnaA01G0011500ZS	Phosphoenolpyruvate carboxykinase [ATP]	TE_00002958_LTR	143062	6.27228e-06	-7.98349	1.21941e-05	LTR/Copia
BnaA01G0011900ZS	.	TE_00002927_INT	-523985	3.27725e-05	11.8606	5.28814e-05	LTR/Copia
BnaA01G0011900ZS	.	TE_00003469_LTR	-353265	4.13927e-10	17.3393	1.98119e-09	LTR/Copia
BnaA01G0011900ZS	.	TE_00004364_INT	98533	2.57612e-07	12.9063	7.16625e-07	LTR/Gypsy
BnaA01G0011900ZS	.	TE_00002958_LTR	121131	1.42641e-13	22.8083	1.19944e-12	LTR/Copia
BnaA01G0012200ZS	Homeobox-leucine zipper protein HAT22	TE_00004364_INT	77009	0.000188612	2.36335	0.00024174	LTR/Gypsy
BnaA01G0012700ZS	Growth-regulating factor 2	TE_00003469_LTR	-432727	0.00068837	-0.210416	0.000730345	LTR/Copia
BnaA01G0012700ZS	Growth-regulating factor 2	TE_00002958_LTR	41669	0.000155754	-0.263329	0.000205383	LTR/Copia
BnaA01G0012800ZS	.	TE_00003469_LTR	-435335	0.000194832	-0.160087	0.000248617	LTR/Copia
BnaA01G0012800ZS	.	TE_00004364_INT	16463	0.000663651	-0.130961	0.000707647	LTR/Gypsy
BnaA01G0013000ZS	Probable amino-acid acetyltransferase NAGS2, chloroplastic	TE_00003469_LTR	-443189	5.56841e-07	-0.38988	1.43036e-06	LTR/Copia
BnaA01G0013000ZS	Probable amino-acid acetyltransferase NAGS2, chloroplastic	TE_00004364_INT	8609	4.62389e-17	-0.563328	6.84064e-16	LTR/Gypsy
BnaA01G0013000ZS	Probable amino-acid acetyltransferase NAGS2, chloroplastic	TE_00002958_LTR	31207	4.84191e-15	-0.666801	5.3688e-14	LTR/Copia
BnaA01G0013000ZS	Probable amino-acid acetyltransferase NAGS2, chloroplastic	TE_00004892_INT	472551	4.09078e-08	0.50053	1.35049e-07	LTR/Gypsy
BnaA01G0013500ZS	Formamidase	TE_00003469_LTR	-473264	1.02379e-07	-6.01235	3.12963e-07	LTR/Copia
BnaA01G0013500ZS	Formamidase	TE_00004364_INT	-21466	5.35474e-19	-8.62766	1.04692e-17	LTR/Gypsy
BnaA01G0013500ZS	Formamidase	TE_00002958_LTR	1132	4.33924e-19	-10.8941	8.60538e-18	LTR/Copia
BnaA01G0013500ZS	Formamidase	TE_00004892_INT	442476	6.24496e-10	8.1494	2.88425e-09	LTR/Gypsy
BnaA01G0013700ZS	Ribonuclease III domain-containing protein RNC1, chloroplastic	TE_00004364_INT	-39027	0.000141133	-0.457725	0.000188986	LTR/Gypsy
BnaA01G0013700ZS	Ribonuclease III domain-containing protein RNC1, chloroplastic	TE_00002958_LTR	-16429	7.0596e-05	-0.601467	0.000103874	LTR/Copia
BnaA01G0014000ZS	Suppressor of RPS4-RLD 1	TE_00003067_LTR	-839338	0.000224906	0.441167	0.00028154	LTR/Copia
BnaA01G0014000ZS	Suppressor of RPS4-RLD 1	TE_00003469_LTR	-500068	1.96458e-05	-0.505443	3.35702e-05	LTR/Copia
BnaA01G0014000ZS	Suppressor of RPS4-RLD 1	TE_00004364_INT	-48270	3.80405e-21	-0.943243	9.78968e-20	LTR/Gypsy
BnaA01G0014000ZS	Suppressor of RPS4-RLD 1	TE_00002958_LTR	-25672	2.18416e-10	-0.831036	1.08972e-09	LTR/Copia
BnaA01G0014000ZS	Suppressor of RPS4-RLD 1	TE_00004892_INT	415672	2.51894e-07	0.713085	7.02839e-07	LTR/Gypsy
BnaA01G0014300ZS	.	TE_00002927_INT	-691083	1.06471e-07	-0.654251	3.24575e-07	LTR/Copia
BnaA01G0014300ZS	.	TE_00003469_LTR	-520363	1.48813e-05	-0.531353	2.6281e-05	LTR/Copia
BnaA01G0014300ZS	.	TE_00002958_LTR	-45967	3.69154e-06	-0.637908	7.63848e-06	LTR/Copia
BnaA01G0014400ZS	.	TE_00002927_INT	-692367	2.05589e-05	-0.850866	3.49255e-05	LTR/Copia
BnaA01G0014400ZS	.	TE_00003469_LTR	-521647	3.84032e-09	-1.14853	1.52757e-08	LTR/Copia
BnaA01G0014400ZS	.	TE_00004364_INT	-69849	4.2097e-15	-1.33805	4.7246e-14	LTR/Gypsy
BnaA01G0014400ZS	.	TE_00002958_LTR	-47251	5.95056e-18	-1.83523	1.00686e-16	LTR/Copia
BnaA01G0014400ZS	.	TE_00004892_INT	394093	3.86077e-10	1.43003	1.86402e-09	LTR/Gypsy
BnaA01G0015000ZS	Cytochrome P450 81F3	TE_00003469_LTR	-561897	3.5212e-05	-0.417668	5.64719e-05	LTR/Copia
BnaA01G0015000ZS	Cytochrome P450 81F3	TE_00004364_INT	-110099	5.55239e-10	-0.549944	2.58988e-09	LTR/Gypsy
BnaA01G0015000ZS	Cytochrome P450 81F3	TE_00002958_LTR	-87501	2.73284e-08	-0.624633	9.32232e-08	LTR/Copia
BnaA01G0015000ZS	Cytochrome P450 81F3	TE_00004892_INT	353843	2.25403e-06	0.559114	4.9178e-06	LTR/Gypsy
BnaA01G0015300ZS	Cytochrome P450 81D11	TE_00003469_LTR	-589638	4.69631e-05	-0.0144696	7.25677e-05	LTR/Copia
BnaA01G0015300ZS	Cytochrome P450 81D11	TE_00004364_INT	-137840	6.47096e-07	-0.0157038	1.63637e-06	LTR/Gypsy
BnaA01G0015300ZS	Cytochrome P450 81D11	TE_00002958_LTR	-115242	3.6562e-08	-0.021792	1.21939e-07	LTR/Copia
BnaA01G0015300ZS	Cytochrome P450 81D11	TE_00004892_INT	326102	7.52234e-05	0.0165644	0.000109905	LTR/Gypsy
BnaA01G0015600ZS	.	TE_00004364_INT	-147479	5.2481e-05	6.51053	8.01041e-05	LTR/Gypsy
BnaA01G0015600ZS	.	TE_00002958_LTR	-124881	9.15433e-05	7.94057	0.000130041	LTR/Copia
BnaA01G0015900ZS	Protein MRG1	TE_00004364_INT	-153857	0.000647209	-0.916792	0.000693053	LTR/Gypsy
BnaA01G0015900ZS	Protein MRG1	TE_00002958_LTR	-131259	0.000507427	-1.17682	0.000564	LTR/Copia
BnaA01G0015900ZS	Protein MRG1	TE_00004892_INT	310085	8.52077e-05	1.38549	0.000122075	LTR/Gypsy
BnaA01G0016100ZS	Transcription factor MYB44	TE_00003469_LTR	-612813	0.000597282	-3.43742	0.000646724	LTR/Copia
BnaA01G0016100ZS	Transcription factor MYB44	TE_00004364_INT	-161015	4.67914e-06	-4.06627	9.42136e-06	LTR/Gypsy
BnaA01G0016100ZS	Transcription factor MYB44	TE_00002958_LTR	-138417	1.03914e-05	-4.93892	1.91206e-05	LTR/Copia
BnaA01G0016100ZS	Transcription factor MYB44	TE_00004892_INT	302927	2.80588e-09	6.8645	1.15256e-08	LTR/Gypsy
BnaA01G0016400ZS	Probable beta-1,4-xylosyltransferase IRX14	TE_00004892_INT	278447	2.6393e-05	2.12567	4.35788e-05	LTR/Gypsy
BnaA01G0016500ZS	Ethylene-responsive transcription factor RAP2-10	TE_00003469_LTR	-647585	1.04186e-08	3.76165	3.84564e-08	LTR/Copia
BnaA01G0016500ZS	Ethylene-responsive transcription factor RAP2-10	TE_00004364_INT	-195787	4.36192e-08	3.22301	1.43231e-07	LTR/Gypsy
BnaA01G0016500ZS	Ethylene-responsive transcription factor RAP2-10	TE_00002958_LTR	-173189	1.88673e-10	4.68334	9.52489e-10	LTR/Copia
BnaA01G0016500ZS	Ethylene-responsive transcription factor RAP2-10	TE_00004892_INT	268155	0.00044559	-2.7598	0.000504801	LTR/Gypsy
BnaA01G0016600ZS	CBS domain-containing protein CBSX1, chloroplastic	TE_00003163_LTR	955422	0.000415777	0.00983495	0.000476786	LTR/Gypsy
BnaA01G0016800ZS	Floral homeotic protein APETALA 2	TE_00004364_INT	-213720	9.07441e-07	4.45225	2.19636e-06	LTR/Gypsy
BnaA01G0017100ZS	.	TE_00003469_LTR	-686764	1.41012e-05	0.0423977	2.50231e-05	LTR/Copia
BnaA01G0017100ZS	.	TE_00002958_LTR	-212368	7.43104e-12	0.0735863	4.67227e-11	LTR/Copia
BnaA01G0017100ZS	.	TE_00004892_INT	228976	0.000536195	-0.0399784	0.000590049	LTR/Gypsy
BnaA01G0017200ZS	.	TE_00004364_INT	-236378	3.07916e-07	-1.82954	8.41749e-07	LTR/Gypsy
BnaA01G0017200ZS	.	TE_00002958_LTR	-213780	0.000415306	-1.60765	0.000476345	LTR/Copia
BnaA01G0017200ZS	.	TE_00004892_INT	227564	3.21579e-06	2.19852	6.76241e-06	LTR/Gypsy
BnaA01G0017500ZS	Heat stress transcription factor B-1	TE_00004364_INT	-248689	0.000701039	11.3681	0.000741615	LTR/Gypsy
BnaA01G0017600ZS	Red chlorophyll catabolite reductase, chloroplastic	TE_00003469_LTR	-702044	2.04235e-08	2.34712	7.10712e-08	LTR/Copia
BnaA01G0017600ZS	Red chlorophyll catabolite reductase, chloroplastic	TE_00004364_INT	-250246	1.25821e-14	2.81889	1.2892e-13	LTR/Gypsy
BnaA01G0017600ZS	Red chlorophyll catabolite reductase, chloroplastic	TE_00002958_LTR	-227648	1.04567e-12	3.30452	7.76603e-12	LTR/Copia
BnaA01G0017600ZS	Red chlorophyll catabolite reductase, chloroplastic	TE_00004892_INT	213696	4.05462e-07	-2.50535	1.07547e-06	LTR/Gypsy
BnaA01G0017700ZS	Methionine aminopeptidase 1D, chloroplastic/mitochondrial	TE_00003469_LTR	-705765	2.07714e-10	1.60257	1.04102e-09	LTR/Copia
BnaA01G0017700ZS	Methionine aminopeptidase 1D, chloroplastic/mitochondrial	TE_00004364_INT	-253967	4.19339e-18	1.90047	7.31925e-17	LTR/Gypsy
BnaA01G0017700ZS	Methionine aminopeptidase 1D, chloroplastic/mitochondrial	TE_00002958_LTR	-231369	6.45913e-15	2.17666	6.99381e-14	LTR/Copia
BnaA01G0017700ZS	Methionine aminopeptidase 1D, chloroplastic/mitochondrial	TE_00004892_INT	209975	6.98663e-05	-1.20317	0.000102976	LTR/Gypsy
BnaA01G0017800ZS	Patatin-like protein 3	TE_00004364_INT	-256094	7.21114e-05	-0.823508	0.000105918	LTR/Gypsy
BnaA01G0017800ZS	Patatin-like protein 3	TE_00002958_LTR	-233496	0.000105421	-1.01416	0.000146889	LTR/Copia
BnaA01G0018100ZS	.	TE_00003469_LTR	-731875	4.35222e-08	0.247946	1.43053e-07	LTR/Copia
BnaA01G0018100ZS	.	TE_00004364_INT	-280077	3.27402e-11	0.265376	1.86754e-10	LTR/Gypsy
BnaA01G0018100ZS	.	TE_00002958_LTR	-257479	1.14653e-21	0.464031	3.14047e-20	LTR/Copia
BnaA01G0018100ZS	.	TE_00004892_INT	183865	0.000721213	-0.182819	0.000760391	LTR/Gypsy
BnaA01G0018100ZS	.	TE_00003167_LTR	785560	0.000332454	-0.378491	0.000393553	LTR/Gypsy
BnaA01G0018200ZS	.	TE_00003469_LTR	-734674	1.24204e-12	2.80562	9.09022e-12	LTR/Copia
BnaA01G0018200ZS	.	TE_00004364_INT	-282876	5.93894e-18	2.99017	1.00686e-16	LTR/Gypsy
BnaA01G0018200ZS	.	TE_00002958_LTR	-260278	8.04899e-20	3.94925	1.76028e-18	LTR/Copia
BnaA01G0018200ZS	.	TE_00004892_INT	181066	2.32137e-08	-2.63653	8.00258e-08	LTR/Gypsy
BnaA01G0018300ZS	Molybdenum cofactor sulfurase 3	TE_00003469_LTR	-737643	0.00058109	0.044139	0.000632205	LTR/Copia
BnaA01G0018300ZS	Molybdenum cofactor sulfurase 3	TE_00002958_LTR	-263247	0.000255557	0.0527495	0.000313733	LTR/Copia
BnaA01G0018300ZS	Molybdenum cofactor sulfurase 3	TE_00002792_INT	508856	0.000805476	0.0437891	0.000833405	LTR/Gypsy
BnaA01G0018300ZS	Molybdenum cofactor sulfurase 3	TE_00003167_LTR	779792	1.06221e-05	-0.128981	1.94932e-05	LTR/Gypsy
BnaA01G0018400ZS	Cell division cycle-associated 7-like protein	TE_00003167_LTR	774958	1.06445e-05	-2.12338	1.95279e-05	LTR/Gypsy
BnaA01G0018500ZS	Nuclear pore complex protein NUP58	TE_00002927_INT	-916018	3.60987e-05	0.58653	5.766e-05	LTR/Copia
BnaA01G0018500ZS	Nuclear pore complex protein NUP58	TE_00003469_LTR	-745298	4.60892e-06	0.64139	9.29681e-06	LTR/Copia
BnaA01G0018500ZS	Nuclear pore complex protein NUP58	TE_00002958_LTR	-270902	0.000122888	0.608321	0.000167061	LTR/Copia
BnaA01G0018600ZS	Methylesterase 9	TE_00003469_LTR	-747544	0.000786058	3.23529	0.00081753	LTR/Copia
BnaA01G0018800ZS	Pentatricopeptide repeat-containing protein At4g37170	TE_00003469_LTR	-761520	1.83166e-10	0.130944	9.26378e-10	LTR/Copia
BnaA01G0018800ZS	Pentatricopeptide repeat-containing protein At4g37170	TE_00004364_INT	-309722	9.93369e-08	0.0987777	3.05012e-07	LTR/Gypsy
BnaA01G0018800ZS	Pentatricopeptide repeat-containing protein At4g37170	TE_00002958_LTR	-287124	1.02179e-10	0.149333	5.36901e-10	LTR/Copia
BnaA01G0018800ZS	Pentatricopeptide repeat-containing protein At4g37170	TE_00004892_INT	154220	9.74717e-05	-0.096111	0.000137334	LTR/Gypsy
BnaA01G0018800ZS	Pentatricopeptide repeat-containing protein At4g37170	TE_00003163_LTR	851121	0.00097981	0.0877096	0.000983721	LTR/Gypsy
BnaA01G0018900ZS	Myb family transcription factor EFM	TE_00003469_LTR	-767591	1.48395e-07	2.30103	4.37204e-07	LTR/Copia
BnaA01G0018900ZS	Myb family transcription factor EFM	TE_00002958_LTR	-293195	1.69773e-07	2.5788	4.93594e-07	LTR/Copia
BnaA01G0019100ZS	Protein HGV2	TE_00003469_LTR	-773605	6.61228e-05	0.987448	9.81904e-05	LTR/Copia
BnaA01G0019100ZS	Protein HGV2	TE_00004364_INT	-321807	3.04023e-07	1.12304	8.32752e-07	LTR/Gypsy
BnaA01G0019300ZS	.	TE_00003469_LTR	-786405	1.44488e-07	0.813867	4.2683e-07	LTR/Copia
BnaA01G0019300ZS	.	TE_00004364_INT	-334607	0.000577644	0.48217	0.000629402	LTR/Gypsy
BnaA01G0019300ZS	.	TE_00002958_LTR	-312009	4.69549e-10	1.07535	2.22814e-09	LTR/Copia
BnaA01G0019300ZS	.	TE_00004892_INT	129335	0.00023045	-0.678052	0.00028718	LTR/Gypsy
BnaA01G0019400ZS	Cytoplasmic tRNA 2-thiolation protein 2	TE_00002927_INT	-960130	0.000758038	0.716788	0.000792859	LTR/Copia
BnaA01G0019400ZS	Cytoplasmic tRNA 2-thiolation protein 2	TE_00003469_LTR	-789410	2.31804e-12	1.43176	1.61127e-11	LTR/Copia
BnaA01G0019400ZS	Cytoplasmic tRNA 2-thiolation protein 2	TE_00004364_INT	-337612	1.38872e-06	0.899191	3.19319e-06	LTR/Gypsy
BnaA01G0019400ZS	Cytoplasmic tRNA 2-thiolation protein 2	TE_00002958_LTR	-315014	3.02826e-18	1.95945	5.37031e-17	LTR/Copia
BnaA01G0019400ZS	Cytoplasmic tRNA 2-thiolation protein 2	TE_00004892_INT	126330	8.3538e-06	-1.09556	1.57538e-05	LTR/Gypsy
BnaA01G0019400ZS	Cytoplasmic tRNA 2-thiolation protein 2	TE_00003167_LTR	728025	0.000364873	-1.72165	0.000425826	LTR/Gypsy
BnaA01G0019600ZS	Protein DA1-related 1	TE_00002958_LTR	-331333	0.000684794	1.6621	0.00072683	LTR/Copia
BnaA01G0019800ZS	Calcium uniporter protein 1, mitochondrial	TE_00003469_LTR	-815369	1.45354e-05	0.771376	2.57276e-05	LTR/Copia
BnaA01G0019800ZS	Calcium uniporter protein 1, mitochondrial	TE_00004364_INT	-363571	0.000651587	0.545234	0.000697067	LTR/Gypsy
BnaA01G0019800ZS	Calcium uniporter protein 1, mitochondrial	TE_00002958_LTR	-340973	1.4293e-07	1.04622	4.22453e-07	LTR/Copia
BnaA01G0019900ZS	Geranylgeranyl pyrophosphate synthase, chloroplastic/chromoplastic	TE_00003469_LTR	-818669	0.00054832	4.57329	0.00060112	LTR/Copia
BnaA01G0020000ZS	NEDD8-conjugating enzyme Ubc12	TE_00004364_INT	-369197	8.64041e-06	1.97009	1.62334e-05	LTR/Gypsy
BnaA01G0020000ZS	NEDD8-conjugating enzyme Ubc12	TE_00002958_LTR	-346599	1.50787e-06	2.67629	3.43618e-06	LTR/Copia
BnaA01G0020100ZS	.	TE_00002927_INT	-992845	0.000519106	0.306958	0.000574903	LTR/Copia
BnaA01G0020100ZS	.	TE_00003469_LTR	-822125	2.12676e-09	0.513722	8.97587e-09	LTR/Copia
BnaA01G0020100ZS	.	TE_00004364_INT	-370327	1.82833e-09	0.460846	7.79364e-09	LTR/Gypsy
BnaA01G0020100ZS	.	TE_00002958_LTR	-347729	1.09461e-11	0.650709	6.67748e-11	LTR/Copia
BnaA01G0020100ZS	.	TE_00004892_INT	93615	3.11806e-05	-0.426609	5.06376e-05	LTR/Gypsy
BnaA01G0020300ZS	UDP-glycosyltransferase 72C1	TE_00003469_LTR	-829359	0.000279759	0.030874	0.0003399	LTR/Copia
BnaA01G0020400ZS	Probable Xaa-Pro aminopeptidase P	TE_00003469_LTR	-833019	5.31659e-09	2.57809	2.05424e-08	LTR/Copia
BnaA01G0020400ZS	Probable Xaa-Pro aminopeptidase P	TE_00004364_INT	-381221	1.63369e-11	2.63425	9.68832e-11	LTR/Gypsy
BnaA01G0020400ZS	Probable Xaa-Pro aminopeptidase P	TE_00002958_LTR	-358623	1.02954e-14	3.76724	1.06875e-13	LTR/Copia
BnaA01G0020400ZS	Probable Xaa-Pro aminopeptidase P	TE_00004892_INT	82721	1.65307e-05	-2.2659	2.89261e-05	LTR/Gypsy
BnaA01G0020500ZS	Probable NAD(P)H dehydrogenase (quinone) FQR1-like 2	TE_00003469_LTR	-836587	1.59931e-14	-2.25348	1.61478e-13	LTR/Copia
BnaA01G0020500ZS	Probable NAD(P)H dehydrogenase (quinone) FQR1-like 2	TE_00004364_INT	-384789	3.88525e-22	-2.46804	1.18116e-20	LTR/Gypsy
BnaA01G0020500ZS	Probable NAD(P)H dehydrogenase (quinone) FQR1-like 2	TE_00002958_LTR	-362191	7.66668e-31	-3.59824	6.95406e-29	LTR/Copia
BnaA01G0020500ZS	Probable NAD(P)H dehydrogenase (quinone) FQR1-like 2	TE_00004892_INT	79153	1.04372e-19	3.07675	2.22969e-18	LTR/Gypsy
BnaA01G0020500ZS	Probable NAD(P)H dehydrogenase (quinone) FQR1-like 2	TE_00003163_LTR	776054	0.000103769	-1.49235	0.000144988	LTR/Gypsy
BnaA01G0020700ZS	G-box-binding factor 1	TE_00003469_LTR	-869565	0.000251512	0.844046	0.000309592	LTR/Copia
BnaA01G0020700ZS	G-box-binding factor 1	TE_00002958_LTR	-395169	0.000926184	0.861441	0.000938052	LTR/Copia
BnaA01G0020800ZS	HVA22-like protein k	TE_00003469_LTR	-871800	4.43696e-05	0.129717	6.91151e-05	LTR/Copia
BnaA01G0020800ZS	HVA22-like protein k	TE_00002958_LTR	-397404	0.000159449	0.135304	0.000209308	LTR/Copia
BnaA01G0020800ZS	HVA22-like protein k	TE_00004377_LTR	816118	0.000680014	-0.171738	0.00072245	LTR/Copia
BnaA01G0021100ZS	.	TE_00004364_INT	-435861	0.000197471	2.5881	0.000251579	LTR/Gypsy
BnaA01G0021100ZS	.	TE_00002958_LTR	-413263	1.70482e-06	4.16096	3.84383e-06	LTR/Copia
BnaA01G0021100ZS	.	TE_00004892_INT	28081	3.32671e-06	-4.22752	6.96695e-06	LTR/Gypsy
BnaA01G0021100ZS	.	TE_00003163_LTR	724982	0.000299014	3.55947	0.000359865	LTR/Gypsy
BnaA01G0021300ZS	Acidic leucine-rich nuclear phosphoprotein 32-related protein	TE_00002792_INT	355768	0.000115588	1.60776	0.000158802	LTR/Gypsy
BnaA01G0021400ZS	.	TE_00003469_LTR	-894930	1.38478e-08	9.74246	4.97855e-08	LTR/Copia
BnaA01G0021400ZS	.	TE_00004364_INT	-443132	2.36456e-10	9.65659	1.1776e-09	LTR/Gypsy
BnaA01G0021400ZS	.	TE_00002958_LTR	-420534	7.15368e-16	15.1836	8.89468e-15	LTR/Copia
BnaA01G0021400ZS	.	TE_00004892_INT	20810	1.8495e-10	-12.7792	9.34546e-10	LTR/Gypsy
BnaA01G0021400ZS	.	TE_00003167_LTR	622505	8.26257e-06	-17.757	1.55977e-05	LTR/Gypsy
BnaA01G0021400ZS	.	TE_00003163_LTR	717711	1.43491e-05	9.51937	2.54059e-05	LTR/Gypsy
BnaA01G0021400ZS	.	TE_00004377_LTR	792988	0.00049212	-9.63663	0.000550414	LTR/Copia
BnaA01G0021500ZS	CRAL-TRIO domain-containing protein C23B6.04c	TE_00003469_LTR	-901223	0.000344287	1.74463	0.000405073	LTR/Copia
BnaA01G0021700ZS	Monoacylglycerol lipase ABHD6	TE_00004364_INT	-459287	0.000494943	0.469086	0.000553013	LTR/Gypsy
BnaA01G0021700ZS	Monoacylglycerol lipase ABHD6	TE_00002958_LTR	-436689	6.10497e-06	0.762034	1.19318e-05	LTR/Copia
BnaA01G0021700ZS	Monoacylglycerol lipase ABHD6	TE_00004892_INT	4655	9.73466e-07	-0.85942	2.33674e-06	LTR/Gypsy
BnaA01G0021900ZS	ATPase family AAA domain-containing protein 3	TE_00002958_LTR	-444503	0.000839365	0.16174	0.000864038	LTR/Copia
BnaA01G0022100ZS	U-box domain-containing protein 5	TE_00002958_LTR	-457045	0.000462306	0.0114548	0.000520541	LTR/Copia
BnaA01G0022200ZS	Pheophytinase, chloroplastic	TE_00003469_LTR	-936288	3.54466e-12	4.91471	2.39178e-11	LTR/Copia
BnaA01G0022200ZS	Pheophytinase, chloroplastic	TE_00004364_INT	-484490	8.73034e-12	4.31707	5.3972e-11	LTR/Gypsy
BnaA01G0022200ZS	Pheophytinase, chloroplastic	TE_00002958_LTR	-461892	6.1609e-16	6.34611	7.69487e-15	LTR/Copia
BnaA01G0022200ZS	Pheophytinase, chloroplastic	TE_00004892_INT	-20548	1.29643e-08	-4.78806	4.68221e-08	LTR/Gypsy
BnaA01G0022200ZS	Pheophytinase, chloroplastic	TE_00003163_LTR	676353	0.00059388	3.16146	0.000643671	LTR/Gypsy
BnaA01G0022300ZS	Auxilin-like protein 1	TE_00003469_LTR	-942811	1.22958e-08	1.11315	4.46702e-08	LTR/Copia
BnaA01G0022300ZS	Auxilin-like protein 1	TE_00004364_INT	-491013	2.40745e-06	0.830513	5.21347e-06	LTR/Gypsy
BnaA01G0022300ZS	Auxilin-like protein 1	TE_00002958_LTR	-468415	9.89767e-08	1.17631	3.04074e-07	LTR/Copia
BnaA01G0022300ZS	Auxilin-like protein 1	TE_00004892_INT	-27071	0.00087357	-0.778521	0.000893287	LTR/Gypsy
BnaA01G0022300ZS	Auxilin-like protein 1	TE_00002792_INT	303688	0.000911318	0.671574	0.000925027	LTR/Gypsy
BnaA01G0022300ZS	Auxilin-like protein 1	TE_00004892_INT	627249	0.000669167	0.798733	0.000712705	LTR/Gypsy
BnaA01G0022300ZS	Auxilin-like protein 1	TE_00003163_LTR	669830	7.84158e-07	1.22848	1.93625e-06	LTR/Gypsy
BnaA01G0022700ZS	Long chain base biosynthesis protein 1	TE_00003469_LTR	-954780	2.11284e-08	0.362814	7.32047e-08	LTR/Copia
BnaA01G0022700ZS	Long chain base biosynthesis protein 1	TE_00004364_INT	-502982	0.000428072	0.207023	0.000488657	LTR/Gypsy
BnaA01G0022700ZS	Long chain base biosynthesis protein 1	TE_00002958_LTR	-480384	2.59236e-07	0.377022	7.20418e-07	LTR/Copia
BnaA01G0022700ZS	Long chain base biosynthesis protein 1	TE_00003167_LTR	562655	5.95031e-07	-0.746587	1.51789e-06	LTR/Gypsy
BnaA01G0022900ZS	.	TE_00003469_LTR	-963968	3.27969e-12	1.24031	2.22657e-11	LTR/Copia
BnaA01G0022900ZS	.	TE_00004364_INT	-512170	2.68427e-20	1.42648	6.29325e-19	LTR/Gypsy
BnaA01G0022900ZS	.	TE_00002958_LTR	-489572	1.6495e-23	1.92303	6.08446e-22	LTR/Copia
BnaA01G0022900ZS	.	TE_00004892_INT	-48228	1.45508e-11	-1.41741	8.71316e-11	LTR/Gypsy
BnaA01G0022900ZS	.	TE_00003163_LTR	648673	5.4491e-06	1.04706	1.07755e-05	LTR/Gypsy
BnaA01G0023100ZS	CDK5RAP1-like protein	TE_00003469_LTR	-974987	4.45352e-06	0.734108	9.02943e-06	LTR/Copia
BnaA01G0023100ZS	CDK5RAP1-like protein	TE_00002958_LTR	-500591	2.80099e-07	0.921011	7.71987e-07	LTR/Copia
BnaA01G0023100ZS	CDK5RAP1-like protein	TE_00003167_LTR	542448	4.87053e-07	-1.84227	1.27296e-06	LTR/Gypsy
BnaA01G0023400ZS	Protein MICRORCHIDIA 2	TE_00003469_LTR	-998490	0.000183188	0.65822	0.000236155	LTR/Copia
BnaA01G0023400ZS	Protein MICRORCHIDIA 2	TE_00004364_INT	-546692	0.000175473	0.589859	0.000227695	LTR/Gypsy
BnaA01G0023400ZS	Protein MICRORCHIDIA 2	TE_00002958_LTR	-524094	8.21808e-09	1.12386	3.07027e-08	LTR/Copia
BnaA01G0023600ZS	Aldehyde dehydrogenase family 3 member F1	TE_00002958_LTR	-541639	2.04193e-08	0.373114	7.10712e-08	LTR/Copia
BnaA01G0024000ZS	Transmembrane and coiled-coil domain-containing protein 4	TE_00004364_INT	-585819	0.000329424	-0.386926	0.000390635	LTR/Gypsy
BnaA01G0024000ZS	Transmembrane and coiled-coil domain-containing protein 4	TE_00002958_LTR	-563221	7.5142e-06	-0.60437	1.4307e-05	LTR/Copia
BnaA01G0024000ZS	Transmembrane and coiled-coil domain-containing protein 4	TE_00004892_INT	-121877	2.16118e-08	0.781977	7.47363e-08	LTR/Gypsy
BnaA01G0024100ZS	Probable serine protease EDA2	TE_00002958_LTR	-567608	0.000123368	1.24565	0.000167549	LTR/Copia
BnaA01G0024100ZS	Probable serine protease EDA2	TE_00003167_LTR	475431	2.82195e-09	-3.86743	1.15744e-08	LTR/Gypsy
BnaA01G0024500ZS	Probable WRKY transcription factor 16	TE_00002958_LTR	-603970	0.000367389	0.202551	0.000428311	LTR/Copia
BnaA01G0024500ZS	Probable WRKY transcription factor 16	TE_00003167_LTR	439069	1.62144e-11	-0.760888	9.626e-11	LTR/Gypsy
BnaA01G0024600ZS	60S ribosomal protein L8-3	TE_00004364_INT	-632119	7.97926e-07	18.8387	1.96393e-06	LTR/Gypsy
BnaA01G0024600ZS	60S ribosomal protein L8-3	TE_00002958_LTR	-609521	3.03973e-07	24.5858	8.32752e-07	LTR/Copia
BnaA01G0024600ZS	60S ribosomal protein L8-3	TE_00004892_INT	-168177	0.000228656	-18.6742	0.000285459	LTR/Gypsy
BnaA01G0024700ZS	Filament-like plant protein 5	TE_00002958_LTR	-612116	0.000406743	-0.0750357	0.000467881	LTR/Copia
BnaA01G0024900ZS	.	TE_00004364_INT	-646423	2.75026e-12	2.17168	1.89033e-11	LTR/Gypsy
BnaA01G0024900ZS	.	TE_00002958_LTR	-623825	9.26967e-16	3.10593	1.13723e-14	LTR/Copia
BnaA01G0024900ZS	.	TE_00004892_INT	-182481	4.64228e-09	-2.42416	1.8191e-08	LTR/Gypsy
BnaA01G0024900ZS	.	TE_00003167_LTR	419214	0.000104306	-3.18523	0.000145518	LTR/Gypsy
BnaA01G0024900ZS	.	TE_00003163_LTR	514420	6.47742e-07	2.23061	1.63663e-06	LTR/Gypsy
BnaA01G0025100ZS	Transformation/transcription domain-associated protein	TE_00003167_LTR	413309	0.000141483	-0.436668	0.000189317	LTR/Gypsy
BnaA01G0025300ZS	DNA-(apurinic or apyrimidinic site) lyase 2	TE_00004364_INT	-670696	0.000948881	0.167057	0.000956662	LTR/Gypsy
BnaA01G0025300ZS	DNA-(apurinic or apyrimidinic site) lyase 2	TE_00002958_LTR	-648098	3.87712e-08	0.344485	1.28764e-07	LTR/Copia
BnaA01G0025300ZS	DNA-(apurinic or apyrimidinic site) lyase 2	TE_00003167_LTR	394941	3.26619e-07	-0.6553	8.88797e-07	LTR/Gypsy
BnaA01G0025300ZS	DNA-(apurinic or apyrimidinic site) lyase 2	TE_00004892_INT	447485	0.000451312	0.278469	0.000510239	LTR/Gypsy
BnaA01G0025300ZS	DNA-(apurinic or apyrimidinic site) lyase 2	TE_00004892_INT	447566	0.000552039	0.230527	0.000604599	LTR/Gypsy
BnaA01G0025400ZS	Chaperone protein dnaJ 11, chloroplastic	TE_00003167_LTR	390419	0.000304678	-2.64278	0.0003656	LTR/Gypsy
BnaA01G0025500ZS	Thaumatin-like protein 1	TE_00003167_LTR	384288	0.00019265	-6.02667	0.000246231	LTR/Gypsy
BnaA01G0025600ZS	Calmodulin-lysine N-methyltransferase	TE_00004364_INT	-683594	7.41044e-14	1.47301	6.56031e-13	LTR/Gypsy
BnaA01G0025600ZS	Calmodulin-lysine N-methyltransferase	TE_00002958_LTR	-660996	1.67399e-13	1.83132	1.39281e-12	LTR/Copia
BnaA01G0025600ZS	Calmodulin-lysine N-methyltransferase	TE_00004892_INT	-219652	2.06655e-09	-1.57831	8.72841e-09	LTR/Gypsy
BnaA01G0025600ZS	Calmodulin-lysine N-methyltransferase	TE_00003163_LTR	477249	0.000307174	1.04121	0.000367877	LTR/Gypsy
BnaA01G0025700ZS	.	TE_00004364_INT	-685359	3.56484e-12	5.86252	2.40247e-11	LTR/Gypsy
BnaA01G0025700ZS	.	TE_00002958_LTR	-662761	5.32582e-13	7.64228	4.11561e-12	LTR/Copia
BnaA01G0025700ZS	.	TE_00004892_INT	-221417	5.03683e-10	-6.95351	2.38027e-09	LTR/Gypsy
BnaA01G0025800ZS	L-ascorbate peroxidase 5, peroxisomal	TE_00004364_INT	-686087	1.81646e-05	0.112287	3.13294e-05	LTR/Gypsy
BnaA01G0025800ZS	L-ascorbate peroxidase 5, peroxisomal	TE_00002958_LTR	-663489	5.3487e-12	0.222243	3.47352e-11	LTR/Copia
BnaA01G0025800ZS	L-ascorbate peroxidase 5, peroxisomal	TE_00004892_INT	-222145	5.67926e-05	-0.139037	8.59031e-05	LTR/Gypsy
BnaA01G0026000ZS	.	TE_00002958_LTR	-667771	1.3762e-06	1.24777	3.16612e-06	LTR/Copia
BnaA01G0026100ZS	Protein MID1-COMPLEMENTING ACTIVITY 1	TE_00004364_INT	-695448	3.02092e-08	2.86401	1.02106e-07	LTR/Gypsy
BnaA01G0026100ZS	Protein MID1-COMPLEMENTING ACTIVITY 1	TE_00002958_LTR	-672850	5.77276e-11	4.22334	3.15619e-10	LTR/Copia
BnaA01G0026100ZS	Protein MID1-COMPLEMENTING ACTIVITY 1	TE_00004892_INT	-231506	6.10195e-09	-3.94535	2.33648e-08	LTR/Gypsy
BnaA01G0026100ZS	Protein MID1-COMPLEMENTING ACTIVITY 1	TE_00003163_LTR	465395	0.000269049	2.70295	0.000328475	LTR/Gypsy
BnaA01G0026300ZS	La-related protein 1C	TE_00002958_LTR	-687180	1.45536e-05	0.888451	2.57515e-05	LTR/Copia
BnaA01G0026300ZS	La-related protein 1C	TE_00003167_LTR	355859	3.91022e-05	-1.72223	6.18503e-05	LTR/Gypsy
BnaA01G0026400ZS	Aspartyl protease family protein 1	TE_00003167_LTR	351471	2.57446e-06	-1.79543	5.5426e-06	LTR/Gypsy
BnaA01G0026500ZS	Ras-related protein RABB1b	TE_00004364_INT	-717871	6.17442e-06	3.50735	1.20462e-05	LTR/Gypsy
BnaA01G0026500ZS	Ras-related protein RABB1b	TE_00002958_LTR	-695273	2.21092e-09	5.77409	9.29561e-09	LTR/Copia
BnaA01G0026500ZS	Ras-related protein RABB1b	TE_00004892_INT	-253929	0.000168677	-3.86114	0.000219908	LTR/Gypsy
BnaA01G0026600ZS	Pentatricopeptide repeat-containing protein At4g35850, mitochondrial	TE_00004364_INT	-719706	0.000166429	1.18798	0.000217358	LTR/Gypsy
BnaA01G0026600ZS	Pentatricopeptide repeat-containing protein At4g35850, mitochondrial	TE_00002958_LTR	-697108	8.36966e-12	2.64467	5.20915e-11	LTR/Copia
BnaA01G0026600ZS	Pentatricopeptide repeat-containing protein At4g35850, mitochondrial	TE_00004892_INT	-255764	0.000158001	-1.56868	0.000207801	LTR/Gypsy
BnaA01G0026600ZS	Pentatricopeptide repeat-containing protein At4g35850, mitochondrial	TE_00003167_LTR	345931	4.13208e-05	-3.3178	6.4859e-05	LTR/Gypsy
BnaA01G0026600ZS	Pentatricopeptide repeat-containing protein At4g35850, mitochondrial	TE_00003163_LTR	441137	0.00075216	1.50772	0.000787753	LTR/Gypsy
BnaA01G0026700ZS	NEP1-interacting protein 1	TE_00004364_INT	-724313	9.47684e-05	2.53764	0.000134106	LTR/Gypsy
BnaA01G0026700ZS	NEP1-interacting protein 1	TE_00002958_LTR	-701715	8.14594e-06	3.63972	1.5388e-05	LTR/Copia
BnaA01G0026700ZS	NEP1-interacting protein 1	TE_00004892_INT	-260371	6.10579e-05	-3.42717	9.14794e-05	LTR/Gypsy
BnaA01G0026800ZS	Aconitate hydratase 1	TE_00004364_INT	-728707	4.21938e-10	11.5762	2.01779e-09	LTR/Gypsy
BnaA01G0026800ZS	Aconitate hydratase 1	TE_00002958_LTR	-706109	9.6162e-10	14.2988	4.2943e-09	LTR/Copia
BnaA01G0026800ZS	Aconitate hydratase 1	TE_00004892_INT	-264765	2.2721e-07	-12.7507	6.41077e-07	LTR/Gypsy
BnaA01G0026800ZS	Aconitate hydratase 1	TE_00002351_INT	192728	0.000116154	7.43537	0.000159496	LTR/Copia
BnaA01G0026800ZS	Aconitate hydratase 1	TE_00003163_LTR	432136	1.01417e-05	11.7607	1.86922e-05	LTR/Gypsy
BnaA01G0027300ZS	Phospholipase D delta	TE_00004364_INT	-750903	5.23858e-07	-0.574381	1.35444e-06	LTR/Gypsy
BnaA01G0027300ZS	Phospholipase D delta	TE_00004892_INT	-286961	1.84202e-05	0.648922	3.17109e-05	LTR/Gypsy
BnaA01G0027300ZS	Phospholipase D delta	TE_00002351_INT	170532	0.000713753	-0.399854	0.000753376	LTR/Copia
BnaA01G0027400ZS	Serine/arginine-rich splicing factor SR45a	TE_00003167_LTR	310476	0.00021966	-2.77269	0.000275909	LTR/Gypsy
BnaA01G0027600ZS	Senescence-associated protein DIN1	TE_00002958_LTR	-738059	0.000338116	3.91264	0.000399231	LTR/Copia
BnaA01G0027700ZS	Thiol-disulfide oxidoreductase LTO1	TE_00003167_LTR	303758	1.01063e-13	-4.20232	8.70999e-13	LTR/Gypsy
BnaA01G0027800ZS	.	TE_00002958_LTR	-742004	0.000918627	13.3772	0.000931591	LTR/Copia
BnaA01G0027800ZS	.	TE_00003167_LTR	301035	5.10253e-09	-47.2178	1.98261e-08	LTR/Gypsy
BnaA01G0027900ZS	IST1-like protein	TE_00004892_INT	-302289	0.000316546	2.06757	0.000377061	LTR/Gypsy
BnaA01G0027900ZS	IST1-like protein	TE_00002792_INT	28470	6.75891e-05	-1.9755	9.99921e-05	LTR/Gypsy
BnaA01G0027900ZS	IST1-like protein	TE_00002351_INT	155204	8.17728e-10	-2.67936	3.69045e-09	LTR/Copia
BnaA01G0027900ZS	IST1-like protein	TE_00004892_INT	352031	5.15519e-05	-2.32744	7.87947e-05	LTR/Gypsy
BnaA01G0027900ZS	IST1-like protein	TE_00003163_LTR	394612	1.68048e-05	-2.64398	2.92761e-05	LTR/Gypsy
BnaA01G0028500ZS	Probable serine/threonine-protein kinase Cx32, chloroplastic	TE_00004377_LTR	452027	2.78933e-13	0.0416643	2.26628e-12	LTR/Copia
BnaA01G0028600ZS	Protein RKD5	TE_00002792_INT	5933	0.000175996	-0.179175	0.00022816	LTR/Gypsy
BnaA01G0028600ZS	Protein RKD5	TE_00003163_LTR	372075	0.000397312	-0.210361	0.000458749	LTR/Gypsy
BnaA01G0028900ZS	WUSCHEL-related homeobox 13	TE_00003167_LTR	262462	0.000702443	-2.1038	0.000742855	LTR/Gypsy
BnaA01G0029000ZS	Plant-specific TFIIB-related protein PTF2	TE_00002792_INT	-10013	5.27397e-07	-1.05408	1.36234e-06	LTR/Gypsy
BnaA01G0029000ZS	Plant-specific TFIIB-related protein PTF2	TE_00002351_INT	116721	8.28675e-05	-0.746834	0.000119247	LTR/Copia
BnaA01G0029000ZS	Plant-specific TFIIB-related protein PTF2	TE_00004892_INT	313467	2.76201e-09	-1.71003	1.13792e-08	LTR/Gypsy
BnaA01G0029000ZS	Plant-specific TFIIB-related protein PTF2	TE_00004892_INT	313548	2.84112e-12	-1.67048	1.94313e-11	LTR/Gypsy
BnaA01G0029000ZS	Plant-specific TFIIB-related protein PTF2	TE_00003163_LTR	356129	1.68781e-10	-1.64581	8.59122e-10	LTR/Gypsy
BnaA01G0029200ZS	.	TE_00002351_INT	112017	0.000402879	-0.0910168	0.000464402	LTR/Copia
BnaA01G0029200ZS	.	TE_00003167_LTR	256219	5.11176e-07	-0.322002	1.32786e-06	LTR/Gypsy
BnaA01G0029300ZS	Serine/threonine-protein kinase SRPK	TE_00002792_INT	-18472	1.86649e-13	-1.43708	1.53909e-12	LTR/Gypsy
BnaA01G0029300ZS	Serine/threonine-protein kinase SRPK	TE_00002351_INT	108262	1.713e-06	-0.858626	3.86046e-06	LTR/Copia
BnaA01G0029300ZS	Serine/threonine-protein kinase SRPK	TE_00004892_INT	305008	0.000101345	-1.08168	0.000141966	LTR/Gypsy
BnaA01G0029300ZS	Serine/threonine-protein kinase SRPK	TE_00004892_INT	305089	2.80203e-09	-1.36711	1.15256e-08	LTR/Gypsy
BnaA01G0029300ZS	Serine/threonine-protein kinase SRPK	TE_00003163_LTR	347670	4.58027e-08	-1.3523	1.49691e-07	LTR/Gypsy
BnaA01G0029600ZS	Ankyrin repeat domain-containing protein 2A	TE_00004892_INT	-364917	1.27307e-05	3.92552	2.28727e-05	LTR/Gypsy
BnaA01G0029600ZS	Ankyrin repeat domain-containing protein 2A	TE_00002792_INT	-34158	0.000637662	-2.67498	0.000684022	LTR/Gypsy
BnaA01G0029600ZS	Ankyrin repeat domain-containing protein 2A	TE_00004892_INT	289403	1.86868e-05	-3.86785	3.211e-05	LTR/Gypsy
BnaA01G0029600ZS	Ankyrin repeat domain-containing protein 2A	TE_00003163_LTR	331984	7.93059e-05	-3.82659	0.000114809	LTR/Gypsy
BnaA01G0029700ZS	Chloride channel protein CLC-e	TE_00004892_INT	-368473	2.05926e-05	0.285022	3.4972e-05	LTR/Gypsy
BnaA01G0029900ZS	AP-1 complex subunit sigma-2	TE_00002792_INT	-47925	2.28149e-20	-7.28098	5.39465e-19	LTR/Gypsy
BnaA01G0029900ZS	AP-1 complex subunit sigma-2	TE_00002351_INT	78809	1.6275e-05	-3.2086	2.85238e-05	LTR/Copia
BnaA01G0029900ZS	AP-1 complex subunit sigma-2	TE_00004892_INT	275555	2.61782e-07	-5.8667	7.26399e-07	LTR/Gypsy
BnaA01G0029900ZS	AP-1 complex subunit sigma-2	TE_00004892_INT	275636	1.56838e-10	-6.05606	8.03504e-10	LTR/Gypsy
BnaA01G0029900ZS	AP-1 complex subunit sigma-2	TE_00003163_LTR	318217	7.34989e-10	-6.25512	3.33609e-09	LTR/Gypsy
BnaA01G0030100ZS	Brefeldin A-inhibited guanine nucleotide-exchange protein 4	TE_00002351_INT	72303	0.000193979	-0.00748068	0.0002477	LTR/Copia
BnaA01G0030100ZS	Brefeldin A-inhibited guanine nucleotide-exchange protein 4	TE_00004892_INT	269130	0.000642649	-0.00888799	0.000688837	LTR/Gypsy
BnaA01G0030100ZS	Brefeldin A-inhibited guanine nucleotide-exchange protein 4	TE_00003163_LTR	311711	0.000115004	-0.010723	0.000158052	LTR/Gypsy
BnaA01G0030300ZS	Uncharacterized protein At2g17340	TE_00004364_INT	-861574	0.000422468	-2.92938	0.000483058	LTR/Gypsy
BnaA01G0030300ZS	Uncharacterized protein At2g17340	TE_00004892_INT	-397632	1.81748e-06	5.17464	4.06965e-06	LTR/Gypsy
BnaA01G0030300ZS	Uncharacterized protein At2g17340	TE_00002792_INT	-66873	4.8232e-08	-5.09301	1.56797e-07	LTR/Gypsy
BnaA01G0030300ZS	Uncharacterized protein At2g17340	TE_00002351_INT	59861	1.14394e-08	-4.76067	4.18059e-08	LTR/Copia
BnaA01G0030300ZS	Uncharacterized protein At2g17340	TE_00004892_INT	256607	6.61726e-05	-5.19717	9.82185e-05	LTR/Gypsy
BnaA01G0030300ZS	Uncharacterized protein At2g17340	TE_00004892_INT	256688	1.34856e-12	-7.54799	9.7921e-12	LTR/Gypsy
BnaA01G0030300ZS	Uncharacterized protein At2g17340	TE_00003163_LTR	299269	2.35527e-14	-8.64079	2.3065e-13	LTR/Gypsy
BnaA01G0030400ZS	Cysteine protease XCP1	TE_00002958_LTR	-842264	0.000244243	0.12418	0.000302056	LTR/Copia
BnaA01G0030500ZS	CMP-sialic acid transporter 4	TE_00002792_INT	-71193	1.42093e-07	-0.975891	4.20653e-07	LTR/Gypsy
BnaA01G0030500ZS	CMP-sialic acid transporter 4	TE_00002351_INT	55541	8.38898e-05	-0.659936	0.000120383	LTR/Copia
BnaA01G0030500ZS	CMP-sialic acid transporter 4	TE_00004892_INT	252287	9.47201e-07	-1.25847	2.28062e-06	LTR/Gypsy
BnaA01G0030500ZS	CMP-sialic acid transporter 4	TE_00004892_INT	252368	1.28231e-08	-1.21906	4.63727e-08	LTR/Gypsy
BnaA01G0030500ZS	CMP-sialic acid transporter 4	TE_00003163_LTR	294949	1.33019e-07	-1.2146	3.97405e-07	LTR/Gypsy
BnaA01G0030600ZS	.	TE_00002958_LTR	-851653	0.000598281	-7.1461	0.000647299	LTR/Copia
BnaA01G0030600ZS	.	TE_00004892_INT	-410309	2.3078e-06	10.1864	5.01928e-06	LTR/Gypsy
BnaA01G0030600ZS	.	TE_00004892_INT	244011	0.00036876	-7.77245	0.000429457	LTR/Gypsy
BnaA01G0030600ZS	.	TE_00003163_LTR	286592	1.16806e-05	-10.1862	2.1162e-05	LTR/Gypsy
BnaA01G0030700ZS	Calcium-dependent protein kinase 5	TE_00004892_INT	242393	0.000207382	-2.35595	0.000262633	LTR/Gypsy
BnaA01G0030900ZS	Ubiquitin domain-containing protein DSK2b	TE_00003167_LTR	174328	3.60087e-08	-0.847459	1.20312e-07	LTR/Gypsy
BnaA01G0030900ZS	Ubiquitin domain-containing protein DSK2b	TE_00003163_LTR	269534	0.000796638	0.28845	0.000826049	LTR/Gypsy
BnaA01G0031000ZS	Protein NLP2	TE_00002351_INT	18618	0.000462669	-0.0457242	0.000520738	LTR/Copia
BnaA01G0031100ZS	Isocitrate dehydrogenase [NAD] regulatory subunit 1, mitochondrial	TE_00004892_INT	-444232	8.11944e-08	4.56996	2.54532e-07	LTR/Gypsy
BnaA01G0031100ZS	Isocitrate dehydrogenase [NAD] regulatory subunit 1, mitochondrial	TE_00004892_INT	210088	0.000118779	-3.33027	0.000162554	LTR/Gypsy
BnaA01G0031100ZS	Isocitrate dehydrogenase [NAD] regulatory subunit 1, mitochondrial	TE_00003163_LTR	252669	6.3535e-06	-4.16269	1.23304e-05	LTR/Gypsy
BnaA01G0031200ZS	Glycerol-3-phosphate acyltransferase 3	TE_00004364_INT	-910495	0.000430406	-1.66366	0.000490815	LTR/Gypsy
BnaA01G0031200ZS	Glycerol-3-phosphate acyltransferase 3	TE_00002792_INT	-115794	3.15557e-09	-3.12994	1.27537e-08	LTR/Gypsy
BnaA01G0031200ZS	Glycerol-3-phosphate acyltransferase 3	TE_00002351_INT	10940	1.14363e-27	-4.82798	7.44436e-26	LTR/Copia
BnaA01G0031200ZS	Glycerol-3-phosphate acyltransferase 3	TE_00003167_LTR	155142	0.000976095	-4.00986	0.000981238	LTR/Gypsy
BnaA01G0031200ZS	Glycerol-3-phosphate acyltransferase 3	TE_00004892_INT	207686	0.000793254	-2.49513	0.000823466	LTR/Gypsy
BnaA01G0031200ZS	Glycerol-3-phosphate acyltransferase 3	TE_00004892_INT	207767	3.29202e-11	-4.03659	1.87588e-10	LTR/Gypsy
BnaA01G0031200ZS	Glycerol-3-phosphate acyltransferase 3	TE_00003163_LTR	250348	9.10969e-14	-4.8107	7.9127e-13	LTR/Gypsy
BnaA01G0031300ZS	.	TE_00004892_INT	-459542	2.35056e-05	0.676308	3.92209e-05	LTR/Gypsy
BnaA01G0031300ZS	.	TE_00004892_INT	194697	7.35357e-07	-0.941047	1.83029e-06	LTR/Gypsy
BnaA01G0031300ZS	.	TE_00004892_INT	194778	5.79184e-07	-0.798045	1.48225e-06	LTR/Gypsy
BnaA01G0031300ZS	.	TE_00003163_LTR	237359	8.41412e-07	-0.842432	2.05633e-06	LTR/Gypsy
BnaA01G0031400ZS	Probable serine/threonine-protein kinase At4g35230	TE_00003167_LTR	137336	1.6483e-05	-1.09232	2.88518e-05	LTR/Gypsy
BnaA01G0031500ZS	.	TE_00002792_INT	-138704	6.43393e-08	-1.31122	2.053e-07	LTR/Gypsy
BnaA01G0031500ZS	.	TE_00002351_INT	-11970	6.66681e-19	-1.85386	1.28977e-17	LTR/Copia
BnaA01G0031500ZS	.	TE_00003167_LTR	132232	0.00039256	-1.96657	0.000453831	LTR/Gypsy
BnaA01G0031500ZS	.	TE_00004892_INT	184776	1.7248e-08	-1.8832	6.09407e-08	LTR/Gypsy
BnaA01G0031500ZS	.	TE_00004892_INT	184857	1.18753e-10	-1.7942	6.20454e-10	LTR/Gypsy
BnaA01G0031500ZS	.	TE_00003163_LTR	227438	4.64664e-07	-1.52289	1.22079e-06	LTR/Gypsy
BnaA01G0031600ZS	.	TE_00002351_INT	-23065	7.89244e-07	-0.137509	1.94697e-06	LTR/Copia
BnaA01G0031600ZS	.	TE_00004892_INT	173681	5.04026e-06	-0.196346	1.00388e-05	LTR/Gypsy
BnaA01G0031600ZS	.	TE_00004892_INT	173762	5.27406e-07	-0.180769	1.36234e-06	LTR/Gypsy
BnaA01G0031600ZS	.	TE_00003163_LTR	216343	0.000127825	-0.149062	0.000172712	LTR/Gypsy
BnaA01G0032000ZS	DDB1- and CUL4-associated factor 8-like protein 2	TE_00002351_INT	-36462	0.000254662	-0.777393	0.000312774	LTR/Copia
BnaA01G0032100ZS	Pentatricopeptide repeat-containing protein At4g35130, chloroplastic	TE_00004892_INT	157549	2.14847e-05	-0.135532	3.62414e-05	LTR/Gypsy
BnaA01G0032100ZS	Pentatricopeptide repeat-containing protein At4g35130, chloroplastic	TE_00004892_INT	157630	0.000380737	-0.0956875	0.00044201	LTR/Gypsy
BnaA01G0032200ZS	Putative F-box/kelch-repeat protein At4g35120	TE_00002792_INT	-168600	1.95189e-08	-0.194361	6.80946e-08	LTR/Gypsy
BnaA01G0032200ZS	Putative F-box/kelch-repeat protein At4g35120	TE_00002351_INT	-41866	3.48794e-20	-0.273384	8.0748e-19	LTR/Copia
BnaA01G0032200ZS	Putative F-box/kelch-repeat protein At4g35120	TE_00004892_INT	154961	6.12871e-09	-0.23295	2.3451e-08	LTR/Gypsy
BnaA01G0032200ZS	Putative F-box/kelch-repeat protein At4g35120	TE_00003163_LTR	197542	3.05985e-13	-0.30794	2.46436e-12	LTR/Gypsy
BnaA01G0032800ZS	Probable BOI-related E3 ubiquitin-protein ligase 3	TE_00003167_LTR	70185	0.000121516	-0.966649	0.000165644	LTR/Gypsy
BnaA01G0032900ZS	Heavy metal-associated isoprenylated plant protein 25	TE_00003163_LTR	144885	0.000936133	0.0405809	0.000945705	LTR/Gypsy
BnaA01G0033000ZS	Basic leucine zipper 19	TE_00003167_LTR	46085	2.75202e-09	1.67627	1.13531e-08	LTR/Gypsy
BnaA01G0033400ZS	Transcription factor MYB32	TE_00002792_INT	-259468	5.20941e-06	-4.93602	1.03533e-05	LTR/Gypsy
BnaA01G0033400ZS	Transcription factor MYB32	TE_00002351_INT	-132734	8.65997e-07	-4.76127	2.10896e-06	LTR/Copia
BnaA01G0033400ZS	Transcription factor MYB32	TE_00004892_INT	64012	2.45035e-06	-7.03758	5.30015e-06	LTR/Gypsy
BnaA01G0033400ZS	Transcription factor MYB32	TE_00004892_INT	64093	5.36243e-07	-6.27751	1.38066e-06	LTR/Gypsy
BnaA01G0033400ZS	Transcription factor MYB32	TE_00003163_LTR	106674	3.6557e-05	-5.57113	5.82325e-05	LTR/Gypsy
BnaA01G0033400ZS	Transcription factor MYB32	TE_00004887_INT	955324	8.88557e-05	-5.0766	0.000126744	LTR/Copia
BnaA01G0033500ZS	Actin-depolymerizing factor 9	TE_00002351_INT	-135839	3.54171e-05	-20.017	5.67186e-05	LTR/Copia
BnaA01G0033700ZS	Protein NUCLEAR FUSION DEFECTIVE 4	TE_00003167_LTR	-2196	1.18737e-06	10.1097	2.78142e-06	LTR/Gypsy
BnaA01G0033900ZS	DEAD-box ATP-dependent RNA helicase 16	TE_00004892_INT	-610788	4.12687e-07	0.800765	1.09306e-06	LTR/Gypsy
BnaA01G0033900ZS	DEAD-box ATP-dependent RNA helicase 16	TE_00004892_INT	43532	0.000704349	-0.544362	0.000744728	LTR/Gypsy
BnaA01G0033900ZS	DEAD-box ATP-dependent RNA helicase 16	TE_00003163_LTR	86113	1.63388e-06	-0.81689	3.69594e-06	LTR/Gypsy
BnaA01G0033900ZS	DEAD-box ATP-dependent RNA helicase 16	TE_00004055_INT	987162	0.000624116	0.464423	0.000671182	LTR/Copia
BnaA01G0034000ZS	Xanthine dehydrogenase 1	TE_00002792_INT	-283438	2.07189e-06	-1.02242	4.56179e-06	LTR/Gypsy
BnaA01G0034000ZS	Xanthine dehydrogenase 1	TE_00002351_INT	-156704	2.89488e-09	-1.13393	1.18384e-08	LTR/Copia
BnaA01G0034000ZS	Xanthine dehydrogenase 1	TE_00004892_INT	40042	1.85494e-08	-1.65998	6.50817e-08	LTR/Gypsy
BnaA01G0034000ZS	Xanthine dehydrogenase 1	TE_00004892_INT	40123	3.74429e-09	-1.45852	1.49474e-08	LTR/Gypsy
BnaA01G0034000ZS	Xanthine dehydrogenase 1	TE_00003163_LTR	82704	0.000450183	-0.946573	0.000509171	LTR/Gypsy
BnaA01G0034200ZS	Putative amidase C869.01	TE_00002792_INT	-290842	0.000142639	-0.0994461	0.000190633	LTR/Gypsy
BnaA01G0034200ZS	Putative amidase C869.01	TE_00002351_INT	-164108	1.41299e-08	-0.130932	5.07338e-08	LTR/Copia
BnaA01G0034200ZS	Putative amidase C869.01	TE_00004892_INT	32638	1.92356e-05	-0.153735	3.29711e-05	LTR/Gypsy
BnaA01G0034200ZS	Putative amidase C869.01	TE_00004892_INT	32719	1.1011e-08	-0.170758	4.04272e-08	LTR/Gypsy
BnaA01G0034200ZS	Putative amidase C869.01	TE_00003163_LTR	75300	2.13039e-06	-0.152918	4.6757e-06	LTR/Gypsy
BnaA01G0034300ZS	Sulfoquinovosyl transferase SQD2	TE_00002792_INT	-293931	4.22647e-05	-0.573538	6.61705e-05	LTR/Gypsy
BnaA01G0034300ZS	Sulfoquinovosyl transferase SQD2	TE_00002351_INT	-167197	2.27976e-12	-0.857388	1.58865e-11	LTR/Copia
BnaA01G0034300ZS	Sulfoquinovosyl transferase SQD2	TE_00004892_INT	29549	5.23504e-07	-0.963308	1.35416e-06	LTR/Gypsy
BnaA01G0034300ZS	Sulfoquinovosyl transferase SQD2	TE_00004892_INT	29630	3.23694e-12	-1.10312	2.20024e-11	LTR/Gypsy
BnaA01G0034300ZS	Sulfoquinovosyl transferase SQD2	TE_00003163_LTR	72211	5.05234e-07	-0.867906	1.31489e-06	LTR/Gypsy
BnaA01G0034300ZS	Sulfoquinovosyl transferase SQD2	TE_00004377_LTR	147488	0.000349427	0.782075	0.000410223	LTR/Copia
BnaA01G0034400ZS	Probable alkaline/neutral invertase B	TE_00002792_INT	-305777	2.52029e-12	-5.64981	1.73875e-11	LTR/Gypsy
BnaA01G0034400ZS	Probable alkaline/neutral invertase B	TE_00002351_INT	-179043	4.93217e-19	-6.28798	9.71164e-18	LTR/Copia
BnaA01G0034400ZS	Probable alkaline/neutral invertase B	TE_00004892_INT	17703	1.33377e-10	-7.19818	6.90988e-10	LTR/Gypsy
BnaA01G0034400ZS	Probable alkaline/neutral invertase B	TE_00004892_INT	17784	2.51115e-17	-7.78276	3.87025e-16	LTR/Gypsy
BnaA01G0034400ZS	Probable alkaline/neutral invertase B	TE_00003163_LTR	60365	3.07642e-14	-7.55762	2.93987e-13	LTR/Gypsy
BnaA01G0034500ZS	Type III polyketide synthase B	TE_00002792_INT	-308456	0.000184665	-0.0625651	0.000237506	LTR/Gypsy
BnaA01G0034500ZS	Type III polyketide synthase B	TE_00002351_INT	-181722	0.000215369	-0.0554777	0.000271258	LTR/Copia
BnaA01G0034600ZS	Pentatricopeptide repeat-containing protein MRL1, chloroplastic	TE_00002792_INT	-310571	6.10075e-07	-0.131994	1.5534e-06	LTR/Gypsy
BnaA01G0034600ZS	Pentatricopeptide repeat-containing protein MRL1, chloroplastic	TE_00002351_INT	-183837	2.53937e-07	-0.122026	7.08182e-07	LTR/Copia
BnaA01G0034600ZS	Pentatricopeptide repeat-containing protein MRL1, chloroplastic	TE_00004892_INT	12909	6.786e-07	-0.181453	1.70358e-06	LTR/Gypsy
BnaA01G0034600ZS	Pentatricopeptide repeat-containing protein MRL1, chloroplastic	TE_00004892_INT	12990	3.35954e-11	-0.200387	1.90845e-10	LTR/Gypsy
BnaA01G0034600ZS	Pentatricopeptide repeat-containing protein MRL1, chloroplastic	TE_00003163_LTR	55571	2.26833e-09	-0.194701	9.51529e-09	LTR/Gypsy
BnaA01G0034700ZS	Auxin-responsive protein SAUR23	TE_00002351_INT	-190046	1.42251e-05	-0.392915	2.52106e-05	LTR/Copia
BnaA01G0034700ZS	Auxin-responsive protein SAUR23	TE_00004892_INT	6700	3.09256e-12	-0.94931	2.11249e-11	LTR/Gypsy
BnaA01G0034700ZS	Auxin-responsive protein SAUR23	TE_00004892_INT	6781	9.94729e-15	-0.877606	1.0365e-13	LTR/Gypsy
BnaA01G0034700ZS	Auxin-responsive protein SAUR23	TE_00003163_LTR	49362	5.97806e-11	-0.805381	3.25557e-10	LTR/Gypsy
BnaA01G0035500ZS	Protein C2-DOMAIN ABA-RELATED 7	TE_00004377_LTR	90607	0.000108765	-0.156394	0.000150973	LTR/Copia
BnaA01G0035600ZS	Amidophosphoribosyltransferase 2, chloroplastic	TE_00004892_INT	-683421	0.000828006	2.98831	0.000853298	LTR/Gypsy
BnaA01G0035600ZS	Amidophosphoribosyltransferase 2, chloroplastic	TE_00002792_INT	-352662	4.20103e-05	-3.15475	6.58479e-05	LTR/Gypsy
BnaA01G0035600ZS	Amidophosphoribosyltransferase 2, chloroplastic	TE_00002351_INT	-225928	6.34367e-05	-2.76128	9.46845e-05	LTR/Copia
BnaA01G0035600ZS	Amidophosphoribosyltransferase 2, chloroplastic	TE_00004892_INT	-29182	1.39354e-07	-5.54778	4.14095e-07	LTR/Gypsy
BnaA01G0035600ZS	Amidophosphoribosyltransferase 2, chloroplastic	TE_00004892_INT	-29101	8.97615e-13	-6.20838	6.73881e-12	LTR/Gypsy
BnaA01G0035600ZS	Amidophosphoribosyltransferase 2, chloroplastic	TE_00003163_LTR	13480	2.32171e-12	-6.53358	1.6118e-11	LTR/Gypsy
BnaA01G0035800ZS	Arginine decarboxylase 2	TE_00004892_INT	-42715	2.23326e-06	-0.307471	4.87441e-06	LTR/Gypsy
BnaA01G0035800ZS	Arginine decarboxylase 2	TE_00004892_INT	-42634	3.62708e-05	-0.226588	5.78414e-05	LTR/Gypsy
BnaA01G0035800ZS	Arginine decarboxylase 2	TE_00003163_LTR	-53	0.00023948	-0.216375	0.000296962	LTR/Gypsy
BnaA01G0035900ZS	NADH dehydrogenase [ubiquinone] 1 beta subcomplex subunit 9	TE_00002351_INT	-243880	8.20354e-05	-4.10655	0.000118234	LTR/Copia
BnaA01G0035900ZS	NADH dehydrogenase [ubiquinone] 1 beta subcomplex subunit 9	TE_00003167_LTR	-99678	3.22189e-09	-15.3002	1.29743e-08	LTR/Gypsy
BnaA01G0035900ZS	NADH dehydrogenase [ubiquinone] 1 beta subcomplex subunit 9	TE_00004892_INT	583880	7.23128e-05	-7.65084	0.00010615	LTR/Gypsy
BnaA01G0035900ZS	NADH dehydrogenase [ubiquinone] 1 beta subcomplex subunit 9	TE_00002253_LTR	669308	1.89276e-08	-16.6241	6.63245e-08	LTR/Gypsy
BnaA01G0035900ZS	NADH dehydrogenase [ubiquinone] 1 beta subcomplex subunit 9	TE_00003001_LTR	768339	2.63364e-06	-9.6995	5.65461e-06	LTR/Copia
BnaA01G0036000ZS	GATA transcription factor 3	TE_00004892_INT	-703641	4.26172e-06	0.373779	8.69152e-06	LTR/Gypsy
BnaA01G0036000ZS	GATA transcription factor 3	TE_00004892_INT	-49321	9.98404e-05	-0.319186	0.000140243	LTR/Gypsy
BnaA01G0036000ZS	GATA transcription factor 3	TE_00003163_LTR	-6740	9.05178e-10	-0.528162	4.06522e-09	LTR/Gypsy
BnaA01G0036000ZS	GATA transcription factor 3	TE_00004055_INT	894309	9.02311e-05	0.271389	0.000128368	LTR/Copia
BnaA01G0036200ZS	SH3 domain-containing protein 2	TE_00002792_INT	-378076	2.90536e-05	-0.921204	4.749e-05	LTR/Gypsy
BnaA01G0036200ZS	SH3 domain-containing protein 2	TE_00002351_INT	-251342	5.15159e-05	-0.799864	7.87614e-05	LTR/Copia
BnaA01G0036200ZS	SH3 domain-containing protein 2	TE_00004892_INT	-54596	1.9042e-06	-1.44242	4.23981e-06	LTR/Gypsy
BnaA01G0036200ZS	SH3 domain-containing protein 2	TE_00004892_INT	-54515	2.00955e-09	-1.50992	8.50715e-09	LTR/Gypsy
BnaA01G0036200ZS	SH3 domain-containing protein 2	TE_00003163_LTR	-11934	1.1875e-10	-1.7283	6.20454e-10	LTR/Gypsy
BnaA01G0036200ZS	SH3 domain-containing protein 2	TE_00004892_INT	576418	4.02963e-05	-1.49947	6.34522e-05	LTR/Gypsy
BnaA01G0036300ZS	Inactive squalene synthase 2	TE_00004892_INT	-57709	0.000186481	-0.613533	0.000239619	LTR/Gypsy
BnaA01G0036300ZS	Inactive squalene synthase 2	TE_00004892_INT	-57628	0.000277382	-0.502035	0.000337531	LTR/Gypsy
BnaA01G0036300ZS	Inactive squalene synthase 2	TE_00004892_INT	573305	0.000180579	-0.737972	0.000233172	LTR/Gypsy
BnaA01G0036500ZS	30S ribosomal protein S16-1, chloroplastic	TE_00002792_INT	-390546	1.26851e-08	-8.6622	4.59409e-08	LTR/Gypsy
BnaA01G0036500ZS	30S ribosomal protein S16-1, chloroplastic	TE_00002351_INT	-263812	1.80172e-06	-6.56206	4.03927e-06	LTR/Copia
BnaA01G0036500ZS	30S ribosomal protein S16-1, chloroplastic	TE_00004892_INT	-67066	1.8193e-17	-17.303	2.84356e-16	LTR/Gypsy
BnaA01G0036500ZS	30S ribosomal protein S16-1, chloroplastic	TE_00004892_INT	-66985	2.27619e-24	-16.9925	9.32901e-23	LTR/Gypsy
BnaA01G0036500ZS	30S ribosomal protein S16-1, chloroplastic	TE_00003163_LTR	-24404	6.37516e-25	-18.3745	2.7995e-23	LTR/Gypsy
BnaA01G0036700ZS	bZIP transcription factor 11	TE_00004892_INT	-731582	1.08185e-05	3.59278	1.98077e-05	LTR/Gypsy
BnaA01G0036700ZS	bZIP transcription factor 11	TE_00004892_INT	-77343	7.42254e-07	-4.80853	1.84496e-06	LTR/Gypsy
BnaA01G0036700ZS	bZIP transcription factor 11	TE_00004892_INT	-77262	3.33922e-15	-6.23935	3.77059e-14	LTR/Gypsy
BnaA01G0036700ZS	bZIP transcription factor 11	TE_00003163_LTR	-34681	2.38703e-20	-7.69311	5.62019e-19	LTR/Gypsy
BnaA01G0036700ZS	bZIP transcription factor 11	TE_00003001_LTR	738130	0.000435694	4.4597	0.000496028	LTR/Copia
BnaA01G0037100ZS	Probable pinoresinol-lariciresinol reductase 3	TE_00004892_INT	-755800	2.71505e-07	1.15543	7.50368e-07	LTR/Gypsy
BnaA01G0037100ZS	Probable pinoresinol-lariciresinol reductase 3	TE_00004892_INT	-101480	0.000306102	-0.823578	0.000366911	LTR/Gypsy
BnaA01G0037100ZS	Probable pinoresinol-lariciresinol reductase 3	TE_00003163_LTR	-58899	4.73582e-07	-1.2177	1.24288e-06	LTR/Gypsy
BnaA01G0037100ZS	Probable pinoresinol-lariciresinol reductase 3	TE_00002253_LTR	614881	0.000404608	-1.79144	0.000466007	LTR/Gypsy
BnaA01G0037100ZS	Probable pinoresinol-lariciresinol reductase 3	TE_00004055_INT	842150	1.07049e-07	1.01184	3.26158e-07	LTR/Copia
BnaA01G0037100ZS	Probable pinoresinol-lariciresinol reductase 3	TE_00004364_INT	954355	0.000461252	0.617073	0.000519566	LTR/Gypsy
BnaA01G0037300ZS	Probable receptor-like serine/threonine-protein kinase At4g34500	TE_00002253_LTR	605470	8.95578e-05	6.43461	0.000127614	LTR/Gypsy
BnaA01G0037500ZS	Glucan endo-1,3-beta-glucosidase 7	TE_00002792_INT	-441849	8.95159e-06	11.5296	1.67272e-05	LTR/Gypsy
BnaA01G0037500ZS	Glucan endo-1,3-beta-glucosidase 7	TE_00004892_INT	-118288	6.77198e-05	12.0369	0.000100159	LTR/Gypsy
BnaA01G0037500ZS	Glucan endo-1,3-beta-glucosidase 7	TE_00003163_LTR	-75707	0.000106549	12.5422	0.000148348	LTR/Gypsy
BnaA01G0037800ZS	SWI/SNF complex subunit SWI3D	TE_00003167_LTR	-187775	6.11475e-06	-1.16396	1.19466e-05	LTR/Gypsy
BnaA01G0037800ZS	SWI/SNF complex subunit SWI3D	TE_00004892_INT	-135231	0.000573561	0.546047	0.000625569	LTR/Gypsy
BnaA01G0037800ZS	SWI/SNF complex subunit SWI3D	TE_00004892_INT	-135150	3.43668e-05	0.549658	5.52927e-05	LTR/Gypsy
BnaA01G0037800ZS	SWI/SNF complex subunit SWI3D	TE_00004892_INT	495783	5.94688e-05	-0.761428	8.95106e-05	LTR/Gypsy
BnaA01G0037800ZS	SWI/SNF complex subunit SWI3D	TE_00002253_LTR	581211	5.81546e-08	-1.5813	1.86533e-07	LTR/Gypsy
BnaA01G0037800ZS	SWI/SNF complex subunit SWI3D	TE_00003001_LTR	680242	5.97726e-09	-1.17069	2.29509e-08	LTR/Copia
BnaA01G0037800ZS	SWI/SNF complex subunit SWI3D	TE_00004887_INT	756081	5.89721e-08	-0.730865	1.89046e-07	LTR/Copia
BnaA01G0037900ZS	.	TE_00003167_LTR	-198833	8.9882e-05	-2.63014	0.000127977	LTR/Gypsy
BnaA01G0037900ZS	.	TE_00004892_INT	-146208	0.000506292	1.20394	0.000562984	LTR/Gypsy
BnaA01G0037900ZS	.	TE_00003163_LTR	-103627	5.44085e-05	1.49067	8.26358e-05	LTR/Gypsy
BnaA01G0037900ZS	.	TE_00004377_LTR	-28350	6.10865e-05	-1.85601	9.14975e-05	LTR/Copia
BnaA01G0037900ZS	.	TE_00002253_LTR	570153	0.000340362	-2.75075	0.000401369	LTR/Gypsy
BnaA01G0037900ZS	.	TE_00003001_LTR	669184	9.73907e-07	-2.58122	2.33679e-06	LTR/Copia
BnaA01G0037900ZS	.	TE_00004887_INT	745023	5.80839e-07	-1.75673	1.48511e-06	LTR/Copia
BnaA01G0038400ZS	Endothelin-converting enzyme 2	TE_00004377_LTR	-49549	2.32769e-08	-0.99019	8.01937e-08	LTR/Copia
BnaA01G0038400ZS	Endothelin-converting enzyme 2	TE_00004892_INT	463526	4.36119e-05	-0.780417	6.81074e-05	LTR/Gypsy
BnaA01G0038500ZS	4-hydroxy-3-methylbut-2-enyl diphosphate reductase, chloroplastic	TE_00004377_LTR	-52152	5.37359e-06	-0.454369	1.06414e-05	LTR/Copia
BnaA01G0038500ZS	4-hydroxy-3-methylbut-2-enyl diphosphate reductase, chloroplastic	TE_00004887_INT	721221	0.000120795	-0.295066	0.000164864	LTR/Copia
BnaA01G0038700ZS	Protein SERAC1	TE_00003167_LTR	-228268	3.75537e-05	-0.483844	5.96226e-05	LTR/Gypsy
BnaA01G0038700ZS	Protein SERAC1	TE_00004892_INT	-175643	0.000301045	0.218841	0.000361712	LTR/Gypsy
BnaA01G0038700ZS	Protein SERAC1	TE_00003163_LTR	-133062	0.000436253	0.228101	0.000496358	LTR/Gypsy
BnaA01G0038700ZS	Protein SERAC1	TE_00004892_INT	455290	0.000224161	-0.318916	0.000280734	LTR/Gypsy
BnaA01G0038700ZS	Protein SERAC1	TE_00002253_LTR	540718	3.55819e-07	-0.676886	9.58961e-07	LTR/Gypsy
BnaA01G0038700ZS	Protein SERAC1	TE_00003001_LTR	639749	1.31525e-06	-0.4465	3.04489e-06	LTR/Copia
BnaA01G0038700ZS	Protein SERAC1	TE_00004887_INT	715588	3.66604e-08	-0.337291	1.22074e-07	LTR/Copia
BnaA01G0038900ZS	DNA damage-binding protein 2	TE_00002351_INT	-389782	0.000450505	0.223122	0.000509431	LTR/Copia
BnaA01G0039100ZS	TIP41-like protein	TE_00002253_LTR	517312	5.82472e-05	-3.27156	8.7935e-05	LTR/Gypsy
BnaA01G0039100ZS	TIP41-like protein	TE_00003001_LTR	616343	4.38857e-06	-2.57879	8.92719e-06	LTR/Copia
BnaA01G0039100ZS	TIP41-like protein	TE_00004887_INT	692182	1.76694e-06	-1.78841	3.97095e-06	LTR/Copia
BnaA01G0039300ZS	3-ketoacyl-CoA synthase 16	TE_00003001_LTR	603165	0.000912304	0.434499	0.000925858	LTR/Copia
BnaA01G0039800ZS	Probable carbohydrate esterase At4g34215	TE_00003167_LTR	-287040	3.97992e-05	-0.955545	6.27555e-05	LTR/Gypsy
BnaA01G0039800ZS	Probable carbohydrate esterase At4g34215	TE_00004377_LTR	-116557	6.45498e-05	-0.641524	9.62161e-05	LTR/Copia
BnaA01G0039800ZS	Probable carbohydrate esterase At4g34215	TE_00004892_INT	396518	0.000185444	-0.639848	0.000238342	LTR/Gypsy
BnaA01G0039800ZS	Probable carbohydrate esterase At4g34215	TE_00002253_LTR	481946	4.70733e-06	-1.21061	9.46579e-06	LTR/Gypsy
BnaA01G0039800ZS	Probable carbohydrate esterase At4g34215	TE_00003001_LTR	580977	8.75562e-05	-0.722052	0.000125084	LTR/Copia
BnaA01G0039800ZS	Probable carbohydrate esterase At4g34215	TE_00004887_INT	656816	2.07417e-05	-0.521776	3.5182e-05	LTR/Copia
BnaA01G0040200ZS	F-box protein At3g62230	TE_00003001_LTR	567297	1.93289e-05	0.142464	3.309e-05	LTR/Copia
BnaA01G0040200ZS	F-box protein At3g62230	TE_00004887_INT	643136	2.02759e-05	0.0948526	3.45083e-05	LTR/Copia
BnaA01G0040400ZS	Elicitor-responsive protein 3	TE_00003167_LTR	-312848	0.000114923	-1.32484	0.000158019	LTR/Gypsy
BnaA01G0040400ZS	Elicitor-responsive protein 3	TE_00002253_LTR	456138	0.000614043	-1.34602	0.000661507	LTR/Gypsy
BnaA01G0040400ZS	Elicitor-responsive protein 3	TE_00003001_LTR	555169	0.000113753	-1.04793	0.000156833	LTR/Copia
BnaA01G0040800ZS	Polyadenylate-binding protein 2	TE_00002792_INT	-599785	0.000746234	5.31669	0.000782584	LTR/Gypsy
BnaA01G0040800ZS	Polyadenylate-binding protein 2	TE_00003167_LTR	-328849	3.97731e-05	-14.5506	6.27355e-05	LTR/Gypsy
BnaA01G0040800ZS	Polyadenylate-binding protein 2	TE_00004892_INT	354709	8.97267e-05	-10.1974	0.000127788	LTR/Gypsy
BnaA01G0040800ZS	Polyadenylate-binding protein 2	TE_00002253_LTR	440137	5.48483e-07	-20.1019	1.41151e-06	LTR/Gypsy
BnaA01G0040800ZS	Polyadenylate-binding protein 2	TE_00003001_LTR	539168	0.000133735	-10.7124	0.000180213	LTR/Copia
BnaA01G0040800ZS	Polyadenylate-binding protein 2	TE_00004887_INT	615007	1.87679e-05	-7.98547	3.22293e-05	LTR/Copia
BnaA01G0040900ZS	Probable E3 ubiquitin ligase SUD1	TE_00003167_LTR	-341566	1.64105e-09	-7.24504	7.04963e-09	LTR/Gypsy
BnaA01G0040900ZS	Probable E3 ubiquitin ligase SUD1	TE_00004892_INT	341992	4.37251e-08	-4.85537	1.43409e-07	LTR/Gypsy
BnaA01G0040900ZS	Probable E3 ubiquitin ligase SUD1	TE_00002253_LTR	427420	4.57841e-11	-8.97521	2.53831e-10	LTR/Gypsy
BnaA01G0040900ZS	Probable E3 ubiquitin ligase SUD1	TE_00003001_LTR	526451	2.79179e-08	-5.2989	9.48249e-08	LTR/Copia
BnaA01G0040900ZS	Probable E3 ubiquitin ligase SUD1	TE_00004887_INT	602290	0.000113267	-2.49038	0.000156364	LTR/Copia
BnaA01G0041000ZS	DEMETER-like protein 3	TE_00002792_INT	-617689	3.72218e-06	0.278092	7.69037e-06	LTR/Gypsy
BnaA01G0041000ZS	DEMETER-like protein 3	TE_00002351_INT	-490955	0.000594615	0.186384	0.000644215	LTR/Copia
BnaA01G0041000ZS	DEMETER-like protein 3	TE_00003167_LTR	-346753	0.000309865	-0.492566	0.000370299	LTR/Gypsy
BnaA01G0041000ZS	DEMETER-like protein 3	TE_00004377_LTR	-176270	0.000525537	-0.326922	0.000580283	LTR/Copia
BnaA01G0041100ZS	DEMETER-like protein 3	TE_00003163_LTR	-254468	0.000116199	0.233738	0.000159496	LTR/Gypsy
BnaA01G0041200ZS	Protein DJ-1 homolog C	TE_00003167_LTR	-354405	3.91711e-05	-0.545738	6.19239e-05	LTR/Gypsy
BnaA01G0041200ZS	Protein DJ-1 homolog C	TE_00004377_LTR	-183922	0.000191133	-0.342364	0.000244546	LTR/Copia
BnaA01G0041200ZS	Protein DJ-1 homolog C	TE_00002253_LTR	414581	9.95404e-07	-0.736565	2.38114e-06	LTR/Gypsy
BnaA01G0041200ZS	Protein DJ-1 homolog C	TE_00003001_LTR	513612	5.70623e-06	-0.474517	1.12263e-05	LTR/Copia
BnaA01G0041200ZS	Protein DJ-1 homolog C	TE_00004887_INT	589451	6.47354e-06	-0.314901	1.25326e-05	LTR/Copia
BnaA01G0041700ZS	Serine/threonine-protein kinase SRK2E	TE_00004892_INT	-980782	4.18875e-07	0.315339	1.10786e-06	LTR/Gypsy
BnaA01G0041700ZS	Serine/threonine-protein kinase SRK2E	TE_00004055_INT	617168	1.9174e-05	0.227403	3.28757e-05	LTR/Copia
BnaA01G0041700ZS	Serine/threonine-protein kinase SRK2E	TE_00004364_INT	729373	2.23703e-05	0.206068	3.74962e-05	LTR/Gypsy
BnaA01G0041700ZS	Serine/threonine-protein kinase SRK2E	TE_00002351_INT	772522	0.000344485	0.171277	0.000405195	LTR/Copia
BnaA01G0041800ZS	Armadillo repeat-containing protein 6	TE_00004377_LTR	-218928	1.42575e-06	-1.6259	3.26653e-06	LTR/Copia
BnaA01G0041800ZS	Armadillo repeat-containing protein 6	TE_00004887_INT	554445	2.70134e-06	-1.21139	5.78874e-06	LTR/Copia
BnaA01G0041900ZS	E3 ubiquitin-protein ligase RNF170	TE_00003163_LTR	-297650	0.000396843	1.89402	0.000458304	LTR/Gypsy
BnaA01G0041900ZS	E3 ubiquitin-protein ligase RNF170	TE_00004377_LTR	-222373	0.00010788	-2.58974	0.000150013	LTR/Copia
BnaA01G0041900ZS	E3 ubiquitin-protein ligase RNF170	TE_00004887_INT	551000	1.8835e-07	-2.6387	5.42499e-07	LTR/Copia
BnaA01G0042000ZS	Zinc finger SWIM domain-containing protein 7	TE_00004887_INT	549550	0.000538243	-0.376693	0.000591814	LTR/Copia
BnaA01G0042100ZS	40S ribosomal protein S29	TE_00004892_INT	-997462	0.00051697	20.2793	0.000572881	LTR/Gypsy
BnaA01G0042300ZS	Putative Peroxidase 48	TE_00002792_INT	-678506	0.000445845	0.0186287	0.000504987	LTR/Gypsy
BnaA01G0042500ZS	Probable manganese-transporting ATPase PDR2	TE_00004892_INT	266386	0.000522443	-1.30032	0.000577673	LTR/Gypsy
BnaA01G0042500ZS	Probable manganese-transporting ATPase PDR2	TE_00004887_INT	526684	5.15121e-08	-1.44579	1.66969e-07	LTR/Copia
BnaA01G0042500ZS	Probable manganese-transporting ATPase PDR2	TE_00004055_INT	579083	2.06533e-06	-1.04391	4.54915e-06	LTR/Copia
BnaA01G0042500ZS	Probable manganese-transporting ATPase PDR2	TE_00004364_INT	691288	1.28136e-06	-0.971928	2.9714e-06	LTR/Gypsy
BnaA01G0042500ZS	Probable manganese-transporting ATPase PDR2	TE_00004364_INT	730375	0.000332252	-0.798541	0.000393398	LTR/Gypsy
BnaA01G0042500ZS	Probable manganese-transporting ATPase PDR2	TE_00002351_INT	734437	4.05168e-05	-0.812002	6.37598e-05	LTR/Copia
BnaA01G0042700ZS	.	TE_00004892_INT	-374470	6.33354e-06	4.75663	1.23046e-05	LTR/Gypsy
BnaA01G0042700ZS	.	TE_00003163_LTR	-331889	1.28453e-07	5.9197	3.85011e-07	LTR/Gypsy
BnaA01G0042700ZS	.	TE_00004377_LTR	-256612	1.6726e-05	-6.09408	2.91572e-05	LTR/Copia
BnaA01G0042700ZS	.	TE_00004887_INT	516761	6.85708e-11	-6.92621	3.6871e-10	LTR/Copia
BnaA01G0042700ZS	.	TE_00004055_INT	569160	0.00030081	-3.23752	0.000361586	LTR/Copia
BnaA01G0042700ZS	.	TE_00004364_INT	681365	7.56343e-05	-3.23079	0.00011036	LTR/Gypsy
BnaA01G0043000ZS	.	TE_00004377_LTR	-270581	0.000387822	-2.53084	0.000449104	LTR/Copia
BnaA01G0043100ZS	DUF21 domain-containing protein At4g33700	TE_00004892_INT	-402459	2.38465e-06	12.5151	5.16814e-06	LTR/Gypsy
BnaA01G0043100ZS	DUF21 domain-containing protein At4g33700	TE_00003163_LTR	-359878	9.96472e-07	13.8746	2.38266e-06	LTR/Gypsy
BnaA01G0043100ZS	DUF21 domain-containing protein At4g33700	TE_00004377_LTR	-284601	2.73525e-05	-14.9865	4.49218e-05	LTR/Copia
BnaA01G0043100ZS	DUF21 domain-containing protein At4g33700	TE_00003001_LTR	412933	1.49602e-06	-19.6104	3.41339e-06	LTR/Copia
BnaA01G0043100ZS	DUF21 domain-containing protein At4g33700	TE_00004887_INT	488772	7.23885e-12	-18.2828	4.567e-11	LTR/Copia
BnaA01G0043100ZS	DUF21 domain-containing protein At4g33700	TE_00004055_INT	541171	0.000212767	-8.36053	0.00026847	LTR/Copia
BnaA01G0043100ZS	DUF21 domain-containing protein At4g33700	TE_00004364_INT	653376	0.000699069	-7.00254	0.000740277	LTR/Gypsy
BnaA01G0043500ZS	Dynamin-related protein 3A	TE_00004377_LTR	-294571	1.57574e-05	2.45739	2.76956e-05	LTR/Copia
BnaA01G0043600ZS	Costars family protein ST45-2	TE_00004377_LTR	-300810	0.000651117	-35.6794	0.000696699	LTR/Copia
BnaA01G0043600ZS	Costars family protein ST45-2	TE_00003001_LTR	396724	4.74248e-05	-48.5845	7.31738e-05	LTR/Copia
BnaA01G0043600ZS	Costars family protein ST45-2	TE_00004887_INT	472563	6.28161e-07	-39.4463	1.59505e-06	LTR/Copia
BnaA01G0043800ZS	Probable ubiquitin-like-specific protease 2A	TE_00004887_INT	469984	1.69014e-05	0.328018	2.94259e-05	LTR/Copia
BnaA01G0043900ZS	Beta carbonic anhydrase 5, chloroplastic	TE_00004892_INT	203386	0.000360851	-0.994487	0.00042138	LTR/Gypsy
BnaA01G0043900ZS	Beta carbonic anhydrase 5, chloroplastic	TE_00002253_LTR	288814	1.18594e-06	-2.0859	2.77925e-06	LTR/Gypsy
BnaA01G0044000ZS	.	TE_00004892_INT	-430355	0.000964206	2.44867	0.000970344	LTR/Gypsy
BnaA01G0044000ZS	.	TE_00003163_LTR	-387774	2.19348e-05	3.35097	3.69228e-05	LTR/Gypsy
BnaA01G0044000ZS	.	TE_00004887_INT	460876	1.00458e-05	-3.33801	1.8534e-05	LTR/Copia
BnaA01G0044200ZS	Copper-transporting ATPase PAA1, chloroplastic	TE_00004892_INT	-438112	0.00078342	0.318199	0.000815246	LTR/Gypsy
BnaA01G0044200ZS	Copper-transporting ATPase PAA1, chloroplastic	TE_00003163_LTR	-395531	6.42091e-07	0.499334	1.62594e-06	LTR/Gypsy
BnaA01G0044200ZS	Copper-transporting ATPase PAA1, chloroplastic	TE_00004377_LTR	-320254	4.53206e-05	-0.516173	7.0338e-05	LTR/Copia
BnaA01G0044200ZS	Copper-transporting ATPase PAA1, chloroplastic	TE_00002253_LTR	278249	0.0004229	-0.740492	0.000483352	LTR/Gypsy
BnaA01G0044200ZS	Copper-transporting ATPase PAA1, chloroplastic	TE_00003001_LTR	377280	5.09751e-06	-0.65914	1.01455e-05	LTR/Copia
BnaA01G0044200ZS	Copper-transporting ATPase PAA1, chloroplastic	TE_00004887_INT	453119	4.9795e-12	-0.65174	3.24901e-11	LTR/Copia
BnaA01G0044300ZS	Phospho-2-dehydro-3-deoxyheptonate aldolase 2, chloroplastic	TE_00004887_INT	447560	0.000289451	-2.17077	0.000349909	LTR/Copia
BnaA01G0044400ZS	Probable protein phosphatase 2C 62	TE_00003163_LTR	-406163	3.4041e-06	1.49858	7.11287e-06	LTR/Gypsy
BnaA01G0044400ZS	Probable protein phosphatase 2C 62	TE_00004887_INT	442487	0.000588205	-1.07146	0.000639022	LTR/Copia
BnaA01G0044400ZS	Probable protein phosphatase 2C 62	TE_00004055_INT	494886	3.14735e-06	-1.18694	6.62896e-06	LTR/Copia
BnaA01G0044400ZS	Probable protein phosphatase 2C 62	TE_00004364_INT	607091	4.08339e-08	-1.26752	1.34886e-07	LTR/Gypsy
BnaA01G0044400ZS	Probable protein phosphatase 2C 62	TE_00002351_INT	650240	2.52196e-05	-0.963743	4.1816e-05	LTR/Copia
BnaA01G0044500ZS	Protein ROOT PRIMORDIUM DEFECTIVE 1	TE_00002792_INT	-777808	4.68662e-06	0.325188	9.43291e-06	LTR/Gypsy
BnaA01G0044500ZS	Protein ROOT PRIMORDIUM DEFECTIVE 1	TE_00003167_LTR	-506872	1.12665e-08	-0.906456	4.12558e-08	LTR/Gypsy
BnaA01G0044500ZS	Protein ROOT PRIMORDIUM DEFECTIVE 1	TE_00004377_LTR	-336389	0.000900136	-0.370045	0.00091603	LTR/Copia
BnaA01G0044500ZS	Protein ROOT PRIMORDIUM DEFECTIVE 1	TE_00004892_INT	176686	1.52822e-07	-0.614316	4.481e-07	LTR/Gypsy
BnaA01G0044500ZS	Protein ROOT PRIMORDIUM DEFECTIVE 1	TE_00002253_LTR	262114	1.26327e-10	-1.15659	6.57542e-10	LTR/Gypsy
BnaA01G0044500ZS	Protein ROOT PRIMORDIUM DEFECTIVE 1	TE_00003001_LTR	361145	4.29066e-05	-0.520073	6.70628e-05	LTR/Copia
BnaA01G0044600ZS	Aspartic proteinase Asp1	TE_00003167_LTR	-508549	4.3539e-08	-1.51943	1.43053e-07	LTR/Gypsy
BnaA01G0044600ZS	Aspartic proteinase Asp1	TE_00004892_INT	175009	0.000146816	-0.783393	0.000195413	LTR/Gypsy
BnaA01G0044600ZS	Aspartic proteinase Asp1	TE_00002253_LTR	260437	3.51899e-08	-1.74496	1.18218e-07	LTR/Gypsy
BnaA01G0044600ZS	Aspartic proteinase Asp1	TE_00003001_LTR	359468	0.00059872	-0.76415	0.000647648	LTR/Copia
BnaA01G0044600ZS	Aspartic proteinase Asp1	TE_00004887_INT	435307	0.000410613	-0.524709	0.000471647	LTR/Copia
BnaA01G0044700ZS	.	TE_00004377_LTR	-340519	3.66961e-05	-1.59512	5.84118e-05	LTR/Copia
BnaA01G0044700ZS	.	TE_00002253_LTR	257984	2.56113e-06	-2.99382	5.51605e-06	LTR/Gypsy
BnaA01G0044700ZS	.	TE_00003001_LTR	357015	1.18351e-13	-3.18541	1.00435e-12	LTR/Copia
BnaA01G0044700ZS	.	TE_00004887_INT	432854	2.7435e-08	-1.62398	9.35292e-08	LTR/Copia
BnaA01G0045000ZS	ABC transporter I family member 10, chloroplastic	TE_00003163_LTR	-423310	0.000728268	1.31896	0.000767087	LTR/Gypsy
BnaA01G0045000ZS	ABC transporter I family member 10, chloroplastic	TE_00004055_INT	477739	1.55156e-06	-1.46641	3.52124e-06	LTR/Copia
BnaA01G0045000ZS	ABC transporter I family member 10, chloroplastic	TE_00004364_INT	589944	1.59059e-08	-1.56408	5.656e-08	LTR/Gypsy
BnaA01G0045000ZS	ABC transporter I family member 10, chloroplastic	TE_00004364_INT	629031	1.12851e-05	-1.34952	2.05261e-05	LTR/Gypsy
BnaA01G0045000ZS	ABC transporter I family member 10, chloroplastic	TE_00002351_INT	633093	1.12426e-05	-1.20398	2.04555e-05	LTR/Copia
BnaA01G0045200ZS	Probable polygalacturonase	TE_00004377_LTR	-355094	1.16706e-05	0.0554098	2.11508e-05	LTR/Copia
BnaA01G0045400ZS	Peroxidase 47	TE_00004377_LTR	-368803	6.16075e-05	0.0824495	9.21598e-05	LTR/Copia
BnaA01G0045600ZS	Protein CYPRO4	TE_00003163_LTR	-462433	0.000358675	0.878175	0.000419478	LTR/Gypsy
BnaA01G0045600ZS	Protein CYPRO4	TE_00004364_INT	550821	0.000290128	-0.642726	0.000350344	LTR/Gypsy
BnaA01G0045600ZS	Protein CYPRO4	TE_00004364_INT	589908	6.62661e-05	-0.775847	9.8324e-05	LTR/Gypsy
BnaA01G0045800ZS	Protein TIC 22, chloroplastic	TE_00003001_LTR	301924	1.01835e-07	-1.38646	3.11644e-07	LTR/Copia
BnaA01G0045900ZS	UDP-glucuronate:xylan alpha-glucuronosyltransferase 2	TE_00003001_LTR	298245	0.000918855	-3.28435	0.000931652	LTR/Copia
BnaA01G0046000ZS	Probable disease resistance protein At4g33300	TE_00002253_LTR	194438	3.54061e-08	0.945048	1.18585e-07	LTR/Gypsy
BnaA01G0046100ZS	Cell division cycle 20.1, cofactor of APC complex	TE_00004377_LTR	-409142	0.000732641	-6.06954	0.000770666	LTR/Copia
BnaA01G0046100ZS	Cell division cycle 20.1, cofactor of APC complex	TE_00004892_INT	103933	0.000266606	-6.96321	0.000326068	LTR/Gypsy
BnaA01G0046100ZS	Cell division cycle 20.1, cofactor of APC complex	TE_00002253_LTR	189361	6.55406e-07	-14.6251	1.65361e-06	LTR/Gypsy
BnaA01G0046100ZS	Cell division cycle 20.1, cofactor of APC complex	TE_00003001_LTR	288392	9.87189e-06	-9.04207	1.82496e-05	LTR/Copia
BnaA01G0046100ZS	Cell division cycle 20.1, cofactor of APC complex	TE_00004887_INT	364231	0.000117899	-5.27766	0.000161549	LTR/Copia
BnaA01G0046200ZS	Eukaryotic translation initiation factor 3 subunit K	TE_00004377_LTR	-411748	0.000101821	-6.02164	0.000142518	LTR/Copia
BnaA01G0046200ZS	Eukaryotic translation initiation factor 3 subunit K	TE_00004887_INT	361625	9.30948e-07	-5.77075	2.24735e-06	LTR/Copia
BnaA01G0046200ZS	Eukaryotic translation initiation factor 3 subunit K	TE_00004055_INT	414024	0.000148528	-3.70437	0.000197502	LTR/Copia
BnaA01G0046200ZS	Eukaryotic translation initiation factor 3 subunit K	TE_00004364_INT	526229	3.25898e-05	-3.6966	5.26173e-05	LTR/Gypsy
BnaA01G0046200ZS	Eukaryotic translation initiation factor 3 subunit K	TE_00004364_INT	565316	2.81372e-07	-4.98479	7.74543e-07	LTR/Gypsy
BnaA01G0046200ZS	Eukaryotic translation initiation factor 3 subunit K	TE_00002351_INT	569378	1.71228e-05	-3.74664	2.97739e-05	LTR/Copia
BnaA01G0046500ZS	F-box/LRR-repeat protein 15	TE_00002253_LTR	171450	5.94443e-05	-2.20981	8.9498e-05	LTR/Gypsy
BnaA01G0046500ZS	F-box/LRR-repeat protein 15	TE_00003001_LTR	270481	2.17993e-07	-1.95913	6.19176e-07	LTR/Copia
BnaA01G0046500ZS	F-box/LRR-repeat protein 15	TE_00004887_INT	346320	4.87735e-09	-1.46723	1.90045e-08	LTR/Copia
BnaA01G0046800ZS	Pentatricopeptide repeat-containing protein At4g33170	TE_00003163_LTR	-523784	4.77558e-06	0.0524746	9.5806e-06	LTR/Gypsy
BnaA01G0046800ZS	Pentatricopeptide repeat-containing protein At4g33170	TE_00004887_INT	324866	0.000863353	-0.03693	0.000884781	LTR/Copia
BnaA01G0047200ZS	.	TE_00004892_INT	47880	2.06822e-08	0.984293	7.1881e-08	LTR/Gypsy
BnaA01G0047200ZS	.	TE_00002253_LTR	133308	5.42025e-05	1.11508	8.23681e-05	LTR/Gypsy
BnaA01G0047200ZS	.	TE_00004364_INT	472782	0.000987275	-0.317907	0.0009896	LTR/Gypsy
BnaA01G0047300ZS	.	TE_00004892_INT	46524	2.05488e-05	1.03894	3.49255e-05	LTR/Gypsy
BnaA01G0047300ZS	.	TE_00002253_LTR	131952	7.59757e-05	1.50303	0.0001108	LTR/Gypsy
BnaA01G0047300ZS	.	TE_00004364_INT	471426	6.61772e-05	-0.526991	9.82185e-05	LTR/Gypsy
BnaA01G0047300ZS	.	TE_00004364_INT	510513	0.000101389	-0.564716	0.000141986	LTR/Gypsy
BnaA01G0047400ZS	.	TE_00003167_LTR	-637865	3.09514e-09	-4.69414	1.25461e-08	LTR/Gypsy
BnaA01G0047400ZS	.	TE_00004892_INT	45693	2.62313e-10	-3.6609	1.29935e-09	LTR/Gypsy
BnaA01G0047400ZS	.	TE_00002253_LTR	131121	2.18279e-18	-7.64664	3.9598e-17	LTR/Gypsy
BnaA01G0047400ZS	.	TE_00003001_LTR	230152	2.55963e-16	-4.99886	3.40443e-15	LTR/Copia
BnaA01G0047400ZS	.	TE_00004887_INT	305991	4.86117e-12	-2.85802	3.1793e-11	LTR/Copia
BnaA01G0047500ZS	.	TE_00003167_LTR	-640774	0.000695209	-1.06552	0.000736613	LTR/Gypsy
BnaA01G0047500ZS	.	TE_00002253_LTR	128212	1.30845e-05	-1.55286	2.33688e-05	LTR/Gypsy
BnaA01G0047500ZS	.	TE_00003001_LTR	227243	3.03982e-07	-1.25653	8.32752e-07	LTR/Copia
BnaA01G0047500ZS	.	TE_00004887_INT	303082	0.000165512	-0.622951	0.000216394	LTR/Copia
BnaA01G0047800ZS	Uncharacterized protein At4g33100	TE_00002253_LTR	109736	3.14292e-05	-2.37166	5.10114e-05	LTR/Gypsy
BnaA01G0047900ZS	Aminopeptidase M1	TE_00003167_LTR	-660371	7.55125e-06	-10.5064	1.43676e-05	LTR/Gypsy
BnaA01G0047900ZS	Aminopeptidase M1	TE_00004892_INT	23187	6.59245e-11	-11.0446	3.55864e-10	LTR/Gypsy
BnaA01G0047900ZS	Aminopeptidase M1	TE_00002253_LTR	108615	3.93066e-09	-15.5745	1.56238e-08	LTR/Gypsy
BnaA01G0047900ZS	Aminopeptidase M1	TE_00003001_LTR	207646	1.23087e-06	-8.97157	2.87117e-06	LTR/Copia
BnaA01G0047900ZS	Aminopeptidase M1	TE_00004887_INT	283485	0.000857716	-4.15717	0.000880145	LTR/Copia
BnaA01G0048000ZS	Serine/threonine-protein kinase CBK1	TE_00003167_LTR	-665443	0.00010916	-8.39488	0.00015145	LTR/Gypsy
BnaA01G0048000ZS	Serine/threonine-protein kinase CBK1	TE_00004892_INT	18115	2.07054e-10	-9.91722	1.03865e-09	LTR/Gypsy
BnaA01G0048000ZS	Serine/threonine-protein kinase CBK1	TE_00002253_LTR	103543	5.01527e-06	-11.2444	9.99261e-06	LTR/Gypsy
BnaA01G0048000ZS	Serine/threonine-protein kinase CBK1	TE_00003001_LTR	202574	0.000113464	-6.62026	0.000156519	LTR/Copia
BnaA01G0048000ZS	Serine/threonine-protein kinase CBK1	TE_00004887_INT	278413	2.66044e-05	-4.79789	4.38885e-05	LTR/Copia
BnaA01G0048100ZS	Peptidyl-prolyl cis-trans isomerase CYP57	TE_00004887_INT	272422	1.67252e-05	1.11154	2.91572e-05	LTR/Copia
BnaA01G0048100ZS	Peptidyl-prolyl cis-trans isomerase CYP57	TE_00004055_INT	324821	7.0612e-07	1.04948	1.76546e-06	LTR/Copia
BnaA01G0048100ZS	Peptidyl-prolyl cis-trans isomerase CYP57	TE_00004364_INT	437026	2.36666e-07	0.997052	6.65045e-07	LTR/Gypsy
BnaA01G0048100ZS	Peptidyl-prolyl cis-trans isomerase CYP57	TE_00002351_INT	480175	0.000406347	0.676633	0.000467717	LTR/Copia
BnaA01G0048300ZS	Glutaredoxin-C6	TE_00002351_INT	-828895	0.000166197	-1.3543	0.000217238	LTR/Copia
BnaA01G0048300ZS	Glutaredoxin-C6	TE_00004887_INT	259163	0.000183081	1.78827	0.000236073	LTR/Copia
BnaA01G0048300ZS	Glutaredoxin-C6	TE_00004055_INT	311562	8.54806e-06	1.74376	1.6066e-05	LTR/Copia
BnaA01G0048400ZS	UDP-sulfoquinovose synthase, chloroplastic	TE_00002351_INT	-833987	0.000159364	0.712371	0.000209272	LTR/Copia
BnaA01G0048600ZS	Glycine dehydrogenase (decarboxylating) 1, mitochondrial	TE_00003167_LTR	-697749	0.000342065	-10.4275	0.000402948	LTR/Gypsy
BnaA01G0048600ZS	Glycine dehydrogenase (decarboxylating) 1, mitochondrial	TE_00002253_LTR	71237	8.36461e-07	-16.2147	2.04694e-06	LTR/Gypsy
BnaA01G0048600ZS	Glycine dehydrogenase (decarboxylating) 1, mitochondrial	TE_00003001_LTR	170268	6.48859e-10	-13.9285	2.97443e-09	LTR/Copia
BnaA01G0048800ZS	Homeobox protein ATH1	TE_00003001_LTR	157213	0.000109772	-0.849186	0.000152223	LTR/Copia
BnaA01G0048800ZS	Homeobox protein ATH1	TE_00004887_INT	233052	0.000210639	-0.543573	0.000266149	LTR/Copia
BnaA01G0048900ZS	.	TE_00004892_INT	-29394	0.000534309	1.07925	0.000588208	LTR/Gypsy
BnaA01G0048900ZS	.	TE_00003001_LTR	155065	0.0001004	1.30173	0.000140886	LTR/Copia
BnaA01G0049100ZS	Vacuolar-processing enzyme gamma-isozyme	TE_00003167_LTR	-729223	0.000289632	-30.0061	0.000349975	LTR/Gypsy
BnaA01G0049100ZS	Vacuolar-processing enzyme gamma-isozyme	TE_00004892_INT	-45665	1.73545e-09	-35.9133	7.41486e-09	LTR/Gypsy
BnaA01G0049100ZS	Vacuolar-processing enzyme gamma-isozyme	TE_00002253_LTR	39763	0.000890308	-31.4444	0.000907697	LTR/Gypsy
BnaA01G0049100ZS	Vacuolar-processing enzyme gamma-isozyme	TE_00003001_LTR	138794	3.80528e-07	-32.8921	1.01713e-06	LTR/Copia
BnaA01G0049200ZS	UPF0587 protein C1orf123 homolog	TE_00004055_INT	264338	0.000232872	-3.11836	0.000289676	LTR/Copia
BnaA01G0049200ZS	UPF0587 protein C1orf123 homolog	TE_00004364_INT	376543	0.000370342	-2.75719	0.000431118	LTR/Gypsy
BnaA01G0049200ZS	UPF0587 protein C1orf123 homolog	TE_00004364_INT	415630	2.37022e-05	-3.58229	3.9537e-05	LTR/Gypsy
BnaA01G0049200ZS	UPF0587 protein C1orf123 homolog	TE_00002351_INT	419692	0.000538851	-2.62888	0.00059203	LTR/Copia
BnaA01G0049300ZS	.	TE_00004892_INT	-51451	3.66862e-06	-0.708579	7.59958e-06	LTR/Gypsy
BnaA01G0049400ZS	Nuclear pore complex protein NUP85	TE_00004892_INT	-59230	4.09829e-05	-1.15723	6.44383e-05	LTR/Gypsy
BnaA01G0049400ZS	Nuclear pore complex protein NUP85	TE_00003001_LTR	125229	0.00059569	-1.04723	0.000645253	LTR/Copia
BnaA01G0049500ZS	Peptidyl-tRNA hydrolase 2, mitochondrial	TE_00003001_LTR	120670	0.000598198	1.63083	0.000647299	LTR/Copia
BnaA01G0049500ZS	Peptidyl-tRNA hydrolase 2, mitochondrial	TE_00004055_INT	248908	6.23526e-07	-1.28766	1.58401e-06	LTR/Copia
BnaA01G0049500ZS	Peptidyl-tRNA hydrolase 2, mitochondrial	TE_00004364_INT	361113	3.05452e-05	-0.98991	4.96932e-05	LTR/Gypsy
BnaA01G0049600ZS	GATA transcription factor 9	TE_00004892_INT	-68369	8.7006e-08	-1.56797	2.71673e-07	LTR/Gypsy
BnaA01G0049600ZS	GATA transcription factor 9	TE_00003001_LTR	116090	1.49466e-07	-1.65836	4.40125e-07	LTR/Copia
BnaA01G0049600ZS	GATA transcription factor 9	TE_00004887_INT	191929	0.000106843	-0.8248	0.00014872	LTR/Copia
BnaA01G0049600ZS	GATA transcription factor 9	TE_00004364_INT	395620	0.000852725	-0.58882	0.000875998	LTR/Gypsy
BnaA01G0049600ZS	GATA transcription factor 9	TE_00002351_INT	399682	0.00060464	-0.53981	0.00065303	LTR/Copia
BnaA01G0050100ZS	Nuclear poly(A) polymerase 4	TE_00003167_LTR	-773920	4.20084e-05	-5.99075	6.58479e-05	LTR/Gypsy
BnaA01G0050100ZS	Nuclear poly(A) polymerase 4	TE_00004892_INT	-90362	2.26174e-07	-5.51328	6.38806e-07	LTR/Gypsy
BnaA01G0050100ZS	Nuclear poly(A) polymerase 4	TE_00002253_LTR	-4934	1.20373e-06	-8.05672	2.81498e-06	LTR/Gypsy
BnaA01G0050100ZS	Nuclear poly(A) polymerase 4	TE_00003001_LTR	94097	2.86915e-05	-4.83386	4.6912e-05	LTR/Copia
BnaA01G0050100ZS	Nuclear poly(A) polymerase 4	TE_00004055_INT	222335	0.000531348	2.21021	0.000585414	LTR/Copia
BnaA01G0050100ZS	Nuclear poly(A) polymerase 4	TE_00004364_INT	334540	0.000941743	1.92883	0.000950678	LTR/Gypsy
BnaA01G0050200ZS	ATP-dependent 6-phosphofructokinase 6	TE_00003167_LTR	-779158	0.000163357	-1.78466	0.00021393	LTR/Gypsy
BnaA01G0050200ZS	ATP-dependent 6-phosphofructokinase 6	TE_00002253_LTR	-10172	0.00043658	-1.90255	0.000496628	LTR/Gypsy
BnaA01G0050700ZS	VAN3-binding protein	TE_00004055_INT	180326	0.000152142	0.169316	0.00020134	LTR/Copia
BnaA01G0050700ZS	VAN3-binding protein	TE_00004364_INT	292531	0.000295124	0.147934	0.000355756	LTR/Gypsy
BnaA01G0050800ZS	TOM1-like protein 2	TE_00003167_LTR	-841014	3.95354e-06	-2.55102	8.10483e-06	LTR/Gypsy
BnaA01G0050800ZS	TOM1-like protein 2	TE_00004892_INT	-157456	7.19343e-06	-1.82365	1.37673e-05	LTR/Gypsy
BnaA01G0050800ZS	TOM1-like protein 2	TE_00002253_LTR	-72028	1.45855e-08	-3.54323	5.2234e-08	LTR/Gypsy
BnaA01G0050800ZS	TOM1-like protein 2	TE_00003001_LTR	27003	2.98486e-06	-2.04102	6.32525e-06	LTR/Copia
BnaA01G0050900ZS	.	TE_00004055_INT	145707	3.93503e-05	-0.517261	6.21539e-05	LTR/Copia
BnaA01G0050900ZS	.	TE_00004364_INT	257912	1.40696e-07	-0.599599	4.17411e-07	LTR/Gypsy
BnaA01G0050900ZS	.	TE_00004364_INT	296999	1.93525e-06	-0.598351	4.29685e-06	LTR/Gypsy
BnaA01G0050900ZS	.	TE_00002351_INT	301061	3.59975e-07	-0.569093	9.68746e-07	LTR/Copia
BnaA01G0051100ZS	La protein 1	TE_00002253_LTR	-89518	3.97434e-05	-7.66948	6.27211e-05	LTR/Gypsy
BnaA01G0051100ZS	La protein 1	TE_00003001_LTR	9513	1.68694e-09	-7.66904	7.22433e-09	LTR/Copia
BnaA01G0051100ZS	La protein 1	TE_00004887_INT	85352	2.85908e-06	-4.02315	6.09137e-06	LTR/Copia
BnaA01G0051100ZS	La protein 1	TE_00004364_INT	289043	2.43934e-06	-3.34819	5.2784e-06	LTR/Gypsy
BnaA01G0051100ZS	La protein 1	TE_00002351_INT	293105	0.000794172	-2.14506	0.00082411	LTR/Copia
BnaA01G0051300ZS	Helicase and polymerase-containing protein TEBICHI	TE_00004892_INT	-194600	1.29464e-05	-0.314748	2.31745e-05	LTR/Gypsy
BnaA01G0051300ZS	Helicase and polymerase-containing protein TEBICHI	TE_00003001_LTR	-10141	4.17908e-07	-0.391103	1.10583e-06	LTR/Copia
BnaA01G0051300ZS	Helicase and polymerase-containing protein TEBICHI	TE_00002351_INT	273451	0.000207883	-0.142464	0.000263087	LTR/Copia
BnaA01G0051400ZS	.	TE_00004055_INT	104637	7.8672e-05	-0.680927	0.000113981	LTR/Copia
BnaA01G0051400ZS	.	TE_00004364_INT	216842	8.46223e-15	-1.17884	8.96964e-14	LTR/Gypsy
BnaA01G0051400ZS	.	TE_00004364_INT	255929	5.30792e-07	-0.861368	1.36853e-06	LTR/Gypsy
BnaA01G0051400ZS	.	TE_00002351_INT	259991	2.55628e-07	-0.788673	7.11464e-07	LTR/Copia
BnaA01G0051500ZS	Probable E3 ubiquitin ligase SUD1	TE_00002253_LTR	-125470	8.90643e-11	0.443049	4.72476e-10	LTR/Gypsy
BnaA01G0051500ZS	Probable E3 ubiquitin ligase SUD1	TE_00003001_LTR	-26439	1.5958e-05	0.208198	2.80126e-05	LTR/Copia
BnaA01G0051500ZS	Probable E3 ubiquitin ligase SUD1	TE_00004364_INT	214004	0.00018532	-0.0908944	0.000238293	LTR/Gypsy
BnaA01G0051900ZS	Protein transport protein Sec24-like At4g32640	TE_00004892_INT	-234513	0.000356593	-2.56227	0.000417396	LTR/Gypsy
BnaA01G0051900ZS	Protein transport protein Sec24-like At4g32640	TE_00004887_INT	25785	0.000571914	-1.77759	0.000623896	LTR/Copia
BnaA01G0052300ZS	.	TE_00003001_LTR	-95398	0.000140302	0.289792	0.000187964	LTR/Copia
BnaA01G0052400ZS	.	TE_00003001_LTR	-100445	0.000520886	-2.87995	0.000576643	LTR/Copia
BnaA01G0052400ZS	.	TE_00004887_INT	-24606	5.91308e-09	-3.16653	2.27202e-08	LTR/Copia
BnaA01G0052400ZS	.	TE_00004055_INT	27793	1.37039e-05	-1.97273	2.43808e-05	LTR/Copia
BnaA01G0052400ZS	.	TE_00004364_INT	139998	1.10846e-08	-2.34076	4.06435e-08	LTR/Gypsy
BnaA01G0052400ZS	.	TE_00004364_INT	179085	1.79713e-08	-2.53736	6.31335e-08	LTR/Gypsy
BnaA01G0052400ZS	.	TE_00002351_INT	183147	6.90202e-10	-2.46673	3.15611e-09	LTR/Copia
BnaA01G0052600ZS	Photosynthetic NDH subunit of subcomplex B 3, chloroplastic	TE_00003001_LTR	-107241	0.00089843	-1.78748	0.000914798	LTR/Copia
BnaA01G0052600ZS	Photosynthetic NDH subunit of subcomplex B 3, chloroplastic	TE_00004887_INT	-31402	1.39078e-07	-1.86637	4.1372e-07	LTR/Copia
BnaA01G0052600ZS	Photosynthetic NDH subunit of subcomplex B 3, chloroplastic	TE_00004055_INT	20997	2.37928e-06	-1.38323	5.16006e-06	LTR/Copia
BnaA01G0052600ZS	Photosynthetic NDH subunit of subcomplex B 3, chloroplastic	TE_00004364_INT	133202	1.0002e-10	-1.7042	5.27569e-10	LTR/Gypsy
BnaA01G0052600ZS	Photosynthetic NDH subunit of subcomplex B 3, chloroplastic	TE_00004364_INT	172289	7.73644e-08	-1.57274	2.43491e-07	LTR/Gypsy
BnaA01G0052600ZS	Photosynthetic NDH subunit of subcomplex B 3, chloroplastic	TE_00002351_INT	176351	4.17382e-09	-1.52738	1.64955e-08	LTR/Copia
BnaA01G0052700ZS	Protein TIFY 8	TE_00002351_INT	173782	8.43002e-05	-0.562253	0.000120869	LTR/Copia
BnaA01G0052800ZS	Coiled-coil domain-containing protein 93	TE_00002253_LTR	-211933	1.63018e-05	-0.950434	2.85617e-05	LTR/Gypsy
BnaA01G0052800ZS	Coiled-coil domain-containing protein 93	TE_00003001_LTR	-112902	2.93101e-06	-0.712353	6.22067e-06	LTR/Copia
BnaA01G0052800ZS	Coiled-coil domain-containing protein 93	TE_00004887_INT	-37063	1.86368e-08	-0.56735	6.53469e-08	LTR/Copia
BnaA01G0052800ZS	Coiled-coil domain-containing protein 93	TE_00004055_INT	15336	0.000694289	-0.286471	0.000735852	LTR/Copia
BnaA01G0052800ZS	Coiled-coil domain-containing protein 93	TE_00002351_INT	170690	5.55175e-05	-0.303663	8.42277e-05	LTR/Copia
BnaA01G0053200ZS	V-type proton ATPase subunit c''2	TE_00002253_LTR	-236535	2.22866e-06	-29.5239	4.86742e-06	LTR/Gypsy
BnaA01G0053200ZS	V-type proton ATPase subunit c''2	TE_00003001_LTR	-137504	5.27275e-06	-19.7122	1.04679e-05	LTR/Copia
BnaA01G0053200ZS	V-type proton ATPase subunit c''2	TE_00004887_INT	-61665	8.38667e-14	-20.9614	7.35395e-13	LTR/Copia
BnaA01G0053200ZS	V-type proton ATPase subunit c''2	TE_00004364_INT	102939	1.22121e-06	-10.5205	2.85104e-06	LTR/Gypsy
BnaA01G0053200ZS	V-type proton ATPase subunit c''2	TE_00004364_INT	142026	4.4679e-05	-9.78221	6.94993e-05	LTR/Gypsy
BnaA01G0053200ZS	V-type proton ATPase subunit c''2	TE_00002351_INT	146088	9.14574e-05	-8.37233	0.000129957	LTR/Copia
BnaA01G0053300ZS	Serine hydroxymethyltransferase 3, chloroplastic	TE_00004055_INT	-11445	2.57029e-05	0.547975	4.25536e-05	LTR/Copia
BnaA01G0053400ZS	Probable serine/threonine-protein kinase WNK4	TE_00003163_LTR	-921786	0.000308251	0.134228	0.000368848	LTR/Gypsy
BnaA01G0053600ZS	Cytochrome b-c1 complex subunit 7-1	TE_00002351_INT	495648	0.000247601	-14.5055	0.000305867	LTR/Copia
BnaA01G0053900ZS	.	TE_00004892_INT	-356487	0.000520011	-0.971473	0.00057579	LTR/Gypsy
BnaA01G0053900ZS	.	TE_00003001_LTR	-172028	4.08928e-06	-1.37801	8.35524e-06	LTR/Copia
BnaA01G0053900ZS	.	TE_00004887_INT	-96189	5.42955e-10	-1.22165	2.53945e-09	LTR/Copia
BnaA01G0053900ZS	.	TE_00004055_INT	-43790	6.20157e-05	-0.661296	9.27136e-05	LTR/Copia
BnaA01G0053900ZS	.	TE_00004364_INT	68415	1.91535e-06	-0.714265	4.2595e-06	LTR/Gypsy
BnaA01G0053900ZS	.	TE_00004364_INT	107502	8.7627e-06	-0.734612	1.64353e-05	LTR/Gypsy
BnaA01G0053900ZS	.	TE_00002351_INT	111564	5.27797e-07	-0.736062	1.36272e-06	LTR/Copia
BnaA01G0054000ZS	Pentatricopeptide repeat-containing protein At4g32430, mitochondrial	TE_00003001_LTR	-177826	0.000782328	-0.118832	0.000814263	LTR/Copia
BnaA01G0054000ZS	Pentatricopeptide repeat-containing protein At4g32430, mitochondrial	TE_00004887_INT	-101987	5.92967e-05	-0.0944376	8.93731e-05	LTR/Copia
BnaA01G0054100ZS	Peptidyl-prolyl cis-trans isomerase CYP95	TE_00002253_LTR	-279749	0.000586297	-1.35688	0.000637324	LTR/Gypsy
BnaA01G0054100ZS	Peptidyl-prolyl cis-trans isomerase CYP95	TE_00004887_INT	-104879	0.000125486	-0.698258	0.000170133	LTR/Copia
BnaA01G0054200ZS	Cellulose synthase A catalytic subunit 1 [UDP-forming]	TE_00004887_INT	-109791	6.59235e-06	-10.3987	1.27358e-05	LTR/Copia
BnaA01G0054200ZS	Cellulose synthase A catalytic subunit 1 [UDP-forming]	TE_00004364_INT	54813	0.000321772	-6.2813	0.000382545	LTR/Gypsy
BnaA01G0054200ZS	Cellulose synthase A catalytic subunit 1 [UDP-forming]	TE_00004364_INT	93900	1.72419e-05	-8.21121	2.99433e-05	LTR/Gypsy
BnaA01G0054200ZS	Cellulose synthase A catalytic subunit 1 [UDP-forming]	TE_00002351_INT	97962	0.000136491	-6.5214	0.000183391	LTR/Copia
BnaA01G0054300ZS	Adenine nucleotide transporter BT1, chloroplastic/mitochondrial	TE_00004887_INT	-116000	0.000144666	-1.30998	0.000193109	LTR/Copia
BnaA01G0054300ZS	Adenine nucleotide transporter BT1, chloroplastic/mitochondrial	TE_00004055_INT	-63601	1.74584e-05	-1.21539	3.02434e-05	LTR/Copia
BnaA01G0054300ZS	Adenine nucleotide transporter BT1, chloroplastic/mitochondrial	TE_00004364_INT	48604	2.35019e-14	-1.90924	2.3056e-13	LTR/Gypsy
BnaA01G0054300ZS	Adenine nucleotide transporter BT1, chloroplastic/mitochondrial	TE_00004364_INT	87691	2.68119e-11	-1.85305	1.55016e-10	LTR/Gypsy
BnaA01G0054300ZS	Adenine nucleotide transporter BT1, chloroplastic/mitochondrial	TE_00002351_INT	91753	1.42751e-11	-1.67405	8.57591e-11	LTR/Copia
BnaA01G0054500ZS	Probable polygalacturonase At3g15720	TE_00004364_INT	42112	1.21365e-08	-1.78694	4.41785e-08	LTR/Gypsy
BnaA01G0054500ZS	Probable polygalacturonase At3g15720	TE_00004364_INT	81199	7.85519e-08	-1.85662	2.46948e-07	LTR/Gypsy
BnaA01G0054500ZS	Probable polygalacturonase At3g15720	TE_00002351_INT	85261	0.000225915	-1.15161	0.000282675	LTR/Copia
BnaA01G0054700ZS	.	TE_00004055_INT	-77019	0.000813348	-0.241163	0.000840541	LTR/Copia
BnaA01G0054800ZS	Protein WVD2-like 5	TE_00004364_INT	32848	1.42357e-22	-5.2541	4.6333e-21	LTR/Gypsy
BnaA01G0054800ZS	Protein WVD2-like 5	TE_00004364_INT	71935	5.56699e-16	-4.89867	7.01644e-15	LTR/Gypsy
BnaA01G0054800ZS	Protein WVD2-like 5	TE_00002351_INT	75997	1.44629e-17	-4.5768	2.30614e-16	LTR/Copia
BnaA01G0055300ZS	.	TE_00004364_INT	17050	1.73307e-06	-0.191676	3.90117e-06	LTR/Gypsy
BnaA01G0055300ZS	.	TE_00002351_INT	60199	0.000160663	-0.149347	0.000210751	LTR/Copia
BnaA01G0055400ZS	.	TE_00003001_LTR	-231529	5.33918e-05	0.129587	8.12948e-05	LTR/Copia
BnaA01G0055400ZS	.	TE_00004055_INT	-103291	3.47334e-05	0.0729375	5.58014e-05	LTR/Copia
BnaA01G0055400ZS	.	TE_00002351_INT	52063	0.000662465	0.0539545	0.000706791	LTR/Copia
BnaA01G0055400ZS	.	TE_00002792_INT	911235	6.85733e-05	0.125065	0.000101232	LTR/Gypsy
BnaA01G0055400ZS	.	TE_00004172_INT	946562	7.15085e-07	0.144681	1.78465e-06	LTR/Gypsy
BnaA01G0055500ZS	Probable clathrin assembly protein At4g32285	TE_00004364_INT	7723	3.01697e-11	-5.40988	1.72804e-10	LTR/Gypsy
BnaA01G0055500ZS	Probable clathrin assembly protein At4g32285	TE_00004364_INT	46810	8.61832e-07	-4.47468	2.10067e-06	LTR/Gypsy
BnaA01G0055500ZS	Probable clathrin assembly protein At4g32285	TE_00002351_INT	50872	4.90288e-05	-3.31426	7.53545e-05	LTR/Copia
BnaA01G0055600ZS	Auxin-responsive protein IAA29	TE_00004364_INT	2786	9.50741e-07	0.0479677	2.28815e-06	LTR/Gypsy
BnaA01G0055600ZS	Auxin-responsive protein IAA29	TE_00004364_INT	41873	0.000281473	0.0394117	0.000341741	LTR/Gypsy
BnaA01G0055600ZS	Auxin-responsive protein IAA29	TE_00002351_INT	45935	5.3592e-06	0.043774	1.06205e-05	LTR/Copia
BnaA01G0055700ZS	ATP synthase subunit b', chloroplastic	TE_00004364_INT	-10999	1.92911e-09	-11.5613	8.19169e-09	LTR/Gypsy
BnaA01G0055800ZS	.	TE_00003001_LTR	-252802	1.06748e-05	-1.09623	1.95705e-05	LTR/Copia
BnaA01G0055800ZS	.	TE_00004364_INT	26728	0.000719201	-0.467662	0.000758837	LTR/Gypsy
BnaA01G0055900ZS	Pantothenate kinase 2	TE_00004055_INT	-128470	1.92418e-05	-0.535038	3.29715e-05	LTR/Copia
BnaA01G0055900ZS	Pantothenate kinase 2	TE_00004364_INT	-16265	2.36361e-13	-0.813989	1.93174e-12	LTR/Gypsy
BnaA01G0055900ZS	Pantothenate kinase 2	TE_00004364_INT	22822	1.5849e-13	-0.900591	1.32067e-12	LTR/Gypsy
BnaA01G0055900ZS	Pantothenate kinase 2	TE_00002351_INT	26884	8.12583e-17	-0.895913	1.1678e-15	LTR/Copia
BnaA01G0056000ZS	.	TE_00004364_INT	17279	5.62375e-06	-0.53407	1.10889e-05	LTR/Gypsy
BnaA01G0056100ZS	Vesicle-associated membrane protein 711	TE_00004055_INT	-139854	2.3849e-09	-2.03278	9.95898e-09	LTR/Copia
BnaA01G0056100ZS	Vesicle-associated membrane protein 711	TE_00004364_INT	-27649	1.09021e-31	-3.36235	1.13814e-29	LTR/Gypsy
BnaA01G0056100ZS	Vesicle-associated membrane protein 711	TE_00004364_INT	11438	5.39658e-18	-2.86371	9.27307e-17	LTR/Gypsy
BnaA01G0056100ZS	Vesicle-associated membrane protein 711	TE_00002351_INT	15500	1.28952e-18	-2.59643	2.38626e-17	LTR/Copia
BnaA01G0056300ZS	.	TE_00004364_INT	-37598	2.60579e-07	-202.362	7.23424e-07	LTR/Gypsy
BnaA01G0056300ZS	.	TE_00004364_INT	1489	2.02189e-05	-185.349	3.44325e-05	LTR/Gypsy
BnaA01G0056300ZS	.	TE_00002351_INT	5551	6.44744e-08	-207.792	2.05612e-07	LTR/Copia
BnaA01G0056300ZS	.	TE_00004172_INT	900050	8.88225e-05	283.624	0.000126729	LTR/Gypsy
BnaA01G0056400ZS	.	TE_00004364_INT	-43889	4.34099e-06	-1.76515	8.84015e-06	LTR/Gypsy
BnaA01G0056400ZS	.	TE_00004364_INT	-4802	3.71939e-07	-2.13801	9.9658e-07	LTR/Gypsy
BnaA01G0056400ZS	.	TE_00002351_INT	-740	1.85217e-07	-1.95401	5.3431e-07	LTR/Copia
BnaA01G0056400ZS	.	TE_00004172_INT	893759	8.3868e-06	3.12679	1.58052e-05	LTR/Gypsy
BnaA01G0056600ZS	Calcium uptake protein 1, mitochondrial	TE_00004364_INT	-48485	0.000252592	-2.86245	0.000310576	LTR/Gypsy
BnaA01G0056600ZS	Calcium uptake protein 1, mitochondrial	TE_00004364_INT	-9398	0.000343455	-3.07917	0.000404413	LTR/Gypsy
BnaA01G0056600ZS	Calcium uptake protein 1, mitochondrial	TE_00002351_INT	-5336	2.45635e-06	-3.58699	5.31105e-06	LTR/Copia
BnaA01G0056700ZS	Neurochondrin	TE_00004364_INT	-12094	3.09651e-05	0.563146	5.03024e-05	LTR/Gypsy
BnaA01G0056800ZS	.	TE_00004055_INT	-172051	0.00050799	1.11812	0.000564513	LTR/Copia
BnaA01G0056800ZS	.	TE_00004172_INT	877802	6.01296e-05	2.14373	9.03087e-05	LTR/Gypsy
BnaA01G0057300ZS	CHD3-type chromatin-remodeling factor PICKLE	TE_00004172_INT	850499	0.000205527	0.511955	0.000260523	LTR/Gypsy
BnaA01G0057600ZS	.	TE_00004364_INT	-116098	0.000659271	0.128875	0.000703926	LTR/Gypsy
BnaA01G0057600ZS	.	TE_00004364_INT	-77011	2.75871e-05	0.173498	4.52802e-05	LTR/Gypsy
BnaA01G0057600ZS	.	TE_00002351_INT	-72949	0.000649556	0.126492	0.000695163	LTR/Copia
BnaA01G0057800ZS	.	TE_00004364_INT	-131473	1.5009e-10	-1.69363	7.73229e-10	LTR/Gypsy
BnaA01G0057800ZS	.	TE_00004364_INT	-92386	1.26241e-06	-1.42844	2.93361e-06	LTR/Gypsy
BnaA01G0057800ZS	.	TE_00002351_INT	-88324	1.29386e-07	-1.38333	3.87388e-07	LTR/Copia
BnaA01G0058000ZS	.	TE_00002792_INT	763856	0.000142339	0.0650558	0.000190308	LTR/Gypsy
BnaA01G0058100ZS	Pentatricopeptide repeat-containing protein At4g31850, chloroplastic	TE_00004364_INT	-139467	1.10727e-15	-0.118233	1.33767e-14	LTR/Gypsy
BnaA01G0058100ZS	Pentatricopeptide repeat-containing protein At4g31850, chloroplastic	TE_00004364_INT	-100380	9.52656e-07	-0.0820973	2.29176e-06	LTR/Gypsy
BnaA01G0058100ZS	Pentatricopeptide repeat-containing protein At4g31850, chloroplastic	TE_00002351_INT	-96318	6.37653e-10	-0.0912884	2.93522e-09	LTR/Copia
BnaA01G0058500ZS	Putative F-box/kelch-repeat protein At3g43710	TE_00004172_INT	780693	0.000105123	0.0034725	0.00014651	LTR/Gypsy
BnaA01G0058700ZS	Probable diphthine methyl ester synthase	TE_00002253_LTR	-507565	0.000183833	2.89091	0.000236821	LTR/Gypsy
BnaA01G0058700ZS	Probable diphthine methyl ester synthase	TE_00004055_INT	-280296	5.96718e-10	-1.78641	2.76751e-09	LTR/Copia
BnaA01G0058700ZS	Probable diphthine methyl ester synthase	TE_00004364_INT	-168091	1.4919e-19	-2.30202	3.11497e-18	LTR/Gypsy
BnaA01G0058700ZS	Probable diphthine methyl ester synthase	TE_00004364_INT	-129004	1.38222e-09	-1.75684	6.01717e-09	LTR/Gypsy
BnaA01G0058700ZS	Probable diphthine methyl ester synthase	TE_00002351_INT	-124942	3.50565e-12	-1.78251	2.37705e-11	LTR/Copia
BnaA01G0058800ZS	Monogalactosyldiacylglycerol synthase 1, chloroplastic	TE_00004364_INT	-170294	3.57021e-14	-1.52868	3.35952e-13	LTR/Gypsy
BnaA01G0058800ZS	Monogalactosyldiacylglycerol synthase 1, chloroplastic	TE_00004364_INT	-131207	4.75983e-07	-1.14619	1.24757e-06	LTR/Gypsy
BnaA01G0058800ZS	Monogalactosyldiacylglycerol synthase 1, chloroplastic	TE_00002351_INT	-127145	1.18039e-09	-1.22333	5.20644e-09	LTR/Copia
BnaA01G0058900ZS	Probable protein phosphatase 2C 59	TE_00004055_INT	-286819	2.53934e-06	-1.50665	5.47765e-06	LTR/Copia
BnaA01G0058900ZS	Probable protein phosphatase 2C 59	TE_00004364_INT	-174614	1.42409e-07	-1.53205	4.21138e-07	LTR/Gypsy
BnaA01G0058900ZS	Probable protein phosphatase 2C 59	TE_00004364_INT	-135527	8.74138e-07	-1.57826	2.12505e-06	LTR/Gypsy
BnaA01G0058900ZS	Probable protein phosphatase 2C 59	TE_00002351_INT	-131465	4.67178e-09	-1.66318	1.82937e-08	LTR/Copia
BnaA01G0058900ZS	Probable protein phosphatase 2C 59	TE_00004892_INT	757498	0.000184225	-2.42384	0.00023705	LTR/Gypsy
BnaA01G0059000ZS	ADP-ribosylation factor 1	TE_00004055_INT	-289321	2.53193e-06	-4.58529	5.46379e-06	LTR/Copia
BnaA01G0059000ZS	ADP-ribosylation factor 1	TE_00004364_INT	-177116	6.42062e-11	-5.71835	3.47946e-10	LTR/Gypsy
BnaA01G0059000ZS	ADP-ribosylation factor 1	TE_00004364_INT	-138029	1.63378e-08	-5.47983	5.79468e-08	LTR/Gypsy
BnaA01G0059000ZS	ADP-ribosylation factor 1	TE_00002351_INT	-133967	1.2545e-11	-5.79718	7.60257e-11	LTR/Copia
BnaA01G0059100ZS	Protein GLUTAMINE DUMPER 1	TE_00004364_INT	-180425	1.26896e-08	0.420646	4.59409e-08	LTR/Gypsy
BnaA01G0059100ZS	Protein GLUTAMINE DUMPER 1	TE_00004364_INT	-141338	7.85702e-06	0.366807	1.48829e-05	LTR/Gypsy
BnaA01G0059100ZS	Protein GLUTAMINE DUMPER 1	TE_00002351_INT	-137276	8.24322e-05	0.289313	0.000118683	LTR/Copia
BnaA01G0059200ZS	Transcription initiation factor TFIID subunit 10	TE_00004364_INT	-190295	1.10925e-07	-5.31119	3.36854e-07	LTR/Gypsy
BnaA01G0059200ZS	Transcription initiation factor TFIID subunit 10	TE_00004364_INT	-151208	1.41474e-08	-6.21718	5.07637e-08	LTR/Gypsy
BnaA01G0059200ZS	Transcription initiation factor TFIID subunit 10	TE_00002351_INT	-147146	3.67075e-09	-5.75511	1.46857e-08	LTR/Copia
BnaA01G0059300ZS	Indole glucosinolate O-methyltransferase 4	TE_00004364_INT	-191478	0.000222094	0.0483835	0.00027846	LTR/Gypsy
BnaA01G0059300ZS	Indole glucosinolate O-methyltransferase 4	TE_00004364_INT	-152391	3.58379e-06	0.066311	7.44398e-06	LTR/Gypsy
BnaA01G0059400ZS	Ubiquitin carboxyl-terminal hydrolase 18	TE_00003001_LTR	-439088	0.000116199	0.0309969	0.000159496	LTR/Copia
BnaA01G0059500ZS	40S ribosomal protein S6-1	TE_00002351_INT	-156911	1.29254e-05	-6.26781	2.31444e-05	LTR/Copia
BnaA01G0059600ZS	Ubiquitin carboxyl-terminal hydrolase 18	TE_00004364_INT	-163070	0.000594454	-0.4192	0.000644166	LTR/Gypsy
BnaA01G0060100ZS	.	TE_00004055_INT	-346224	3.09314e-05	0.741886	5.02624e-05	LTR/Copia
BnaA01G0060100ZS	.	TE_00004364_INT	-234019	9.56597e-05	0.635584	0.000135263	LTR/Gypsy
BnaA01G0060200ZS	.	TE_00004055_INT	-353043	0.00052439	1.13212	0.000579479	LTR/Copia
BnaA01G0060200ZS	.	TE_00004422_INT	181496	0.000120541	-1.43123	0.000164558	LTR/Copia
BnaA01G0060300ZS	Probable WRKY transcription factor 11	TE_00004055_INT	-362826	0.000843839	1.98721	0.000867998	LTR/Copia
BnaA01G0060300ZS	Probable WRKY transcription factor 11	TE_00004172_INT	687027	6.13055e-05	3.96063	9.17758e-05	LTR/Gypsy
BnaA01G0060800ZS	50S ribosomal protein L28	TE_00004364_INT	-277037	0.000609194	-1.35919	0.000657179	LTR/Gypsy
BnaA01G0060800ZS	50S ribosomal protein L28	TE_00002351_INT	-233888	0.000110096	-1.49949	0.000152557	LTR/Copia
BnaA01G0060900ZS	UPF0725 protein At2g20620	TE_00004364_INT	-239675	0.000132499	-1.64685	0.000178678	LTR/Gypsy
BnaA01G0060900ZS	UPF0725 protein At2g20620	TE_00002351_INT	-235613	9.02365e-07	-1.87327	2.18598e-06	LTR/Copia
BnaA01G0061100ZS	.	TE_00002351_INT	-238914	4.56645e-05	-0.149406	7.08133e-05	LTR/Copia
BnaA01G0061200ZS	Protein KAKU4	TE_00004055_INT	-396980	4.52983e-09	-0.445501	1.77888e-08	LTR/Copia
BnaA01G0061400ZS	.	TE_00004422_INT	131009	0.000452293	-0.678992	0.000511244	LTR/Copia
BnaA01G0061800ZS	.	TE_00002792_INT	592376	0.000100145	-6.25185	0.000140564	LTR/Gypsy
BnaA01G0061900ZS	.	TE_00004055_INT	-425962	0.000932797	0.122549	0.000943189	LTR/Copia
BnaA01G0062300ZS	Proteasome subunit beta type-6	TE_00003001_LTR	-570066	0.00050352	-4.95731	0.000560784	LTR/Copia
BnaA01G0062300ZS	Proteasome subunit beta type-6	TE_00002351_INT	-286474	0.000167435	-2.63507	0.000218443	LTR/Copia
BnaA01G0062900ZS	Calcium homeostasis endoplasmic reticulum protein	TE_00004055_INT	-465584	0.000279891	-0.546429	0.000339986	LTR/Copia
BnaA01G0063300ZS	.	TE_00004892_INT	562266	3.88041e-10	-11.3872	1.87187e-09	LTR/Gypsy
BnaA01G0064200ZS	Calmodulin-binding protein 60 F	TE_00004055_INT	-514607	0.000386296	0.379949	0.000447524	LTR/Copia
BnaA01G0064800ZS	CBL-interacting serine/threonine-protein kinase 6	TE_00004364_INT	-444150	0.000428186	-11.8507	0.000488687	LTR/Gypsy
BnaA01G0064800ZS	CBL-interacting serine/threonine-protein kinase 6	TE_00004892_INT	487962	4.41858e-07	37.0032	1.16364e-06	LTR/Gypsy
BnaA01G0065000ZS	50S ribosomal protein L21, mitochondrial	TE_00004364_INT	-459183	2.29416e-07	-0.964673	6.46313e-07	LTR/Gypsy
BnaA01G0065000ZS	50S ribosomal protein L21, mitochondrial	TE_00004364_INT	-420096	4.12115e-05	-0.847208	6.47425e-05	LTR/Gypsy
BnaA01G0065000ZS	50S ribosomal protein L21, mitochondrial	TE_00002351_INT	-416034	2.27112e-07	-0.946066	6.41077e-07	LTR/Copia
BnaA01G0065000ZS	50S ribosomal protein L21, mitochondrial	TE_00002351_INT	-48638	0.000251086	-1.6471	0.000309481	LTR/Copia
BnaA01G0065000ZS	50S ribosomal protein L21, mitochondrial	TE_00004422_INT	-36849	0.000108194	-0.911988	0.000150374	LTR/Copia
BnaA01G0065000ZS	50S ribosomal protein L21, mitochondrial	TE_00004892_INT	472929	8.53984e-11	2.63096	4.53464e-10	LTR/Gypsy
BnaA01G0065100ZS	Leucine aminopeptidase 2, chloroplastic	TE_00004364_INT	-462560	9.87613e-05	-1.11167	0.000138903	LTR/Gypsy
BnaA01G0065100ZS	Leucine aminopeptidase 2, chloroplastic	TE_00002351_INT	-419411	6.63555e-05	-1.11585	9.84039e-05	LTR/Copia
BnaA01G0065100ZS	Leucine aminopeptidase 2, chloroplastic	TE_00004892_INT	469552	1.91362e-05	2.67975	3.2821e-05	LTR/Gypsy
BnaA01G0065200ZS	.	TE_00004892_INT	466609	1.27797e-06	2.60222	2.96478e-06	LTR/Gypsy
BnaA01G0065300ZS	.	TE_00002351_INT	-55858	0.000771928	-1.61092	0.000805712	LTR/Copia
BnaA01G0065300ZS	.	TE_00004422_INT	-44069	0.000738624	-0.8476	0.000775632	LTR/Copia
BnaA01G0065300ZS	.	TE_00004892_INT	465709	0.000308014	1.59222	0.000368724	LTR/Gypsy
BnaA01G0065400ZS	Ubiquitin carboxyl-terminal hydrolase 24	TE_00004364_INT	-468264	1.18807e-06	-1.06323	2.78188e-06	LTR/Gypsy
BnaA01G0065400ZS	Ubiquitin carboxyl-terminal hydrolase 24	TE_00004364_INT	-429177	6.2274e-06	-1.08984	1.21367e-05	LTR/Gypsy
BnaA01G0065400ZS	Ubiquitin carboxyl-terminal hydrolase 24	TE_00002351_INT	-425115	6.00325e-06	-0.973736	1.1762e-05	LTR/Copia
BnaA01G0065400ZS	Ubiquitin carboxyl-terminal hydrolase 24	TE_00004892_INT	463848	3.48219e-07	2.45022	9.41689e-07	LTR/Gypsy
BnaA01G0065600ZS	Heptahelical transmembrane protein 2	TE_00004055_INT	-588479	0.000618172	0.0835079	0.000665696	LTR/Copia
BnaA01G0066200ZS	.	TE_00002351_INT	-460170	0.000464768	-0.379033	0.000522675	LTR/Copia
BnaA01G0066400ZS	.	TE_00004887_INT	-675877	0.00050054	0.00675423	0.000558135	LTR/Copia
BnaA01G0066600ZS	Protein DETOXIFICATION 31	TE_00004892_INT	-964705	5.96245e-05	0.00360675	8.97205e-05	LTR/Gypsy
BnaA01G0066700ZS	Eukaryotic translation initiation factor isoform 4G-2	TE_00002351_INT	-149376	2.88888e-10	0.142004	1.41453e-09	LTR/Copia
BnaA01G0067400ZS	.	TE_00002792_INT	259509	0.000200336	-15.0442	0.000254954	LTR/Gypsy
BnaA01G0069000ZS	.	TE_00002792_INT	701626	0.000211447	0.00571641	0.000266987	LTR/Gypsy
BnaA01G0069200ZS	UDP-glucuronate 4-epimerase 1	TE_00002792_INT	91603	0.000958704	1.92361	0.00096551	LTR/Gypsy
BnaA01G0069900ZS	RING-H2 finger protein ATL14	TE_00004892_INT	78925	0.000788015	-0.572928	0.000819257	LTR/Gypsy
BnaA01G0070000ZS	Cyclic nucleotide-gated ion channel 17	TE_00004172_INT	82946	0.00050986	0.186561	0.000566363	LTR/Gypsy
BnaA01G0070200ZS	Diacylglycerol kinase 7	TE_00004892_INT	53324	0.000455368	-0.830047	0.000514299	LTR/Gypsy
BnaA01G0070800ZS	Protein YIPF6	TE_00002792_INT	3392	0.000457603	-2.0327	0.000516296	LTR/Gypsy
BnaA01G0071100ZS	.	TE_00004172_INT	27507	4.9152e-06	0.019435	9.82507e-06	LTR/Gypsy
BnaA01G0071200ZS	NADPH--cytochrome P450 reductase 2	TE_00002792_INT	-19643	8.82169e-06	1.2017	1.65315e-05	LTR/Gypsy
BnaA01G0071200ZS	NADPH--cytochrome P450 reductase 2	TE_00004892_INT	10148	2.69527e-10	1.8961	1.32941e-09	LTR/Gypsy
BnaA01G0071200ZS	NADPH--cytochrome P450 reductase 2	TE_00004172_INT	15684	3.41292e-10	1.56337	1.65646e-09	LTR/Gypsy
BnaA01G0071300ZS	.	TE_00002792_INT	965934	0.000245767	0.571077	0.000303804	LTR/Gypsy
BnaA01G0072000ZS	Villin-4	TE_00002792_INT	-92470	1.34317e-07	-1.33966	4.0085e-07	LTR/Gypsy
BnaA01G0072000ZS	Villin-4	TE_00004172_INT	-57143	0.000597473	-0.826901	0.000646805	LTR/Gypsy
BnaA01G0072400ZS	Cadmium/zinc-transporting ATPase HMA2	TE_00002792_INT	862235	0.000681204	-0.932867	0.000723575	LTR/Gypsy
BnaA01G0072500ZS	.	TE_00002792_INT	-147924	8.86836e-05	-1.66008	0.000126563	LTR/Gypsy
BnaA01G0073300ZS	Folate synthesis bifunctional protein, mitochondrial	TE_00002792_INT	-187155	0.000226461	-0.291073	0.000283196	LTR/Gypsy
BnaA01G0073500ZS	.	TE_00004892_INT	-166016	0.000656911	3.12813	0.00070222	LTR/Gypsy
BnaA01G0073700ZS	Pathogenesis-related homeodomain protein	TE_00002792_INT	-214156	0.000788656	-0.281524	0.000819616	LTR/Gypsy
BnaA01G0073700ZS	Pathogenesis-related homeodomain protein	TE_00004892_INT	-184365	0.000135233	0.360329	0.000181833	LTR/Gypsy
BnaA01G0073700ZS	Pathogenesis-related homeodomain protein	TE_00004172_INT	-178829	2.06924e-05	-0.332227	3.51307e-05	LTR/Gypsy
BnaA01G0074000ZS	Protein SMAX1-LIKE 4	TE_00002792_INT	-233542	5.84059e-05	-0.69959	8.81265e-05	LTR/Gypsy
BnaA01G0074000ZS	Protein SMAX1-LIKE 4	TE_00004892_INT	-203751	7.15104e-06	0.879098	1.37004e-05	LTR/Gypsy
BnaA01G0074000ZS	Protein SMAX1-LIKE 4	TE_00002792_INT	364100	2.15717e-06	-0.601915	4.73073e-06	LTR/Gypsy
BnaA01G0074100ZS	UPF0725 protein At4g28920	TE_00002792_INT	-256808	7.78978e-05	-31.1359	0.000113037	LTR/Gypsy
BnaA01G0074100ZS	UPF0725 protein At4g28920	TE_00004892_INT	-227017	9.37778e-05	34.7571	0.000132806	LTR/Gypsy
BnaA01G0074100ZS	UPF0725 protein At4g28920	TE_00002792_INT	340834	0.000317274	-20.8633	0.000377766	LTR/Gypsy
BnaA01G0074200ZS	.	TE_00002792_INT	-264558	0.000903221	-8.63245	0.000918156	LTR/Gypsy
BnaA01G0074300ZS	.	TE_00002792_INT	-267028	0.000179739	-1.79235	0.000232359	LTR/Gypsy
BnaA01G0074900ZS	Oligosaccharyltransferase complex subunit OSTC	TE_00004172_INT	-255748	0.000804059	2.1421	0.00083234	LTR/Gypsy
BnaA01G0075400ZS	Pre-mRNA cleavage factor Im 25 kDa subunit 1	TE_00002792_INT	298015	0.000564823	-2.82861	0.000617134	LTR/Gypsy
BnaA01G0075500ZS	Mitogen-activated protein kinase kinase 2	TE_00004172_INT	-266130	7.91688e-07	1.6766	1.95118e-06	LTR/Gypsy
BnaA01G0075900ZS	.	TE_00002792_INT	666234	0.000809948	-1.57955	0.000837316	LTR/Gypsy
BnaA01G0076100ZS	Probable polyamine oxidase 5	TE_00004892_INT	-309604	2.80304e-07	2.73744	7.71987e-07	LTR/Gypsy
BnaA01G0076500ZS	Venom phosphodiesterase 2	TE_00004172_INT	-327644	1.75065e-06	6.14022	3.93594e-06	LTR/Gypsy
BnaA01G0076500ZS	Venom phosphodiesterase 2	TE_00002792_INT	629493	1.26393e-05	-4.53503	2.27351e-05	LTR/Gypsy
BnaA01G0076600ZS	Thioredoxin-like 2-2, chloroplastic	TE_00002792_INT	-365486	0.000139077	1.71473	0.000186503	LTR/Gypsy
BnaA01G0076600ZS	Thioredoxin-like 2-2, chloroplastic	TE_00004172_INT	-330159	5.23479e-05	1.70097	7.9923e-05	LTR/Gypsy
BnaA01G0076600ZS	Thioredoxin-like 2-2, chloroplastic	TE_00002792_INT	626978	4.61747e-08	-1.83232	1.50817e-07	LTR/Gypsy
BnaA01G0076800ZS	PRA1 family protein C	TE_00002792_INT	624196	7.46441e-08	0.020864	2.35063e-07	LTR/Gypsy
BnaA01G0076800ZS	PRA1 family protein C	TE_00003945_INT	986672	0.000762781	0.0123451	0.000796916	LTR/Gypsy
BnaA01G0076900ZS	.	TE_00002792_INT	611809	2.5581e-13	-5.3149	2.08453e-12	LTR/Gypsy
BnaA01G0076900ZS	.	TE_00003945_INT	974285	2.71697e-05	-2.9256	4.46785e-05	LTR/Gypsy
BnaA01G0077000ZS	Protein arginine N-methyltransferase 1.1	TE_00002792_INT	610109	7.31145e-07	-0.674547	1.82062e-06	LTR/Gypsy
BnaA01G0077000ZS	Protein arginine N-methyltransferase 1.1	TE_00003945_INT	972585	0.000303404	-0.46292	0.00036423	LTR/Gypsy
BnaA01G0077100ZS	Xaa-Pro dipeptidase	TE_00004172_INT	-349426	0.000164409	3.49739	0.000215155	LTR/Gypsy
BnaA01G0077100ZS	Xaa-Pro dipeptidase	TE_00002792_INT	607711	1.8091e-16	-5.89852	2.45713e-15	LTR/Gypsy
BnaA01G0077100ZS	Xaa-Pro dipeptidase	TE_00003945_INT	970187	5.7285e-09	-3.9968	2.20416e-08	LTR/Gypsy
BnaA01G0077200ZS	.	TE_00004422_INT	-868938	1.29161e-05	-8.43284	2.31352e-05	LTR/Copia
BnaA01G0077200ZS	.	TE_00004892_INT	-359160	4.33861e-05	-13.9336	6.77739e-05	LTR/Gypsy
BnaA01G0077300ZS	Heavy metal-associated isoprenylated plant protein 42	TE_00002792_INT	601875	0.000615584	0.0384309	0.000663038	LTR/Gypsy
BnaA01G0077700ZS	IST1 homolog	TE_00002792_INT	590459	6.31819e-07	-0.287344	1.6036e-06	LTR/Gypsy
BnaA01G0077800ZS	40S ribosomal protein S15a-5	TE_00002792_INT	191588	2.16561e-05	6.07435	3.64759e-05	LTR/Gypsy
BnaA01G0077800ZS	40S ribosomal protein S15a-5	TE_00002792_INT	586410	5.64512e-06	-6.66131	1.11234e-05	LTR/Gypsy
BnaA01G0077900ZS	F-box/LRR-repeat protein At4g29420	TE_00002792_INT	585297	3.54658e-16	-0.940458	4.60639e-15	LTR/Gypsy
BnaA01G0077900ZS	F-box/LRR-repeat protein At4g29420	TE_00003945_INT	947773	1.67449e-07	-0.580618	4.87629e-07	LTR/Gypsy
BnaA01G0078000ZS	.	TE_00002792_INT	-411493	2.35229e-07	1.2009	6.61343e-07	LTR/Gypsy
BnaA01G0078000ZS	.	TE_00004172_INT	-376166	4.21258e-11	1.41457	2.34769e-10	LTR/Gypsy
BnaA01G0078100ZS	40S ribosomal protein S30	TE_00002792_INT	-413245	0.000104128	-46.3586	0.000145306	LTR/Gypsy
BnaA01G0078100ZS	40S ribosomal protein S30	TE_00004892_INT	-383454	0.000655604	46.0759	0.000701093	LTR/Gypsy
BnaA01G0078100ZS	40S ribosomal protein S30	TE_00004172_INT	-377918	1.00941e-07	-58.8787	3.09593e-07	LTR/Gypsy
BnaA01G0078100ZS	40S ribosomal protein S30	TE_00004513_LTR	804237	4.57732e-05	34.3117	7.09599e-05	LTR/Copia
BnaA01G0078900ZS	Glucan endo-1,3-beta-glucosidase 12	TE_00004892_INT	-411130	0.000698098	-1.23016	0.000739532	LTR/Gypsy
BnaA01G0078900ZS	Glucan endo-1,3-beta-glucosidase 12	TE_00004172_INT	-405594	9.34577e-05	1.1716	0.000132386	LTR/Gypsy
BnaA01G0078900ZS	Glucan endo-1,3-beta-glucosidase 12	TE_00004513_LTR	776561	3.64155e-07	-1.14018	9.77617e-07	LTR/Copia
BnaA01G0079000ZS	Profilin-1	TE_00004172_INT	-408363	8.41183e-05	79.6534	0.000120671	LTR/Gypsy
BnaA01G0079200ZS	Derlin-1	TE_00002792_INT	540597	4.57285e-07	-6.47515	1.20198e-06	LTR/Gypsy
BnaA01G0079200ZS	Derlin-1	TE_00003945_INT	903073	0.000858877	-4.03597	0.00088101	LTR/Gypsy
BnaA01G0079500ZS	ATP-dependent 6-phosphofructokinase 1	TE_00002792_INT	91200	1.53784e-06	-1.8199	3.49584e-06	LTR/Gypsy
BnaA01G0079500ZS	ATP-dependent 6-phosphofructokinase 1	TE_00004302_LTR	929590	3.28396e-06	-1.45814	6.88524e-06	LTR/Copia
BnaA01G0079600ZS	Gamma-glutamyltranspeptidase 3	TE_00002792_INT	88581	3.63602e-05	-2.94291	5.79605e-05	LTR/Gypsy
BnaA01G0079600ZS	Gamma-glutamyltranspeptidase 3	TE_00002792_INT	483403	1.44415e-13	5.2537	1.21252e-12	LTR/Gypsy
BnaA01G0079600ZS	Gamma-glutamyltranspeptidase 3	TE_00003945_INT	845879	2.83036e-10	4.2291	1.38956e-09	LTR/Gypsy
BnaA01G0080000ZS	Protein DETOXIFICATION 51	TE_00002792_INT	46355	5.96587e-06	-0.330885	1.17012e-05	LTR/Gypsy
BnaA01G0080400ZS	Elongation factor Ts	TE_00003945_INT	725118	0.000342796	-1.06717	0.000403723	LTR/Gypsy
BnaA01G0080500ZS	Aspartate--tRNA ligase 1, cytoplasmic	TE_00004172_INT	-598930	4.53326e-05	0.986309	7.0338e-05	LTR/Gypsy
BnaA01G0080500ZS	Aspartate--tRNA ligase 1, cytoplasmic	TE_00002792_INT	358207	7.14e-10	-1.18065	3.25417e-09	LTR/Gypsy
BnaA01G0080500ZS	Aspartate--tRNA ligase 1, cytoplasmic	TE_00003945_INT	720683	0.000118044	-0.700644	0.000161708	LTR/Gypsy
BnaA01G0080500ZS	Aspartate--tRNA ligase 1, cytoplasmic	TE_00002476_LTR	970452	9.57248e-06	0.892978	1.77555e-05	LTR/Copia
BnaA01G0080600ZS	L-type lectin-domain containing receptor kinase V.9	TE_00004892_INT	-610957	0.000354466	0.0160486	0.000415336	LTR/Gypsy
BnaA01G0080800ZS	26S proteasome regulatory subunit 4 homolog A	TE_00002792_INT	-45339	0.000287608	-5.36326	0.000348442	LTR/Gypsy
BnaA01G0081100ZS	Peroxisomal fatty acid beta-oxidation multifunctional protein AIM1	TE_00004892_INT	-629902	0.000436884	8.68144	0.000496769	LTR/Gypsy
BnaA01G0081100ZS	Peroxisomal fatty acid beta-oxidation multifunctional protein AIM1	TE_00002792_INT	-62051	6.12231e-10	-9.71894	2.83471e-09	LTR/Gypsy
BnaA01G0081200ZS	Protein tesmin/TSO1-like CXC 5	TE_00002792_INT	328088	2.40892e-09	-0.596524	1.00457e-08	LTR/Gypsy
BnaA01G0081200ZS	Protein tesmin/TSO1-like CXC 5	TE_00003945_INT	690564	0.00023934	-0.348521	0.000296855	LTR/Gypsy
BnaA01G0081300ZS	Cyclin-dependent kinase F-1	TE_00002792_INT	322526	0.000272422	-0.906184	0.000332153	LTR/Gypsy
BnaA01G0081500ZS	DNA topoisomerase 2	TE_00004172_INT	-640089	7.80804e-06	3.2764	1.48104e-05	LTR/Gypsy
BnaA01G0081700ZS	AFP homolog 2	TE_00002792_INT	297855	0.000279678	-0.941114	0.000339877	LTR/Gypsy
BnaA01G0081700ZS	AFP homolog 2	TE_00002476_LTR	910100	0.000524605	-0.93267	0.000579601	LTR/Copia
BnaA01G0081900ZS	Casein kinase 1-like protein 3	TE_00002792_INT	291268	0.000112121	0.0698417	0.000154975	LTR/Gypsy
BnaA01G0082000ZS	Probable xyloglucan endotransglucosylase/hydrolase protein 26	TE_00002792_INT	287203	3.72434e-17	0.131668	5.59967e-16	LTR/Gypsy
BnaA01G0082000ZS	Probable xyloglucan endotransglucosylase/hydrolase protein 26	TE_00003945_INT	649679	1.13854e-07	0.0800004	3.44425e-07	LTR/Gypsy
BnaA01G0082300ZS	Methyltransferase-like protein 5	TE_00002792_INT	264716	1.21572e-18	1.67991	2.26484e-17	LTR/Gypsy
BnaA01G0082300ZS	Methyltransferase-like protein 5	TE_00003945_INT	627192	5.41943e-14	1.35905	4.95632e-13	LTR/Gypsy
BnaA01G0082500ZS	Putative transcription factor bHLH056	TE_00002792_INT	260226	2.08506e-05	-0.0925767	3.53451e-05	LTR/Gypsy
BnaA01G0082600ZS	Putative transcription factor bHLH056	TE_00002792_INT	-142934	8.02153e-12	0.357768	5.00373e-11	LTR/Gypsy
BnaA01G0082600ZS	Putative transcription factor bHLH056	TE_00002792_INT	251888	0.000861664	-0.184548	0.000883705	LTR/Gypsy
BnaA01G0082600ZS	Putative transcription factor bHLH056	TE_00002308_INT	935808	0.000728868	-0.150541	0.000767427	LTR/Copia
BnaA01G0082700ZS	GDSL esterase/lipase At4g28780	TE_00003945_INT	606055	7.84034e-05	-1.24507	0.000113621	LTR/Gypsy
BnaA01G0082800ZS	Tetraspanin-20	TE_00004172_INT	-718475	0.000130332	2.13766	0.000175928	LTR/Gypsy
BnaA01G0082800ZS	Tetraspanin-20	TE_00002792_INT	238662	3.63369e-08	-2.44905	1.21335e-07	LTR/Gypsy
BnaA01G0082800ZS	Tetraspanin-20	TE_00003945_INT	601138	0.000251302	-1.53853	0.000309561	LTR/Gypsy
BnaA01G0082900ZS	.	TE_00002792_INT	-157712	4.29642e-11	-0.924567	2.39156e-10	LTR/Gypsy
BnaA01G0083000ZS	Photosystem I reaction center subunit IV A, chloroplastic	TE_00004892_INT	923760	0.000540827	10.2391	0.000593729	LTR/Gypsy
BnaA01G0083100ZS	Glutaredoxin-C5, chloroplastic	TE_00002792_INT	-168042	0.000308849	1.25326	0.000369484	LTR/Gypsy
BnaA01G0083100ZS	Glutaredoxin-C5, chloroplastic	TE_00002792_INT	226780	3.58996e-07	-1.79873	9.67052e-07	LTR/Gypsy
BnaA01G0083100ZS	Glutaredoxin-C5, chloroplastic	TE_00003945_INT	589256	2.23598e-07	-1.70468	6.32499e-07	LTR/Gypsy
BnaA01G0083200ZS	Probable indole-3-pyruvate monooxygenase YUCCA8	TE_00004513_LTR	444921	0.000216736	0.062159	0.000272731	LTR/Copia
BnaA01G0083300ZS	Pentatricopeptide repeat-containing protein At2g20710, mitochondrial	TE_00004892_INT	896605	0.000247358	12.115	0.000305635	LTR/Gypsy
BnaA01G0083400ZS	Myosin-14	TE_00004172_INT	-757834	0.000296865	0.712544	0.000357621	LTR/Gypsy
BnaA01G0083400ZS	Myosin-14	TE_00002373_LTR	496416	0.000510797	0.65222	0.000567063	LTR/Copia
BnaA01G0083400ZS	Myosin-14	TE_00004892_INT	895103	6.69278e-06	0.972596	1.29163e-05	LTR/Gypsy
BnaA01G0083500ZS	.	TE_00004513_LTR	401505	0.000249205	0.239174	0.000307642	LTR/Copia
BnaA01G0083600ZS	Ammonium transporter 1 member 4	TE_00002792_INT	-221701	5.97921e-05	0.0142936	8.99483e-05	LTR/Gypsy
BnaA01G0083900ZS	Photosystem II reaction center PSB28 protein, chloroplastic	TE_00002792_INT	-236091	0.000242601	1.45376	0.000300361	LTR/Gypsy
BnaA01G0084200ZS	ABC transporter B family member 23, mitochondrial	TE_00004513_LTR	374444	0.000441124	-0.14755	0.000500664	LTR/Copia
BnaA01G0084200ZS	ABC transporter B family member 23, mitochondrial	TE_00002476_LTR	761671	4.41327e-06	0.212245	8.95768e-06	LTR/Copia
BnaA01G0084200ZS	ABC transporter B family member 23, mitochondrial	TE_00002308_INT	833346	2.30659e-05	0.152213	3.85221e-05	LTR/Copia
BnaA01G0084300ZS	Protein PHOSPHATE STARVATION RESPONSE 1	TE_00002476_LTR	757979	3.67617e-07	-0.9984	9.85477e-07	LTR/Copia
BnaA01G0084900ZS	Prohibitin-1, mitochondrial	TE_00002792_INT	-303993	0.000155175	-2.4831	0.000204766	LTR/Gypsy
BnaA01G0084900ZS	Prohibitin-1, mitochondrial	TE_00002792_INT	90829	1.72836e-08	-3.75087	6.10275e-08	LTR/Gypsy
BnaA01G0084900ZS	Prohibitin-1, mitochondrial	TE_00004513_LTR	315847	0.000229165	2.32756	0.000285965	LTR/Copia
BnaA01G0084900ZS	Prohibitin-1, mitochondrial	TE_00003945_INT	453305	1.14505e-05	-2.74935	2.07928e-05	LTR/Gypsy
BnaA01G0084900ZS	Prohibitin-1, mitochondrial	TE_00004302_LTR	534397	1.53449e-07	-2.81768	4.49224e-07	LTR/Copia
BnaA01G0085100ZS	Receptor-like protein kinase 5	TE_00002792_INT	84071	3.58409e-06	0.0340236	7.44398e-06	LTR/Gypsy
BnaA01G0085400ZS	26S proteasome non-ATPase regulatory subunit 2 homolog B	TE_00002373_LTR	373068	6.44856e-06	2.80814	1.24886e-05	LTR/Copia
BnaA01G0085500ZS	.	TE_00004892_INT	765780	4.37631e-05	4.81105	6.82665e-05	LTR/Gypsy
BnaA01G0085700ZS	Reticulon-like protein B18	TE_00002373_LTR	354791	0.000405581	0.32691	0.000466933	LTR/Copia
BnaA01G0086000ZS	.	TE_00004172_INT	-941229	0.000394935	60.7642	0.000456341	LTR/Gypsy
BnaA01G0086000ZS	.	TE_00002792_INT	15908	0.000675805	-47.0272	0.00071853	LTR/Gypsy
BnaA01G0086500ZS	.	TE_00002792_INT	-5455	4.37016e-14	-16.008	4.05027e-13	LTR/Gypsy
BnaA01G0086500ZS	.	TE_00003945_INT	357021	3.93388e-05	-8.3949	6.21535e-05	LTR/Gypsy
BnaA01G0086500ZS	.	TE_00002370_LTR	956471	0.000900303	-4.80441	0.000916031	LTR/Gypsy
BnaA01G0086600ZS	Ras-related protein RABD2c	TE_00002792_INT	-7648	1.09005e-23	-12.4748	4.15948e-22	LTR/Gypsy
BnaA01G0086600ZS	Ras-related protein RABD2c	TE_00002373_LTR	289465	2.31908e-05	-6.64183	3.87073e-05	LTR/Copia
BnaA01G0086600ZS	Ras-related protein RABD2c	TE_00003945_INT	354828	0.00071945	-4.21104	0.000758955	LTR/Gypsy
BnaA01G0086600ZS	Ras-related protein RABD2c	TE_00003960_LTR	913660	1.68837e-05	-5.43495	2.94043e-05	LTR/Copia
BnaA01G0086700ZS	.	TE_00004892_INT	-972600	3.82156e-07	2.24386	1.0205e-06	LTR/Gypsy
BnaA01G0086700ZS	.	TE_00002792_INT	-9927	5.12499e-08	-1.60347	1.66217e-07	LTR/Gypsy
BnaA01G0086700ZS	.	TE_00004513_LTR	215091	5.60688e-06	1.25959	1.10638e-05	LTR/Copia
BnaA01G0086700ZS	.	TE_00002373_LTR	287186	0.000978417	-1.16418	0.000982679	LTR/Copia
BnaA01G0086700ZS	.	TE_00002476_LTR	602318	8.89361e-05	-1.21085	0.000126793	LTR/Copia
BnaA01G0086700ZS	.	TE_00002370_LTR	951999	0.000305662	-0.708323	0.000366463	LTR/Gypsy
BnaA01G0087000ZS	GATA transcription factor 26	TE_00002792_INT	-26447	5.14883e-05	-0.600927	7.8741e-05	LTR/Gypsy
BnaA01G0087000ZS	GATA transcription factor 26	TE_00002476_LTR	585798	0.000135671	-0.5884	0.000182334	LTR/Copia
BnaA01G0087200ZS	Probable methyltransferase TARBP1	TE_00002792_INT	-37400	2.83009e-08	-0.384987	9.60668e-08	LTR/Gypsy
BnaA01G0087200ZS	Probable methyltransferase TARBP1	TE_00003945_INT	325076	3.19718e-05	-0.271821	5.1734e-05	LTR/Gypsy
BnaA01G0087200ZS	Probable methyltransferase TARBP1	TE_00003960_LTR	883908	1.26183e-05	-0.290804	2.27121e-05	LTR/Copia
BnaA01G0087400ZS	Decapping nuclease DXO homolog, chloroplastic	TE_00002308_INT	625960	0.000965236	0.165327	0.000971204	LTR/Copia
BnaA01G0087600ZS	Coenzyme Q-binding protein COQ10 homolog A, mitochondrial	TE_00002792_INT	-458347	3.56151e-05	-1.59845	5.69862e-05	LTR/Gypsy
BnaA01G0087700ZS	.	TE_00002792_INT	-67362	1.52004e-06	-3.33246	3.46106e-06	LTR/Gypsy
BnaA01G0087700ZS	.	TE_00003960_LTR	853946	1.43488e-06	-3.17702	3.28473e-06	LTR/Copia
BnaA01G0087800ZS	.	TE_00002792_INT	-477282	9.81694e-05	-0.886307	0.000138247	LTR/Gypsy
BnaA01G0087800ZS	.	TE_00002792_INT	-82460	2.76767e-06	-1.09057	5.91256e-06	LTR/Gypsy
BnaA01G0087800ZS	.	TE_00002373_LTR	214653	1.21255e-05	1.20527	2.18892e-05	LTR/Copia
BnaA01G0087800ZS	.	TE_00003945_INT	280016	4.26675e-05	-0.891348	6.67079e-05	LTR/Gypsy
BnaA01G0087800ZS	.	TE_00004302_LTR	361108	1.43291e-06	-0.900857	3.28158e-06	LTR/Copia
BnaA01G0087800ZS	.	TE_00003960_LTR	838848	1.27323e-05	-0.968213	2.28727e-05	LTR/Copia
BnaA01G0087800ZS	.	TE_00002370_LTR	879466	0.000119538	-0.591905	0.000163254	LTR/Gypsy
BnaA01G0088100ZS	Probable transcription factor KAN3	TE_00003960_LTR	825822	0.000352512	-0.839186	0.000413143	LTR/Copia
BnaA01G0088100ZS	Probable transcription factor KAN3	TE_00002370_LTR	866440	0.000399079	-0.574837	0.000460647	LTR/Gypsy
BnaA01G0088200ZS	Syntaxin-23	TE_00002792_INT	-128743	7.27642e-05	15.3693	0.000106707	LTR/Gypsy
BnaA01G0088200ZS	Syntaxin-23	TE_00003945_INT	233733	4.22221e-05	14.7753	6.61544e-05	LTR/Gypsy
BnaA01G0088700ZS	Uncharacterized membrane protein At4g09580	TE_00002792_INT	-544852	0.000267171	-1.1733	0.000326614	LTR/Gypsy
BnaA01G0088700ZS	Uncharacterized membrane protein At4g09580	TE_00003960_LTR	771278	0.000673534	-1.07185	0.000716804	LTR/Copia
BnaA01G0088800ZS	AT-hook motif nuclear-localized protein 23	TE_00004513_LTR	70717	3.03069e-05	-0.0798997	4.93636e-05	LTR/Copia
BnaA01G0089000ZS	Acetylornithine deacetylase	TE_00004513_LTR	30389	2.98626e-06	-1.68982	6.3258e-06	LTR/Copia
BnaA01G0089000ZS	Acetylornithine deacetylase	TE_00002373_LTR	102484	1.25119e-07	2.4025	3.75629e-07	LTR/Copia
BnaA01G0089100ZS	.	TE_00004513_LTR	27889	3.50952e-30	5.85863	2.89823e-28	LTR/Copia
BnaA01G0089100ZS	.	TE_00002373_LTR	99984	2.64431e-05	-2.97892	4.36485e-05	LTR/Copia
BnaA01G0089100ZS	.	TE_00002476_LTR	415116	2.11094e-10	-3.88243	1.057e-09	LTR/Copia
BnaA01G0089100ZS	.	TE_00002308_INT	486791	7.61126e-07	-2.37502	1.88594e-06	LTR/Copia
BnaA01G0089300ZS	Abscisic acid receptor PYR1	TE_00004513_LTR	2216	6.77718e-06	0.0930439	1.3061e-05	LTR/Copia
BnaA01G0089300ZS	Abscisic acid receptor PYR1	TE_00003945_INT	139674	0.000608663	-0.0711132	0.000656734	LTR/Gypsy
BnaA01G0089400ZS	Transcription factor MYC4	TE_00002792_INT	-229216	7.89303e-10	-1.98078	3.57382e-09	LTR/Gypsy
BnaA01G0089400ZS	Transcription factor MYC4	TE_00004513_LTR	-4198	3.05252e-09	1.79078	1.24059e-08	LTR/Copia
BnaA01G0089400ZS	Transcription factor MYC4	TE_00003945_INT	133260	3.79369e-11	-1.9764	2.13752e-10	LTR/Gypsy
BnaA01G0089400ZS	Transcription factor MYC4	TE_00004302_LTR	214352	7.54771e-07	-1.29568	1.87271e-06	LTR/Copia
BnaA01G0089400ZS	Transcription factor MYC4	TE_00003960_LTR	692092	2.62339e-06	-1.45858	5.63479e-06	LTR/Copia
BnaA01G0089400ZS	Transcription factor MYC4	TE_00002370_LTR	732710	1.91468e-06	-1.02134	4.2595e-06	LTR/Gypsy
BnaA01G0089500ZS	Probable ADP-ribosylation factor GTPase-activating protein AGD8	TE_00004513_LTR	-9694	7.45674e-05	0.693707	0.000109026	LTR/Copia
BnaA01G0089700ZS	.	TE_00002792_INT	-248377	8.61295e-10	-1.99768	3.87128e-09	LTR/Gypsy
BnaA01G0089700ZS	.	TE_00004513_LTR	-23359	0.000204486	1.1536	0.000259441	LTR/Copia
BnaA01G0089700ZS	.	TE_00003945_INT	114099	8.81743e-05	-1.21227	0.000125902	LTR/Gypsy
BnaA01G0089700ZS	.	TE_00003960_LTR	672931	0.000134163	-1.20555	0.000180658	LTR/Copia
BnaA01G0089900ZS	RING-H2 finger protein ATL29	TE_00002792_INT	-257991	1.3704e-05	-0.442505	2.43808e-05	LTR/Gypsy
BnaA01G0090000ZS	.	TE_00004513_LTR	-36671	2.248e-17	37.2122	3.47435e-16	LTR/Copia
BnaA01G0090000ZS	.	TE_00002373_LTR	35424	1.97368e-06	-27.4273	4.3769e-06	LTR/Copia
BnaA01G0090000ZS	.	TE_00004302_LTR	181879	6.55557e-06	-17.7279	1.26781e-05	LTR/Copia
BnaA01G0090000ZS	.	TE_00002476_LTR	350556	3.05382e-13	-36.0232	2.46309e-12	LTR/Copia
BnaA01G0090000ZS	.	TE_00002308_INT	422231	0.000319027	-14.2536	0.000379608	LTR/Copia
BnaA01G0090100ZS	.	TE_00004513_LTR	-42005	7.23229e-05	-0.816099	0.00010615	LTR/Copia
BnaA01G0090200ZS	NAC domain-containing protein 86	TE_00004513_LTR	-47662	4.38178e-08	0.120703	1.43628e-07	LTR/Copia
BnaA01G0090300ZS	Probable serine/threonine-protein kinase At4g35230	TE_00004513_LTR	-56489	7.47214e-12	30.4851	4.69278e-11	LTR/Copia
BnaA01G0090300ZS	Probable serine/threonine-protein kinase At4g35230	TE_00002373_LTR	15606	5.59062e-05	-23.2254	8.47313e-05	LTR/Copia
BnaA01G0090300ZS	Probable serine/threonine-protein kinase At4g35230	TE_00003945_INT	80969	0.00018398	-17.0421	0.000236845	LTR/Gypsy
BnaA01G0090300ZS	Probable serine/threonine-protein kinase At4g35230	TE_00004302_LTR	162061	8.34513e-05	-15.4457	0.000119952	LTR/Copia
BnaA01G0090300ZS	Probable serine/threonine-protein kinase At4g35230	TE_00002476_LTR	330738	0.000215573	-18.7676	0.000271453	LTR/Copia
BnaA01G0090300ZS	Probable serine/threonine-protein kinase At4g35230	TE_00002308_INT	402413	9.9745e-06	-17.3009	1.8427e-05	LTR/Copia
BnaA01G0090300ZS	Probable serine/threonine-protein kinase At4g35230	TE_00003960_LTR	639801	0.00071445	-15.7677	0.000753968	LTR/Copia
BnaA01G0090300ZS	Probable serine/threonine-protein kinase At4g35230	TE_00002370_LTR	680419	6.12646e-05	-12.8585	9.17394e-05	LTR/Gypsy
BnaA01G0090500ZS	Two-component response regulator-like APRR2	TE_00003945_INT	57219	0.000157756	0.637825	0.000207528	LTR/Gypsy
BnaA01G0090600ZS	Probable methyltransferase PMT14	TE_00002792_INT	-317933	4.97639e-09	4.0718	1.93495e-08	LTR/Gypsy
BnaA01G0090600ZS	Probable methyltransferase PMT14	TE_00003945_INT	44543	6.21842e-08	3.52676	1.98537e-07	LTR/Gypsy
BnaA01G0090700ZS	Eukaryotic translation initiation factor 4E-1	TE_00004513_LTR	-97909	5.77949e-17	-16.0249	8.44702e-16	LTR/Copia
BnaA01G0090700ZS	Eukaryotic translation initiation factor 4E-1	TE_00002373_LTR	-25814	0.000182377	9.46892	0.000235298	LTR/Copia
BnaA01G0090800ZS	60S ribosomal protein L32-1	TE_00002792_INT	-324625	1.01744e-12	-27.3065	7.57939e-12	LTR/Gypsy
BnaA01G0090800ZS	60S ribosomal protein L32-1	TE_00003945_INT	37851	1.09225e-21	-33.073	3.00668e-20	LTR/Gypsy
BnaA01G0090800ZS	60S ribosomal protein L32-1	TE_00004302_LTR	118943	1.69517e-05	-13.6032	2.94949e-05	LTR/Copia
BnaA01G0090800ZS	60S ribosomal protein L32-1	TE_00003960_LTR	596683	6.88976e-09	-21.4072	2.60416e-08	LTR/Copia
BnaA01G0090800ZS	60S ribosomal protein L32-1	TE_00002370_LTR	637301	9.3233e-08	-13.6925	2.87707e-07	LTR/Gypsy
BnaA01G0090900ZS	Protein MEI2-like 3	TE_00004302_LTR	116973	6.02624e-05	-0.295173	9.04345e-05	LTR/Copia
BnaA01G0090900ZS	Protein MEI2-like 3	TE_00002476_LTR	285650	1.02778e-05	-0.417562	1.89241e-05	LTR/Copia
BnaA01G0091000ZS	Phytochrome E	TE_00004302_LTR	113703	0.000663629	-0.308379	0.000707647	LTR/Copia
BnaA01G0091000ZS	Phytochrome E	TE_00002476_LTR	282380	0.000205054	-0.433109	0.000260042	LTR/Copia
BnaA01G0091100ZS	.	TE_00003945_INT	25973	2.72974e-08	-1.03739	9.31749e-08	LTR/Gypsy
BnaA01G0091100ZS	.	TE_00004302_LTR	107065	6.17935e-09	-0.933583	2.36121e-08	LTR/Copia
BnaA01G0091400ZS	26S proteasome non-ATPase regulatory subunit 3 homolog A	TE_00004513_LTR	-120187	4.19447e-05	-0.1375	6.57878e-05	LTR/Copia
BnaA01G0091500ZS	.	TE_00002476_LTR	255052	0.000931399	18.3278	0.000942299	LTR/Copia
BnaA01G0092100ZS	Zinc finger CCCH domain-containing protein 62	TE_00004892_INT	317996	0.000312779	-0.763128	0.000373458	LTR/Gypsy
BnaA01G0092200ZS	LEAF RUST 10 DISEASE-RESISTANCE LOCUS RECEPTOR-LIKE PROTEIN KINASE-like 2.1	TE_00002792_INT	-388063	0.000624726	0.00118737	0.000671708	LTR/Gypsy
BnaA01G0092300ZS	Potassium channel KAT2	TE_00004892_INT	285087	7.74406e-05	0.0567186	0.00011258	LTR/Gypsy
BnaA01G0092600ZS	9-cis-epoxycarotenoid dioxygenase NCED2, chloroplastic	TE_00002792_INT	-835238	0.000938896	0.243573	0.000947977	LTR/Gypsy
BnaA01G0092600ZS	9-cis-epoxycarotenoid dioxygenase NCED2, chloroplastic	TE_00004513_LTR	-215398	0.000221933	-0.260898	0.000278322	LTR/Copia
BnaA01G0092800ZS	Protease Do-like 5, chloroplastic	TE_00004513_LTR	-223383	6.39018e-05	-0.381958	9.53272e-05	LTR/Copia
BnaA01G0092800ZS	Protease Do-like 5, chloroplastic	TE_00003945_INT	-85925	0.000383989	0.339005	0.000445224	LTR/Gypsy
BnaA01G0092800ZS	Protease Do-like 5, chloroplastic	TE_00002476_LTR	163844	0.000881106	-0.353833	0.000899476	LTR/Copia
BnaA01G0092900ZS	.	TE_00004302_LTR	-6449	0.000104062	-3.06035	0.000145251	LTR/Copia
BnaA01G0092900ZS	.	TE_00002476_LTR	162228	2.20994e-05	-4.30561	3.71208e-05	LTR/Copia
BnaA01G0093000ZS	KH domain-containing protein At4g18375	TE_00002792_INT	-846187	0.000111425	-0.31959	0.000154129	LTR/Gypsy
BnaA01G0093000ZS	KH domain-containing protein At4g18375	TE_00004513_LTR	-226347	2.05365e-08	0.440028	7.14195e-08	LTR/Copia
BnaA01G0093000ZS	KH domain-containing protein At4g18375	TE_00004302_LTR	-7797	3.51109e-21	-0.608379	9.17695e-20	LTR/Copia
BnaA01G0093000ZS	KH domain-containing protein At4g18375	TE_00002476_LTR	160880	2.5521e-09	-0.516807	1.05932e-08	LTR/Copia
BnaA01G0093200ZS	Transcription factor TCP2	TE_00002792_INT	-464929	0.00081685	-0.724679	0.000843529	LTR/Gypsy
BnaA01G0093200ZS	Transcription factor TCP2	TE_00003945_INT	-102453	0.000475114	-0.704641	0.000533226	LTR/Gypsy
BnaA01G0093200ZS	Transcription factor TCP2	TE_00004302_LTR	-21361	8.95065e-06	-0.767773	1.67272e-05	LTR/Copia
BnaA01G0093200ZS	Transcription factor TCP2	TE_00003960_LTR	456379	0.000382935	-0.730564	0.000444189	LTR/Copia
BnaA01G0093200ZS	Transcription factor TCP2	TE_00002370_LTR	496997	0.000587919	-0.488994	0.000638837	LTR/Gypsy
BnaA01G0093400ZS	.	TE_00003945_INT	-115069	2.5124e-05	1.33992	4.1695e-05	LTR/Gypsy
BnaA01G0093400ZS	.	TE_00004302_LTR	-33977	4.92533e-06	1.24986	9.84177e-06	LTR/Copia
BnaA01G0093400ZS	.	TE_00002476_LTR	134700	1.04153e-05	-1.55793	1.91582e-05	LTR/Copia
BnaA01G0093400ZS	.	TE_00002308_INT	206375	0.000590877	-0.947899	0.000641421	LTR/Copia
BnaA01G0093900ZS	.	TE_00002476_LTR	123242	0.000426979	0.379823	0.00048751	LTR/Copia
BnaA01G0094200ZS	.	TE_00004513_LTR	-283588	0.000797628	0.211925	0.000826921	LTR/Copia
BnaA01G0094200ZS	.	TE_00002373_LTR	-211493	1.05961e-05	-0.349162	1.9452e-05	LTR/Copia
BnaA01G0094300ZS	D-tyrosyl-tRNA(Tyr) deacylase	TE_00003960_LTR	410015	0.000140761	-0.886577	0.000188533	LTR/Copia
BnaA01G0094400ZS	Probable pre-mRNA-splicing factor ATP-dependent RNA helicase DEAH9	TE_00003945_INT	-150104	8.14826e-08	0.935253	2.55146e-07	LTR/Gypsy
BnaA01G0094400ZS	Probable pre-mRNA-splicing factor ATP-dependent RNA helicase DEAH9	TE_00002476_LTR	99665	1.24514e-10	-1.23569	6.48716e-10	LTR/Copia
BnaA01G0094400ZS	Probable pre-mRNA-splicing factor ATP-dependent RNA helicase DEAH9	TE_00002308_INT	171340	1.2966e-05	-0.661718	2.31946e-05	LTR/Copia
BnaA01G0094400ZS	Probable pre-mRNA-splicing factor ATP-dependent RNA helicase DEAH9	TE_00003960_LTR	408728	5.26785e-05	0.72679	8.0336e-05	LTR/Copia
BnaA01G0094600ZS	Sister chromatid cohesion 1 protein 1	TE_00002792_INT	-522625	3.94783e-05	1.20184	6.23383e-05	LTR/Gypsy
BnaA01G0094600ZS	Sister chromatid cohesion 1 protein 1	TE_00004513_LTR	-297607	5.38071e-08	-1.47191	1.73797e-07	LTR/Copia
BnaA01G0094600ZS	Sister chromatid cohesion 1 protein 1	TE_00003945_INT	-160149	5.71558e-08	1.46403	1.83862e-07	LTR/Gypsy
BnaA01G0094600ZS	Sister chromatid cohesion 1 protein 1	TE_00004302_LTR	-79057	1.28129e-20	2.06906	3.12307e-19	LTR/Copia
BnaA01G0094600ZS	Sister chromatid cohesion 1 protein 1	TE_00003960_LTR	398683	1.17551e-06	1.34407	2.76065e-06	LTR/Copia
BnaA01G0094600ZS	Sister chromatid cohesion 1 protein 1	TE_00002370_LTR	439301	2.55384e-06	0.900272	5.50268e-06	LTR/Gypsy
BnaA01G0094700ZS	.	TE_00002792_INT	-527428	3.03971e-05	15.2929	4.94814e-05	LTR/Gypsy
BnaA01G0094700ZS	.	TE_00004513_LTR	-302410	1.40133e-09	-20.4448	6.09557e-09	LTR/Copia
BnaA01G0094700ZS	.	TE_00003945_INT	-164952	3.45554e-09	19.9076	1.3895e-08	LTR/Gypsy
BnaA01G0094700ZS	.	TE_00004302_LTR	-83860	1.2564e-19	25.3654	2.65331e-18	LTR/Copia
BnaA01G0094700ZS	.	TE_00003960_LTR	393880	2.36902e-06	16.3938	5.14233e-06	LTR/Copia
BnaA01G0094700ZS	.	TE_00002370_LTR	434498	8.54142e-06	10.7091	1.60638e-05	LTR/Gypsy
BnaA01G0094800ZS	Protein STICHEL-like 3	TE_00004513_LTR	-305946	2.34742e-09	2.32462	9.83215e-09	LTR/Copia
BnaA01G0094800ZS	Protein STICHEL-like 3	TE_00004302_LTR	-87396	3.98507e-11	-2.19591	2.24079e-10	LTR/Copia
BnaA01G0094800ZS	Protein STICHEL-like 3	TE_00002476_LTR	81281	7.33761e-10	-2.65384	3.33519e-09	LTR/Copia
BnaA01G0094900ZS	Protein STICHEL-like 3	TE_00004513_LTR	-307296	2.73613e-10	0.951758	1.34809e-09	LTR/Copia
BnaA01G0094900ZS	Protein STICHEL-like 3	TE_00004302_LTR	-88746	1.68546e-11	-0.868494	9.97396e-11	LTR/Copia
BnaA01G0094900ZS	Protein STICHEL-like 3	TE_00002476_LTR	79931	5.71363e-09	-0.978607	2.19997e-08	LTR/Copia
BnaA01G0094900ZS	Protein STICHEL-like 3	TE_00002308_INT	151606	0.000178991	-0.496376	0.000231608	LTR/Copia
BnaA01G0095000ZS	Uncharacterized protein At4g18490	TE_00004302_LTR	-95328	3.70164e-06	0.0638046	7.65365e-06	LTR/Copia
BnaA01G0095200ZS	Pentatricopeptide repeat-containing protein At4g18520	TE_00004302_LTR	-117942	9.76539e-05	0.701855	0.000137556	LTR/Copia
BnaA01G0095200ZS	Pentatricopeptide repeat-containing protein At4g18520	TE_00002308_INT	122410	1.66217e-05	-0.774161	2.9067e-05	LTR/Copia
BnaA01G0095200ZS	Pentatricopeptide repeat-containing protein At4g18520	TE_00004892_INT	134290	0.000442123	-1.07968	0.000501592	LTR/Gypsy
BnaA01G0095300ZS	Pentatricopeptide repeat-containing protein At4g18520	TE_00004302_LTR	-118631	0.000208239	0.28765	0.000263477	LTR/Copia
BnaA01G0095300ZS	Pentatricopeptide repeat-containing protein At4g18520	TE_00002308_INT	121721	0.000180909	-0.290582	0.000233544	LTR/Copia
BnaA01G0095300ZS	Pentatricopeptide repeat-containing protein At4g18520	TE_00004892_INT	133601	1.06634e-05	-0.578545	1.9556e-05	LTR/Gypsy
BnaA01G0095400ZS	.	TE_00003945_INT	-200775	3.60684e-06	3.28658	7.4833e-06	LTR/Gypsy
BnaA01G0095400ZS	.	TE_00004302_LTR	-119683	0.000511523	2.14284	0.000567641	LTR/Copia
BnaA01G0095700ZS	Protein CHUP1, chloroplastic	TE_00002476_LTR	30934	0.000773506	0.314803	0.000807054	LTR/Copia
BnaA01G0095900ZS	Probable inactive dual specificity protein phosphatase-like At4g18593	TE_00002373_LTR	-289122	6.01909e-05	-3.99225	9.03517e-05	LTR/Copia
BnaA01G0095900ZS	Probable inactive dual specificity protein phosphatase-like At4g18593	TE_00002476_LTR	26010	5.44137e-15	-6.58513	5.97363e-14	LTR/Copia
BnaA01G0095900ZS	Probable inactive dual specificity protein phosphatase-like At4g18593	TE_00002308_INT	97685	4.14884e-12	-4.57852	2.76174e-11	LTR/Copia
BnaA01G0096100ZS	Scar-like domain-containing protein WAVE 5	TE_00002476_LTR	22216	3.94052e-06	-0.34456	8.08113e-06	LTR/Copia
BnaA01G0096100ZS	Scar-like domain-containing protein WAVE 5	TE_00002308_INT	93891	1.02624e-06	-0.282467	2.44539e-06	LTR/Copia
BnaA01G0096200ZS	Protein LIGHT-DEPENDENT SHORT HYPOCOTYLS 9	TE_00002308_INT	74582	8.61397e-07	-0.320001	2.10053e-06	LTR/Copia
BnaA01G0096800ZS	Protein DOG1-like 1	TE_00002476_LTR	-28915	2.11571e-08	-0.250433	7.32555e-08	LTR/Copia
BnaA01G0096800ZS	Protein DOG1-like 1	TE_00002308_INT	42760	5.14296e-05	-0.142152	7.86853e-05	LTR/Copia
BnaA01G0097200ZS	Shaggy-related protein kinase eta	TE_00002308_INT	19768	4.47696e-05	-0.544904	6.96206e-05	LTR/Copia
BnaA01G0097200ZS	Shaggy-related protein kinase eta	TE_00004892_INT	31648	1.54712e-07	-1.18066	4.52443e-07	LTR/Gypsy
BnaA01G0097300ZS	60S ribosomal protein L11-2	TE_00004513_LTR	-442373	5.33933e-05	10.6281	8.12948e-05	LTR/Copia
BnaA01G0097300ZS	60S ribosomal protein L11-2	TE_00002476_LTR	-55146	1.03039e-15	-22.5119	1.253e-14	LTR/Copia
BnaA01G0097300ZS	60S ribosomal protein L11-2	TE_00002308_INT	16529	5.93014e-14	-16.4515	5.37893e-13	LTR/Copia
BnaA01G0097300ZS	60S ribosomal protein L11-2	TE_00004892_INT	28409	9.14249e-05	-15.0697	0.000129957	LTR/Gypsy
BnaA01G0097400ZS	.	TE_00004513_LTR	-443468	0.000144916	0.722409	0.000193303	LTR/Copia
BnaA01G0097400ZS	.	TE_00002476_LTR	-56241	1.22118e-17	-1.71936	1.98146e-16	LTR/Copia
BnaA01G0097400ZS	.	TE_00002308_INT	15434	8.44281e-15	-1.22314	8.96623e-14	LTR/Copia
BnaA01G0097400ZS	.	TE_00004892_INT	27314	5.51933e-06	-1.25756	1.08988e-05	LTR/Gypsy
BnaA01G0097500ZS	Pentatricopeptide repeat-containing protein DOT4, chloroplastic	TE_00002476_LTR	-57360	6.07981e-07	-0.134162	1.54878e-06	LTR/Copia
BnaA01G0097600ZS	Receptor-like protein 51	TE_00002308_INT	11094	1.11425e-06	-3.17015	2.63468e-06	LTR/Copia
BnaA01G0097800ZS	Putative F-box protein At4g17200	TE_00002308_INT	3737	5.34458e-05	-0.0201184	8.13523e-05	LTR/Copia
BnaA01G0098000ZS	Ras-related protein RABA1d	TE_00002308_INT	-2411	0.000490538	-0.983151	0.000548867	LTR/Copia
BnaA01G0098000ZS	Ras-related protein RABA1d	TE_00004892_INT	9469	0.000514098	-1.66595	0.000570269	LTR/Gypsy
BnaA01G0098400ZS	Protein STICHEL-like 3	TE_00002476_LTR	-159357	3.81426e-05	0.403459	6.04188e-05	LTR/Copia
BnaA01G0098400ZS	Protein STICHEL-like 3	TE_00002308_INT	-87682	3.20877e-22	0.692483	9.91851e-21	LTR/Copia
BnaA01G0098400ZS	Protein STICHEL-like 3	TE_00004892_INT	-75802	6.1094e-08	0.692843	1.95508e-07	LTR/Gypsy
BnaA01G0098600ZS	Transcription repressor OFP5	TE_00004892_INT	-82889	1.41653e-05	0.046583	2.51288e-05	LTR/Gypsy
BnaA01G0098900ZS	Heat stress transcription factor A-4a	TE_00002308_INT	-104324	1.2981e-05	-0.083018	2.32139e-05	LTR/Copia
BnaA01G0098900ZS	Heat stress transcription factor A-4a	TE_00002642_INT	788638	0.000268787	0.0959075	0.000328227	LTR/Copia
BnaA01G0099000ZS	BES1/BZR1 homolog protein 3	TE_00004513_LTR	-577332	0.000557905	0.963878	0.000609936	LTR/Copia
BnaA01G0099000ZS	BES1/BZR1 homolog protein 3	TE_00002476_LTR	-190105	2.89097e-14	-2.26859	2.77704e-13	LTR/Copia
BnaA01G0099000ZS	BES1/BZR1 homolog protein 3	TE_00002308_INT	-118430	4.97775e-05	-0.97111	7.63991e-05	LTR/Copia
BnaA01G0099100ZS	Uncharacterized WD repeat-containing protein C17D11.16	TE_00002476_LTR	-192366	4.18543e-17	-2.2003	6.24204e-16	LTR/Copia
BnaA01G0099100ZS	Uncharacterized WD repeat-containing protein C17D11.16	TE_00002308_INT	-120691	1.3728e-07	-1.10742	4.09031e-07	LTR/Copia
BnaA01G0099200ZS	Aquaporin NIP1-2	TE_00002308_INT	-128619	2.3323e-07	-0.53534	6.56374e-07	LTR/Copia
BnaA01G0099200ZS	Aquaporin NIP1-2	TE_00004892_INT	-116739	2.09772e-12	-1.21477	1.47106e-11	LTR/Gypsy
BnaA01G0099500ZS	Floral homeotic protein AGAMOUS	TE_00002642_INT	748543	0.000289875	1.18577	0.000350115	LTR/Copia
BnaA01G0099600ZS	Pentatricopeptide repeat-containing protein At4g18975, chloroplastic	TE_00002308_INT	-151220	3.47943e-05	-0.733255	5.58772e-05	LTR/Copia
BnaA01G0099600ZS	Pentatricopeptide repeat-containing protein At4g18975, chloroplastic	TE_00004892_INT	-139340	0.000591208	-1.03941	0.000641597	LTR/Gypsy
BnaA01G0099700ZS	.	TE_00002308_INT	-161568	7.80755e-06	-0.853642	1.48104e-05	LTR/Copia
BnaA01G0099900ZS	Vacuolar protein sorting-associated protein 25	TE_00002308_INT	-165983	0.000418785	-1.07617	0.000479342	LTR/Copia
BnaA01G0099900ZS	Vacuolar protein sorting-associated protein 25	TE_00004892_INT	-154103	2.1581e-05	-2.19335	3.6372e-05	LTR/Gypsy
BnaA01G0100200ZS	Protein ENHANCED DISEASE RESISTANCE 2	TE_00004892_INT	-168193	1.01771e-05	-2.58958	1.87512e-05	LTR/Gypsy
BnaA01G0100300ZS	Putative disease resistance protein At4g19050	TE_00003099_INT	888507	0.000146288	-0.0120093	0.000194804	LTR/Copia
BnaA01G0100500ZS	Probable methyltransferase PMT21	TE_00003945_INT	-524839	0.000399874	-1.46817	0.000461226	LTR/Gypsy
BnaA01G0100500ZS	Probable methyltransferase PMT21	TE_00003960_LTR	33993	2.17347e-07	-2.16813	6.17658e-07	LTR/Copia
BnaA01G0100500ZS	Probable methyltransferase PMT21	TE_00002370_LTR	74611	2.34001e-06	-1.37004	5.08534e-06	LTR/Gypsy
BnaA01G0100600ZS	.	TE_00002308_INT	-214229	6.77098e-06	-1.0204	1.30536e-05	LTR/Copia
BnaA01G0100700ZS	Putative ankyrin repeat protein RF_0381	TE_00002308_INT	-215749	8.38755e-07	-3.7252	2.05165e-06	LTR/Copia
BnaA01G0100900ZS	Probable carotenoid cleavage dioxygenase 4, chloroplastic	TE_00004892_INT	-221173	0.000525811	0.641882	0.000580354	LTR/Gypsy
BnaA01G0101000ZS	Probable apyrase 7	TE_00002370_LTR	38914	0.000118155	0.222991	0.00016182	LTR/Gypsy
BnaA01G0101100ZS	WAT1-related protein At4g19185	TE_00002476_LTR	-314414	3.39583e-05	1.71111	5.46827e-05	LTR/Copia
BnaA01G0101100ZS	WAT1-related protein At4g19185	TE_00002308_INT	-242739	0.000604198	1.10326	0.000652808	LTR/Copia
BnaA01G0101100ZS	WAT1-related protein At4g19185	TE_00003960_LTR	-5351	3.96765e-06	-1.74021	8.13074e-06	LTR/Copia
BnaA01G0101100ZS	WAT1-related protein At4g19185	TE_00002370_LTR	35267	1.16662e-07	-1.37388	3.5215e-07	LTR/Gypsy
BnaA01G0101200ZS	Uncharacterized zinc finger CCHC domain-containing protein At4g19190	TE_00003960_LTR	-8149	4.22759e-05	-0.859685	6.61705e-05	LTR/Copia
BnaA01G0101200ZS	Uncharacterized zinc finger CCHC domain-containing protein At4g19190	TE_00002370_LTR	32469	4.41915e-08	-0.785703	1.44767e-07	LTR/Gypsy
BnaA01G0101500ZS	General transcription factor IIE subunit 2	TE_00003960_LTR	-17924	1.33077e-05	0.201564	2.37368e-05	LTR/Copia
BnaA01G0101500ZS	General transcription factor IIE subunit 2	TE_00002370_LTR	22694	6.86603e-06	0.143735	1.32138e-05	LTR/Gypsy
BnaA01G0101600ZS	ABC transporter E family member 2	TE_00002792_INT	-943229	8.07918e-05	-2.1079	0.000116716	LTR/Gypsy
BnaA01G0101600ZS	ABC transporter E family member 2	TE_00003960_LTR	-21921	1.25175e-15	-3.91171	1.50564e-14	LTR/Copia
BnaA01G0101600ZS	ABC transporter E family member 2	TE_00002370_LTR	18697	3.36698e-19	-2.98817	6.72545e-18	LTR/Gypsy
BnaA01G0101600ZS	ABC transporter E family member 2	TE_00003099_INT	816316	2.08924e-05	-1.59834	3.53943e-05	LTR/Copia
BnaA01G0101900ZS	.	TE_00002370_LTR	-17854	0.000906381	-0.0236766	0.000920522	LTR/Gypsy
BnaA01G0102000ZS	.	TE_00002792_INT	-982746	7.74397e-05	-0.367823	0.00011258	LTR/Gypsy
BnaA01G0102000ZS	.	TE_00003960_LTR	-61438	2.99068e-09	-0.516792	1.21851e-08	LTR/Copia
BnaA01G0102000ZS	.	TE_00002370_LTR	-20820	7.18792e-12	-0.408769	4.54364e-11	LTR/Gypsy
BnaA01G0102100ZS	Decapping 5-like protein	TE_00003960_LTR	-73308	8.00996e-05	0.00583603	0.000115776	LTR/Copia
BnaA01G0102200ZS	Putative F-box/kelch-repeat protein At4g19330	TE_00002370_LTR	-40709	7.70135e-05	0.00732363	0.000112165	LTR/Gypsy
BnaA01G0102800ZS	Long-chain-alcohol oxidase FAO4A	TE_00003960_LTR	-113384	3.59479e-07	6.55335	9.67882e-07	LTR/Copia
BnaA01G0102800ZS	Long-chain-alcohol oxidase FAO4A	TE_00002370_LTR	-72766	1.70248e-12	6.15999	1.21546e-11	LTR/Gypsy
BnaA01G0102800ZS	Long-chain-alcohol oxidase FAO4A	TE_00003099_INT	724853	3.87987e-05	3.95009	6.13878e-05	LTR/Copia
BnaA01G0102900ZS	.	TE_00003960_LTR	-129342	0.000317105	-0.465559	0.000377646	LTR/Copia
BnaA01G0103000ZS	.	TE_00004892_INT	-363335	2.3944e-05	-1.75994	3.99163e-05	LTR/Gypsy
BnaA01G0103000ZS	.	TE_00003960_LTR	-137827	3.76428e-11	-1.87486	2.12745e-10	LTR/Copia
BnaA01G0103000ZS	.	TE_00002370_LTR	-97209	1.53615e-11	-1.31971	9.1491e-11	LTR/Gypsy
BnaA01G0103000ZS	.	TE_00003099_INT	700410	0.000320652	-0.774159	0.000381295	LTR/Copia
BnaA01G0103200ZS	Pectin acetylesterase 8	TE_00004302_LTR	-625106	0.000482034	-1.41284	0.000540226	LTR/Copia
BnaA01G0103200ZS	Pectin acetylesterase 8	TE_00002308_INT	-384754	2.13182e-06	-1.90423	4.67699e-06	LTR/Copia
BnaA01G0103200ZS	Pectin acetylesterase 8	TE_00004892_INT	-372874	1.66916e-05	-2.95024	2.9134e-05	LTR/Gypsy
BnaA01G0103200ZS	Pectin acetylesterase 8	TE_00003960_LTR	-147366	3.58254e-10	-2.93676	1.73423e-09	LTR/Copia
BnaA01G0103200ZS	Pectin acetylesterase 8	TE_00002370_LTR	-106748	4.87828e-18	-2.72276	8.43485e-17	LTR/Gypsy
BnaA01G0103300ZS	.	TE_00003960_LTR	-165616	0.000297165	-0.221513	0.000357905	LTR/Copia
BnaA01G0103300ZS	.	TE_00002370_LTR	-124998	0.000288028	-0.153438	0.000348752	LTR/Gypsy
BnaA01G0103400ZS	Protein NUCLEAR FUSION DEFECTIVE 4	TE_00004513_LTR	-869257	0.000323369	0.100595	0.000384278	LTR/Copia
BnaA01G0103400ZS	Protein NUCLEAR FUSION DEFECTIVE 4	TE_00003945_INT	-731799	2.53677e-05	-0.116947	4.20364e-05	LTR/Gypsy
BnaA01G0103400ZS	Protein NUCLEAR FUSION DEFECTIVE 4	TE_00004302_LTR	-650707	0.000346206	-0.0860572	0.000406959	LTR/Copia
BnaA01G0103400ZS	Protein NUCLEAR FUSION DEFECTIVE 4	TE_00004892_INT	-398475	0.000152119	-0.154845	0.00020134	LTR/Gypsy
BnaA01G0103400ZS	Protein NUCLEAR FUSION DEFECTIVE 4	TE_00003960_LTR	-172967	5.60691e-10	-0.172767	2.60917e-09	LTR/Copia
BnaA01G0103400ZS	Protein NUCLEAR FUSION DEFECTIVE 4	TE_00002370_LTR	-132349	5.40706e-12	-0.13179	3.5073e-11	LTR/Gypsy
BnaA01G0103500ZS	Alpha-monoglucosyldiacylglycerol synthase	TE_00003960_LTR	-177131	0.000369716	-0.313321	0.00043048	LTR/Copia
BnaA01G0103500ZS	Alpha-monoglucosyldiacylglycerol synthase	TE_00002370_LTR	-136513	2.9592e-08	-0.332208	1.00204e-07	LTR/Gypsy
BnaA01G0103700ZS	Iron-sulfur protein NUBPL	TE_00004892_INT	-419724	1.78736e-06	-1.22602	4.0087e-06	LTR/Gypsy
BnaA01G0103700ZS	Iron-sulfur protein NUBPL	TE_00003960_LTR	-194216	4.26806e-09	-1.03797	1.68319e-08	LTR/Copia
BnaA01G0103700ZS	Iron-sulfur protein NUBPL	TE_00002370_LTR	-153598	1.18017e-09	-0.741489	5.20644e-09	LTR/Gypsy
BnaA01G0103800ZS	Cyclin-T1-2	TE_00004892_INT	-422511	0.000204777	-0.385175	0.00025975	LTR/Gypsy
BnaA01G0103800ZS	Cyclin-T1-2	TE_00003960_LTR	-197003	2.2239e-06	-0.338774	4.85973e-06	LTR/Copia
BnaA01G0103800ZS	Cyclin-T1-2	TE_00002370_LTR	-156385	2.19887e-07	-0.255472	6.23595e-07	LTR/Gypsy
BnaA01G0103900ZS	.	TE_00003945_INT	-760113	0.000101349	-0.245166	0.000141966	LTR/Gypsy
BnaA01G0104100ZS	.	TE_00002476_LTR	-530223	0.000390492	0.531867	0.000451723	LTR/Copia
BnaA01G0104100ZS	.	TE_00002308_INT	-458548	0.000470128	0.407009	0.000528059	LTR/Copia
BnaA01G0104200ZS	Ras-related protein RABF2b	TE_00002373_LTR	-853306	0.000881276	-6.19965	0.000899484	LTR/Copia
BnaA01G0104200ZS	Ras-related protein RABF2b	TE_00002476_LTR	-538174	2.35783e-06	-7.65556	5.12205e-06	LTR/Copia
BnaA01G0104200ZS	Ras-related protein RABF2b	TE_00002308_INT	-466499	1.22608e-10	-7.97299	6.39387e-10	LTR/Copia
BnaA01G0104200ZS	Ras-related protein RABF2b	TE_00004892_INT	-454619	8.31959e-05	-8.46682	0.000119658	LTR/Gypsy
BnaA01G0104600ZS	Myb-like protein L	TE_00002308_INT	-485727	0.000313309	-0.0326279	0.000373958	LTR/Copia
BnaA01G0104700ZS	Regulatory protein NPR4	TE_00002373_LTR	-877015	7.70437e-05	-0.768197	0.00011218	LTR/Copia
BnaA01G0104700ZS	Regulatory protein NPR4	TE_00002308_INT	-490208	2.21851e-05	-0.560426	3.72196e-05	LTR/Copia
BnaA01G0104700ZS	Regulatory protein NPR4	TE_00004892_INT	-478328	0.000205459	-0.836941	0.000260496	LTR/Gypsy
BnaA01G0105300ZS	Fe(2+) transport protein 1	TE_00004513_LTR	-987619	0.000560013	0.00276288	0.000611999	LTR/Copia
BnaA01G0105400ZS	Fe(2+) transport protein 1	TE_00002308_INT	-541692	6.90565e-05	-0.492321	0.000101863	LTR/Copia
BnaA01G0105400ZS	Fe(2+) transport protein 1	TE_00004892_INT	-529812	0.00084049	-0.705185	0.000865036	LTR/Gypsy
BnaA01G0105500ZS	E3 ubiquitin-protein ligase BOI	TE_00002476_LTR	-619000	0.000116832	-2.01616	0.000160286	LTR/Copia
BnaA01G0105500ZS	E3 ubiquitin-protein ligase BOI	TE_00002308_INT	-547325	7.17611e-09	-2.31374	2.70644e-08	LTR/Copia
BnaA01G0105500ZS	E3 ubiquitin-protein ligase BOI	TE_00004892_INT	-535445	5.04762e-07	-3.43931	1.31428e-06	LTR/Gypsy
BnaA01G0106700ZS	Protein FAR1-RELATED SEQUENCE 1	TE_00002476_LTR	-701891	0.000191006	-0.384129	0.000244468	LTR/Copia
BnaA01G0106900ZS	Multiple organellar RNA editing factor 1, mitochondrial	TE_00002308_INT	-642346	4.19482e-05	-2.20452	6.57878e-05	LTR/Copia
BnaA01G0106900ZS	Multiple organellar RNA editing factor 1, mitochondrial	TE_00004892_INT	-630466	0.000436127	-3.2304	0.000496316	LTR/Gypsy
BnaA01G0107000ZS	Multiple RNA-binding domain-containing protein 1	TE_00004892_INT	-632492	0.000116901	-2.35845	0.00016034	LTR/Gypsy
BnaA01G0107300ZS	.	TE_00002476_LTR	-726447	0.000501446	-0.0889678	0.000558812	LTR/Copia
BnaA01G0107400ZS	Pentatricopeptide repeat-containing protein At4g20090	TE_00003960_LTR	-422375	1.44801e-08	-0.444684	5.19238e-08	LTR/Copia
BnaA01G0107400ZS	Pentatricopeptide repeat-containing protein At4g20090	TE_00002370_LTR	-381757	5.55609e-10	-0.334629	2.58988e-09	LTR/Gypsy
BnaA01G0107400ZS	Pentatricopeptide repeat-containing protein At4g20090	TE_00003099_INT	415862	2.60304e-06	-0.27516	5.59977e-06	LTR/Copia
BnaA01G0107500ZS	Vacuolar-sorting receptor 7	TE_00003960_LTR	-425711	8.13108e-05	0.0996014	0.000117343	LTR/Copia
BnaA01G0107500ZS	Vacuolar-sorting receptor 7	TE_00003099_INT	412526	9.682e-05	0.0729469	0.000136625	LTR/Copia
BnaA01G0107700ZS	.	TE_00003960_LTR	-437710	1.18096e-05	2.06188	2.13677e-05	LTR/Copia
BnaA01G0107700ZS	.	TE_00003960_LTR	431709	0.000796545	-1.83234	0.000826049	LTR/Copia
BnaA01G0107900ZS	Galactan beta-1,4-galactosyltransferase GALS3	TE_00003960_LTR	-447063	0.000221175	-1.53425	0.00027756	LTR/Copia
BnaA01G0108100ZS	Putative cytochrome P450 71A28	TE_00003960_LTR	-453636	0.000627536	-0.215889	0.000674205	LTR/Copia
BnaA01G0108100ZS	Putative cytochrome P450 71A28	TE_00003099_INT	384601	7.92316e-05	-0.183827	0.000114731	LTR/Copia
BnaA01G0108400ZS	Leucine-rich repeat receptor-like serine/threonine-protein kinase BAM3	TE_00002308_INT	-717976	0.000463393	0.0708113	0.000521341	LTR/Copia
BnaA01G0108400ZS	Leucine-rich repeat receptor-like serine/threonine-protein kinase BAM3	TE_00003960_LTR	-480588	2.21772e-06	-0.112193	4.84814e-06	LTR/Copia
BnaA01G0108500ZS	.	TE_00004892_INT	-713861	2.76898e-06	0.201409	5.91307e-06	LTR/Gypsy
BnaA01G0108600ZS	Transcription initiation factor TFIID subunit 11	TE_00003960_LTR	-495114	7.3652e-08	-2.6127	2.32203e-07	LTR/Copia
BnaA01G0108600ZS	Transcription initiation factor TFIID subunit 11	TE_00002370_LTR	-454496	2.08016e-06	-1.60065	4.57635e-06	LTR/Gypsy
BnaA01G0108600ZS	Transcription initiation factor TFIID subunit 11	TE_00003099_INT	343123	7.12833e-09	-2.07178	2.69039e-08	LTR/Copia
BnaA01G0108700ZS	.	TE_00003960_LTR	-497572	0.00014532	-1.90878	0.000193748	LTR/Copia
BnaA01G0108700ZS	.	TE_00002370_LTR	-456954	0.000539726	-1.2041	0.000592874	LTR/Gypsy
BnaA01G0108700ZS	.	TE_00003099_INT	340665	2.65035e-05	-1.55827	4.37351e-05	LTR/Copia
BnaA01G0108800ZS	Membrane-bound transcription factor site-2 protease homolog	TE_00003099_INT	336953	0.000684732	-0.279474	0.00072683	LTR/Copia
BnaA01G0108900ZS	.	TE_00002476_LTR	-839837	0.00079632	-1.64553	0.000826029	LTR/Copia
BnaA01G0108900ZS	.	TE_00003960_LTR	-530774	0.000145213	-1.70457	0.000193652	LTR/Copia
BnaA01G0108900ZS	.	TE_00002370_LTR	-490156	0.000158537	-1.17154	0.000208358	LTR/Gypsy
BnaA01G0108900ZS	.	TE_00003099_INT	307463	4.39859e-06	-1.51639	8.93772e-06	LTR/Copia
BnaA01G0109000ZS	CTP synthase 2	TE_00003960_LTR	-537441	0.00022969	-5.06141	0.000286491	LTR/Copia
BnaA01G0109000ZS	CTP synthase 2	TE_00002370_LTR	-496823	0.000121771	-3.64535	0.000165869	LTR/Gypsy
BnaA01G0109000ZS	CTP synthase 2	TE_00003099_INT	300796	2.98294e-05	-4.23159	4.87005e-05	LTR/Copia
BnaA01G0109100ZS	Alpha-ketoglutarate-dependent dioxygenase alkB homolog 6	TE_00002308_INT	-780051	0.000159743	-0.147345	0.000209644	LTR/Copia
BnaA01G0109200ZS	Elongation factor Tu, chloroplastic	TE_00003960_LTR	-546842	5.99227e-05	-3.0749	9.00814e-05	LTR/Copia
BnaA01G0109400ZS	Vacuolar protein sorting-associated protein 2 homolog 2	TE_00003960_LTR	-551943	1.83089e-07	-1.48911	5.28998e-07	LTR/Copia
BnaA01G0109500ZS	Protein LSD1	TE_00002476_LTR	-865003	0.000262624	-2.24579	0.000321767	LTR/Copia
BnaA01G0109600ZS	Probable lysine-specific demethylase JMJ14	TE_00003960_LTR	-558136	0.000326363	-0.853904	0.000387337	LTR/Copia
BnaA01G0109600ZS	Probable lysine-specific demethylase JMJ14	TE_00003099_INT	280101	1.77422e-13	-1.25238	1.46957e-12	LTR/Copia
BnaA01G0109700ZS	Gamma-soluble NSF attachment protein	TE_00003960_LTR	-563631	0.000344224	-3.2115	0.000405073	LTR/Copia
BnaA01G0109700ZS	Gamma-soluble NSF attachment protein	TE_00003099_INT	274606	3.88436e-12	-4.47801	2.60511e-11	LTR/Copia
BnaA01G0109800ZS	.	TE_00002308_INT	-803839	1.27811e-05	0.143964	2.29454e-05	LTR/Copia
BnaA01G0109800ZS	.	TE_00004892_INT	-791959	2.21709e-07	0.288759	6.28119e-07	LTR/Gypsy
BnaA01G0111300ZS	Berberine bridge enzyme-like 22	TE_00002642_INT	2687	1.56323e-11	0.0908598	9.30038e-11	LTR/Copia
BnaA01G0111300ZS	Berberine bridge enzyme-like 22	TE_00003099_INT	185350	0.000399205	-0.0311593	0.000460647	LTR/Copia
BnaA01G0111400ZS	Dihydroceramide fatty acyl 2-hydroxylase FAH2	TE_00003960_LTR	-665337	8.82296e-06	-9.1516	1.65315e-05	LTR/Copia
BnaA01G0111400ZS	Dihydroceramide fatty acyl 2-hydroxylase FAH2	TE_00002370_LTR	-624719	1.52334e-07	-7.42421	4.47143e-07	LTR/Gypsy
BnaA01G0111400ZS	Dihydroceramide fatty acyl 2-hydroxylase FAH2	TE_00002642_INT	-9763	8.0945e-07	-11.7821	1.987e-06	LTR/Copia
BnaA01G0111400ZS	Dihydroceramide fatty acyl 2-hydroxylase FAH2	TE_00003099_INT	172900	6.06207e-11	-9.7849	3.29484e-10	LTR/Copia
BnaA01G0112900ZS	Hydroxyproline O-galactosyltransferase GALT2	TE_00003960_LTR	-754129	0.000242069	-0.274513	0.000299836	LTR/Copia
BnaA01G0112900ZS	Hydroxyproline O-galactosyltransferase GALT2	TE_00003099_INT	84108	7.92578e-07	-0.270841	1.95251e-06	LTR/Copia
BnaA01G0113000ZS	Pentatricopeptide repeat-containing protein At4g21065	TE_00003960_LTR	111259	1.49557e-07	-0.283286	4.40159e-07	LTR/Copia
BnaA01G0113100ZS	Protein BREAST CANCER SUSCEPTIBILITY 1 homolog	TE_00003960_LTR	-760466	0.000122947	-0.173425	0.0001671	LTR/Copia
BnaA01G0113100ZS	Protein BREAST CANCER SUSCEPTIBILITY 1 homolog	TE_00002370_LTR	-719848	4.982e-06	-0.141796	9.94064e-06	LTR/Gypsy
BnaA01G0113100ZS	Protein BREAST CANCER SUSCEPTIBILITY 1 homolog	TE_00003099_INT	77771	1.13578e-09	-0.199834	5.02742e-09	LTR/Copia
BnaA01G0113200ZS	Adrenodoxin-like protein 2, mitochondrial	TE_00003960_LTR	-765130	0.000569612	-0.657283	0.000621507	LTR/Copia
BnaA01G0113200ZS	Adrenodoxin-like protein 2, mitochondrial	TE_00003099_INT	73107	1.08448e-05	-0.617311	1.98492e-05	LTR/Copia
BnaA01G0113300ZS	.	TE_00002642_INT	-112612	1.11199e-05	25.6453	2.0279e-05	LTR/Copia
BnaA01G0113300ZS	.	TE_00003960_LTR	101233	4.18283e-08	-31.4207	1.38006e-07	LTR/Copia
BnaA01G0113400ZS	Berberine bridge enzyme-like 22	TE_00002642_INT	-113797	3.76391e-13	0.137128	2.97936e-12	LTR/Copia
BnaA01G0113400ZS	Berberine bridge enzyme-like 22	TE_00003099_INT	68866	2.03724e-05	-0.052593	3.46512e-05	LTR/Copia
BnaA01G0113500ZS	Protein BUD31 homolog 1	TE_00003099_INT	60675	6.68361e-05	-3.73789	9.89575e-05	LTR/Copia
BnaA01G0113500ZS	Protein BUD31 homolog 1	TE_00003988_LTR	871133	1.94964e-05	-11.5265	3.33355e-05	LTR/Copia
BnaA01G0113600ZS	.	TE_00002370_LTR	-738891	0.000426215	-0.772573	0.000486839	LTR/Gypsy
BnaA01G0113600ZS	.	TE_00003099_INT	58728	3.71433e-09	-1.35936	1.48385e-08	LTR/Copia
BnaA01G0113800ZS	Dolichyl-diphosphooligosaccharide--protein glycosyltransferase subunit 2	TE_00003960_LTR	-789557	1.23199e-05	-3.08435	2.22111e-05	LTR/Copia
BnaA01G0113800ZS	Dolichyl-diphosphooligosaccharide--protein glycosyltransferase subunit 2	TE_00002370_LTR	-748939	1.7345e-05	-2.09623	3.00752e-05	LTR/Gypsy
BnaA01G0113800ZS	Dolichyl-diphosphooligosaccharide--protein glycosyltransferase subunit 2	TE_00003099_INT	48680	5.40072e-21	-4.64251	1.35828e-19	LTR/Copia
BnaA01G0113900ZS	Pentatricopeptide repeat-containing protein At4g21170	TE_00003960_LTR	-800285	0.000875269	-0.0796259	0.000894342	LTR/Copia
BnaA01G0113900ZS	Pentatricopeptide repeat-containing protein At4g21170	TE_00003099_INT	37952	4.06757e-07	-0.0886388	1.07838e-06	LTR/Copia
BnaA01G0114000ZS	DnaJ protein ERDJ2B	TE_00003099_INT	35880	0.000763872	-0.639795	0.000797905	LTR/Copia
BnaA01G0114400ZS	Pyruvate, phosphate dikinase regulatory protein 1, chloroplastic	TE_00003960_LTR	43164	9.60413e-06	-0.651271	1.78082e-05	LTR/Copia
BnaA01G0114700ZS	.	TE_00003099_INT	-8781	4.00982e-08	0.307744	1.3281e-07	LTR/Copia
BnaA01G0114900ZS	Pentatricopeptide repeat-containing protein At4g21300	TE_00003960_LTR	13839	1.98992e-10	-0.219667	1.00184e-09	LTR/Copia
BnaA01G0115300ZS	U-box domain-containing protein 8	TE_00003960_LTR	-854	3.53299e-14	-1.38264	3.34154e-13	LTR/Copia
BnaA01G0116100ZS	Vesicle-associated protein 4-2	TE_00003960_LTR	-50421	0.000178155	-4.07671	0.000230634	LTR/Copia
BnaA01G0116300ZS	.	TE_00002370_LTR	-889737	0.000113343	0.480503	0.000156391	LTR/Gypsy
BnaA01G0116300ZS	.	TE_00003099_INT	-92118	0.000289326	0.483836	0.000349834	LTR/Copia
BnaA01G0116300ZS	.	TE_00003960_LTR	-60936	2.54887e-06	0.971274	5.49606e-06	LTR/Copia
BnaA01G0116500ZS	Telomerase Cajal body protein 1	TE_00003960_LTR	-69806	2.85377e-07	0.915257	7.84397e-07	LTR/Copia
BnaA01G0116600ZS	Anaphase-promoting complex subunit 4	TE_00003960_LTR	-73096	0.000265178	-0.165523	0.000324465	LTR/Copia
BnaA01G0116700ZS	B3 domain-containing transcription factor VAL3	TE_00003099_INT	-110263	6.8004e-05	-0.34875	0.000100498	LTR/Copia
BnaA01G0116900ZS	Transmembrane protein 184 homolog DDB_G0279555	TE_00002308_INT	991902	2.14885e-09	-4.65792	9.05528e-09	LTR/Copia
BnaA01G0117000ZS	Putative F-box protein At1g33020	TE_00003960_LTR	-90200	0.000379124	-0.559398	0.000440507	LTR/Copia
BnaA01G0117000ZS	Putative F-box protein At1g33020	TE_00002308_INT	988719	5.66716e-16	-0.75427	7.12645e-15	LTR/Copia
BnaA01G0117100ZS	BAG family molecular chaperone regulator 7	TE_00003099_INT	-123268	0.0005408	2.30567	0.000593729	LTR/Copia
BnaA01G0117100ZS	BAG family molecular chaperone regulator 7	TE_00002308_INT	986833	1.34966e-05	-2.77651	2.40505e-05	LTR/Copia
BnaA01G0117200ZS	Quinone oxidoreductase PIG3	TE_00002642_INT	-310789	0.000969966	5.98376	0.000975254	LTR/Copia
BnaA01G0117200ZS	Quinone oxidoreductase PIG3	TE_00003099_INT	-128126	1.00497e-07	6.0533	3.08403e-07	LTR/Copia
BnaA01G0117200ZS	Quinone oxidoreductase PIG3	TE_00003960_LTR	-96944	0.000526144	-6.22338	0.000580605	LTR/Copia
BnaA01G0117200ZS	Quinone oxidoreductase PIG3	TE_00002308_INT	981975	0.000208762	-4.10692	0.000264018	LTR/Copia
BnaA01G0117300ZS	Endonuclease 4	TE_00002308_INT	979584	0.000112327	0.249431	0.000155221	LTR/Copia
BnaA01G0117500ZS	Subtilisin-like protease SBT3.14	TE_00002308_INT	966878	3.98834e-06	116.066	8.16709e-06	LTR/Copia
BnaA01G0118700ZS	Homeobox-leucine zipper protein MERISTEM L1	TE_00002308_INT	880058	0.000982101	-0.0537722	0.000985131	LTR/Copia
BnaA01G0119100ZS	Tobamovirus multiplication protein 1	TE_00003960_LTR	-226905	0.00018775	-1.18543	0.000240914	LTR/Copia
BnaA01G0119100ZS	Tobamovirus multiplication protein 1	TE_00002308_INT	852014	0.000137381	-0.747383	0.000184453	LTR/Copia
BnaA01G0119600ZS	15.4 kDa class V heat shock protein	TE_00002308_INT	835259	0.000623008	-0.104808	0.000670121	LTR/Copia
BnaA01G0119700ZS	Pentatricopeptide repeat-containing protein At4g21880, mitochondrial	TE_00002308_INT	830355	2.14558e-09	-0.110703	9.04839e-09	LTR/Copia
BnaA01G0119700ZS	Pentatricopeptide repeat-containing protein At4g21880, mitochondrial	TE_00004055_INT	924734	6.65057e-05	-0.0821284	9.85738e-05	LTR/Copia
BnaA01G0119800ZS	Zinc finger MYND domain-containing protein 15	TE_00002308_INT	825797	3.22853e-06	-0.0448222	6.7793e-06	LTR/Copia
BnaA01G0119800ZS	Zinc finger MYND domain-containing protein 15	TE_00004055_INT	920176	0.00043491	-0.0373879	0.000495339	LTR/Copia
BnaA01G0120100ZS	Protein DETOXIFICATION 38	TE_00002642_INT	-485883	6.37415e-07	0.0790775	1.61557e-06	LTR/Copia
BnaA01G0120200ZS	Protein DETOXIFICATION 39	TE_00002642_INT	-486713	0.000144604	0.0499033	0.000193073	LTR/Copia
BnaA01G0120300ZS	.	TE_00003960_LTR	-300245	0.000288203	-5.371	0.000348752	LTR/Copia
BnaA01G0120300ZS	.	TE_00002308_INT	778674	6.60455e-05	-3.64394	9.81019e-05	LTR/Copia
BnaA01G0120800ZS	Autophagy-related protein 8a	TE_00002308_INT	756322	4.00472e-07	-6.70751	1.06427e-06	LTR/Copia
BnaA01G0120800ZS	Autophagy-related protein 8a	TE_00004055_INT	850701	7.71531e-05	-5.77829	0.00011228	LTR/Copia
BnaA01G0120900ZS	5'-adenylylsulfate reductase 3, chloroplastic	TE_00003099_INT	-354762	0.000411854	-1.92607	0.000472876	LTR/Copia
BnaA01G0121000ZS	.	TE_00002642_INT	-540007	1.20662e-06	-6.59964	2.82054e-06	LTR/Copia
BnaA01G0121000ZS	.	TE_00003099_INT	-357344	4.53192e-05	3.54486	7.0338e-05	LTR/Copia
BnaA01G0121600ZS	Alcohol dehydrogenase-like 5	TE_00003099_INT	-418069	0.000410385	0.0898835	0.000471581	LTR/Copia
BnaA01G0121600ZS	Alcohol dehydrogenase-like 5	TE_00004055_INT	786411	0.00016626	-0.100896	0.000217245	LTR/Copia
BnaA01G0122000ZS	Plant UBX domain-containing protein 3	TE_00003099_INT	-454767	1.6438e-09	-2.60715	7.05597e-09	LTR/Copia
BnaA01G0122300ZS	.	TE_00004055_INT	732833	0.000414288	0.43776	0.000475276	LTR/Copia
BnaA01G0122600ZS	Iron-sulfur cluster assembly protein 1	TE_00003099_INT	-494579	6.27228e-09	-22.5596	2.39507e-08	LTR/Copia
BnaA01G0122700ZS	Plastid lipid-associated protein 2, chloroplastic	TE_00003099_INT	-501333	4.92816e-06	-2.14026	9.84387e-06	LTR/Copia
BnaA01G0123000ZS	.	TE_00003099_INT	-507963	0.000215961	-0.439017	0.00027188	LTR/Copia
BnaA01G0123200ZS	.	TE_00002642_INT	-698262	2.5574e-05	1.03433	4.23656e-05	LTR/Copia
BnaA01G0123300ZS	Alkaline ceramidase 3	TE_00002642_INT	-717543	0.00034066	3.19302	0.000401635	LTR/Copia
BnaA01G0123300ZS	Alkaline ceramidase 3	TE_00002308_INT	575221	6.31761e-05	-2.17692	9.43209e-05	LTR/Copia
BnaA01G0123400ZS	Phosphatidate cytidylyltransferase 2	TE_00004314_INT	812165	0.000565998	0.263295	0.00061793	LTR/Copia
BnaA01G0123800ZS	NHP2-like protein 1	TE_00002308_INT	560483	3.41758e-05	-8.65422	5.50014e-05	LTR/Copia
BnaA01G0123900ZS	ER membrane protein complex subunit 3	TE_00003988_LTR	260019	0.000932746	-5.22148	0.000943189	LTR/Copia
BnaA01G0123900ZS	ER membrane protein complex subunit 3	TE_00002308_INT	559662	4.56352e-07	-2.62424	1.20009e-06	LTR/Copia
BnaA01G0123900ZS	ER membrane protein complex subunit 3	TE_00004055_INT	654041	4.74078e-06	-2.61785	9.52806e-06	LTR/Copia
BnaA01G0123900ZS	ER membrane protein complex subunit 3	TE_00004314_INT	797661	1.25469e-06	-3.20201	2.92057e-06	LTR/Copia
BnaA01G0124000ZS	.	TE_00002308_INT	557992	2.0708e-05	-0.313125	3.51464e-05	LTR/Copia
BnaA01G0124200ZS	Putative lipid-binding protein AIR1	TE_00003960_LTR	-528130	8.86207e-08	0.641444	2.76091e-07	LTR/Copia
BnaA01G0124600ZS	Putative lipid-binding protein AIR1	TE_00003988_LTR	238741	6.8236e-05	0.165502	0.000100814	LTR/Copia
BnaA01G0124800ZS	Oxysterol-binding protein-related protein 2A	TE_00003960_LTR	-544262	0.000121953	-3.52027	0.000165994	LTR/Copia
BnaA01G0124800ZS	Oxysterol-binding protein-related protein 2A	TE_00002308_INT	534657	0.000981495	-1.87183	0.000985131	LTR/Copia
BnaA01G0125300ZS	Auxin-responsive protein SAUR36	TE_00004055_INT	567205	0.00028815	0.186551	0.000348752	LTR/Copia
BnaA01G0125500ZS	FAM10 family protein At4g22670	TE_00003099_INT	-649049	0.000189479	4.31481	0.000242682	LTR/Copia
BnaA01G0125900ZS	Protein NSP-INTERACTING KINASE 2	TE_00002308_INT	427037	1.76898e-05	0.119733	3.06059e-05	LTR/Copia
BnaA01G0126200ZS	Probable protein S-acyltransferase 13	TE_00003099_INT	-697193	0.000168863	0.558256	0.000220099	LTR/Copia
BnaA01G0126400ZS	Methylsterol monooxygenase 1-2	TE_00003099_INT	-722149	3.03602e-05	2.39266	4.94358e-05	LTR/Copia
BnaA01G0126400ZS	Methylsterol monooxygenase 1-2	TE_00002308_INT	387952	0.000578436	-1.90964	0.000630141	LTR/Copia
BnaA01G0126600ZS	Pentatricopeptide repeat-containing protein At4g22760	TE_00003960_LTR	-701557	0.000202641	-0.259864	0.000257555	LTR/Copia
BnaA01G0126600ZS	Pentatricopeptide repeat-containing protein At4g22760	TE_00002308_INT	377362	8.27474e-07	-0.211164	2.02585e-06	LTR/Copia
BnaA01G0126600ZS	Pentatricopeptide repeat-containing protein At4g22760	TE_00004055_INT	471741	0.000124034	-0.181557	0.000168371	LTR/Copia
BnaA01G0126600ZS	Pentatricopeptide repeat-containing protein At4g22760	TE_00004314_INT	615361	0.00018354	-0.204894	0.000236527	LTR/Copia
BnaA01G0126600ZS	Pentatricopeptide repeat-containing protein At4g22760	TE_00003542_INT	907509	0.00059616	-0.184446	0.000645636	LTR/Gypsy
BnaA01G0126700ZS	AT-hook motif nuclear-localized protein 2	TE_00003099_INT	-734620	1.02384e-05	0.397196	1.88579e-05	LTR/Copia
BnaA01G0126700ZS	AT-hook motif nuclear-localized protein 2	TE_00002308_INT	375481	0.000119178	-0.334802	0.000162898	LTR/Copia
BnaA01G0126700ZS	AT-hook motif nuclear-localized protein 2	TE_00004055_INT	469860	0.000591271	-0.328297	0.000641597	LTR/Copia
BnaA01G0126700ZS	AT-hook motif nuclear-localized protein 2	TE_00004314_INT	613480	0.000336013	-0.396177	0.000397426	LTR/Copia
BnaA01G0126800ZS	ACT domain-containing protein ACR7	TE_00003960_LTR	-711851	0.000818606	-0.223046	0.000844712	LTR/Copia
BnaA01G0127100ZS	Ycf49-like protein	TE_00003099_INT	-771446	2.00524e-05	1.20304	3.4191e-05	LTR/Copia
BnaA01G0127100ZS	Ycf49-like protein	TE_00002308_INT	338655	1.33158e-09	-1.62224	5.812e-09	LTR/Copia
BnaA01G0127100ZS	Ycf49-like protein	TE_00004055_INT	433034	0.000416868	-1.05516	0.000477641	LTR/Copia
BnaA01G0127200ZS	Protein TPX2	TE_00003099_INT	-773499	1.36879e-08	0.385769	4.92426e-08	LTR/Copia
BnaA01G0127300ZS	Leucoanthocyanidin dioxygenase	TE_00003099_INT	-780057	0.000513039	18.4414	0.000569209	LTR/Copia
BnaA01G0127700ZS	Protein STAY-GREEN 1, chloroplastic	TE_00003099_INT	-790897	1.38452e-05	1.0271	2.46162e-05	LTR/Copia
BnaA01G0127900ZS	Dihydroorotase, mitochondrial	TE_00002308_INT	285143	1.22034e-11	0.316467	7.41179e-11	LTR/Copia
BnaA01G0127900ZS	Dihydroorotase, mitochondrial	TE_00004055_INT	379522	2.81648e-07	0.266892	7.74917e-07	LTR/Copia
BnaA01G0127900ZS	Dihydroorotase, mitochondrial	TE_00004314_INT	523142	2.71185e-06	0.283166	5.80208e-06	LTR/Copia
BnaA01G0128300ZS	Ubiquitin carboxyl-terminal hydrolase MINDY-1	TE_00002308_INT	271604	3.36693e-06	-0.334463	7.04052e-06	LTR/Copia
BnaA01G0128300ZS	Ubiquitin carboxyl-terminal hydrolase MINDY-1	TE_00004055_INT	365983	0.00024906	-0.290782	0.000307532	LTR/Copia
BnaA01G0128300ZS	Ubiquitin carboxyl-terminal hydrolase MINDY-1	TE_00004314_INT	509603	0.000334004	-0.329678	0.000395219	LTR/Copia
BnaA01G0128400ZS	Separase	TE_00002308_INT	267662	8.08273e-05	-0.106691	0.000116736	LTR/Copia
BnaA01G0128400ZS	Separase	TE_00004055_INT	362041	0.000554048	-0.102694	0.000606079	LTR/Copia
BnaA01G0128600ZS	Separase	TE_00002308_INT	237459	0.000418481	-0.0352014	0.000479193	LTR/Copia
BnaA01G0128700ZS	.	TE_00004055_INT	320353	0.0002564	0.0252912	0.000314699	LTR/Copia
BnaA01G0129500ZS	.	TE_00003960_LTR	-908114	4.22559e-05	-8.43621	6.61705e-05	LTR/Copia
BnaA01G0129500ZS	.	TE_00003988_LTR	-128838	0.000923804	-12.6951	0.000935984	LTR/Copia
BnaA01G0129500ZS	.	TE_00002308_INT	170805	2.34409e-38	-14.6387	5.4041e-36	LTR/Copia
BnaA01G0129500ZS	.	TE_00004055_INT	265184	4.22829e-23	-12.9327	1.4622e-21	LTR/Copia
BnaA01G0129500ZS	.	TE_00004314_INT	408804	8.7664e-20	-13.9284	1.90214e-18	LTR/Copia
BnaA01G0129500ZS	.	TE_00003542_INT	700952	0.000589545	-5.45145	0.000640226	LTR/Gypsy
BnaA01G0129500ZS	.	TE_00002689_LTR	764330	1.78358e-08	-6.9629	6.2777e-08	LTR/Gypsy
BnaA01G0129800ZS	Glutamate--cysteine ligase, chloroplastic	TE_00003960_LTR	-920645	5.89959e-05	-6.08399	8.89682e-05	LTR/Copia
BnaA01G0129800ZS	Glutamate--cysteine ligase, chloroplastic	TE_00002308_INT	158274	3.62752e-33	-10.1469	4.18147e-31	LTR/Copia
BnaA01G0129800ZS	Glutamate--cysteine ligase, chloroplastic	TE_00004055_INT	252653	5.1486e-17	-8.22651	7.57638e-16	LTR/Copia
BnaA01G0129800ZS	Glutamate--cysteine ligase, chloroplastic	TE_00004314_INT	396273	5.0104e-14	-8.64599	4.62042e-13	LTR/Copia
BnaA01G0129800ZS	Glutamate--cysteine ligase, chloroplastic	TE_00003542_INT	688421	0.000300557	-4.20935	0.000361439	LTR/Gypsy
BnaA01G0129800ZS	Glutamate--cysteine ligase, chloroplastic	TE_00002689_LTR	751799	6.82364e-06	-4.12584	1.3146e-05	LTR/Gypsy
BnaA01G0131000ZS	.	TE_00003988_LTR	-302168	0.000498867	-2.70976	0.000556498	LTR/Copia
BnaA01G0131000ZS	.	TE_00002308_INT	-2525	1.99765e-40	-3.03733	5.81737e-38	LTR/Copia
BnaA01G0131000ZS	.	TE_00004055_INT	91854	5.3469e-27	-2.81857	3.2157e-25	LTR/Copia
BnaA01G0131000ZS	.	TE_00004314_INT	235474	2.88734e-24	-3.11106	1.15766e-22	LTR/Copia
BnaA01G0131000ZS	.	TE_00003542_INT	527622	0.000604366	-1.10617	0.000652862	LTR/Gypsy
BnaA01G0131000ZS	.	TE_00002689_LTR	591000	9.09374e-15	-1.90417	9.60223e-14	LTR/Gypsy
BnaA01G0131100ZS	.	TE_00002308_INT	-4845	9.19466e-33	-0.758955	1.01748e-30	LTR/Copia
BnaA01G0131100ZS	.	TE_00004055_INT	89534	8.64667e-25	-0.737479	3.76709e-23	LTR/Copia
BnaA01G0131100ZS	.	TE_00004314_INT	233154	1.0597e-19	-0.767868	2.25512e-18	LTR/Copia
BnaA01G0131100ZS	.	TE_00002689_LTR	588680	4.00426e-10	-0.424544	1.92438e-09	LTR/Gypsy
BnaA01G0131400ZS	Probable polygalacturonase	TE_00002308_INT	-26463	1.19116e-12	-3.60622	8.75257e-12	LTR/Copia
BnaA01G0131400ZS	Probable polygalacturonase	TE_00004055_INT	67916	3.34936e-09	-3.32911	1.34778e-08	LTR/Copia
BnaA01G0131400ZS	Probable polygalacturonase	TE_00004314_INT	211536	5.77579e-08	-3.55059	1.85583e-07	LTR/Copia
BnaA01G0131400ZS	Probable polygalacturonase	TE_00002689_LTR	567062	7.02663e-05	-2.04023	0.000103491	LTR/Gypsy
BnaA01G0131500ZS	Phosphatidylinositol 4-kinase gamma 2	TE_00002308_INT	-70882	2.69634e-20	1.44193	6.29487e-19	LTR/Copia
BnaA01G0131500ZS	Phosphatidylinositol 4-kinase gamma 2	TE_00004055_INT	23497	2.58542e-16	1.42213	3.42826e-15	LTR/Copia
BnaA01G0131500ZS	Phosphatidylinositol 4-kinase gamma 2	TE_00004314_INT	167117	1.85366e-15	1.60235	2.17295e-14	LTR/Copia
BnaA01G0131500ZS	Phosphatidylinositol 4-kinase gamma 2	TE_00002689_LTR	522643	2.82687e-09	0.949757	1.1586e-08	LTR/Gypsy
BnaA01G0132300ZS	.	TE_00002689_LTR	416389	1.28093e-05	-0.77976	2.29886e-05	LTR/Gypsy
BnaA01G0132400ZS	50S ribosomal protein L25	TE_00004055_INT	-84322	4.38391e-05	0.69553	6.83658e-05	LTR/Copia
BnaA01G0132400ZS	50S ribosomal protein L25	TE_00004314_INT	59298	3.43957e-05	0.815587	5.5307e-05	LTR/Copia
BnaA01G0132400ZS	50S ribosomal protein L25	TE_00002689_LTR	414824	5.5088e-06	0.691939	1.08858e-05	LTR/Gypsy
BnaA01G0132400ZS	50S ribosomal protein L25	TE_00004794_LTR	885464	6.65245e-05	-0.842579	9.85753e-05	LTR/Gypsy
BnaA01G0132600ZS	Potassium transporter 3	TE_00002308_INT	-186142	4.54708e-17	-1.63007	6.74504e-16	LTR/Copia
BnaA01G0132600ZS	Potassium transporter 3	TE_00004055_INT	-91763	3.75941e-16	-1.73799	4.8374e-15	LTR/Copia
BnaA01G0132600ZS	Potassium transporter 3	TE_00004314_INT	51857	8.89948e-14	-1.85686	7.74227e-13	LTR/Copia
BnaA01G0132600ZS	Potassium transporter 3	TE_00003542_INT	344005	0.000114785	-0.972005	0.000157908	LTR/Gypsy
BnaA01G0132600ZS	Potassium transporter 3	TE_00002689_LTR	407383	5.28907e-08	-1.07324	1.71137e-07	LTR/Gypsy
BnaA01G0132600ZS	Potassium transporter 3	TE_00004794_LTR	878023	3.04381e-05	1.14822	4.95335e-05	LTR/Gypsy
BnaA01G0132600ZS	Potassium transporter 3	TE_00002308_INT	934209	6.46274e-05	-1.05827	9.63058e-05	LTR/Copia
BnaA01G0132700ZS	Calcium-dependent protein kinase 3	TE_00002308_INT	-190724	2.50552e-33	-4.17901	3.08068e-31	LTR/Copia
BnaA01G0132700ZS	Calcium-dependent protein kinase 3	TE_00004055_INT	-96345	5.98916e-25	-4.04386	2.65104e-23	LTR/Copia
BnaA01G0132700ZS	Calcium-dependent protein kinase 3	TE_00004314_INT	47275	1.66311e-26	-4.80659	9.38978e-25	LTR/Copia
BnaA01G0132700ZS	Calcium-dependent protein kinase 3	TE_00002689_LTR	402801	1.29538e-13	-2.7144	1.0976e-12	LTR/Gypsy
BnaA01G0132700ZS	Calcium-dependent protein kinase 3	TE_00004794_LTR	873441	4.6956e-06	2.38348	9.44755e-06	LTR/Gypsy
BnaA01G0132700ZS	Calcium-dependent protein kinase 3	TE_00002308_INT	929627	0.000675215	-1.71387	0.00071804	LTR/Copia
BnaA01G0132800ZS	4-hydroxybenzoate polyprenyltransferase, mitochondrial	TE_00004314_INT	43954	3.15835e-05	0.419072	5.12167e-05	LTR/Copia
BnaA01G0133200ZS	Cation/H(+) antiporter 17	TE_00002308_INT	-230773	2.79918e-05	0.0440041	4.58628e-05	LTR/Copia
BnaA01G0133200ZS	Cation/H(+) antiporter 17	TE_00004055_INT	-136394	1.36269e-08	0.0645589	4.9087e-08	LTR/Copia
BnaA01G0133200ZS	Cation/H(+) antiporter 17	TE_00004314_INT	7226	2.87833e-06	0.0620902	6.12766e-06	LTR/Copia
BnaA01G0133200ZS	Cation/H(+) antiporter 17	TE_00002689_LTR	362752	5.99343e-05	0.0414935	9.00814e-05	LTR/Gypsy
BnaA01G0133400ZS	Putative glucose-6-phosphate 1-epimerase	TE_00002308_INT	-264875	4.98337e-23	-0.696919	1.70204e-21	LTR/Copia
BnaA01G0133400ZS	Putative glucose-6-phosphate 1-epimerase	TE_00004055_INT	-170496	2.36822e-19	-0.704173	4.87114e-18	LTR/Copia
BnaA01G0133400ZS	Putative glucose-6-phosphate 1-epimerase	TE_00004314_INT	-26876	2.8088e-22	-0.870222	8.78028e-21	LTR/Copia
BnaA01G0133400ZS	Putative glucose-6-phosphate 1-epimerase	TE_00003542_INT	265272	0.000337717	-0.335886	0.000398845	LTR/Gypsy
BnaA01G0133400ZS	Putative glucose-6-phosphate 1-epimerase	TE_00002689_LTR	328650	1.522e-11	-0.487572	9.08439e-11	LTR/Gypsy
BnaA01G0133400ZS	Putative glucose-6-phosphate 1-epimerase	TE_00004794_LTR	799290	4.59105e-05	0.416823	7.11081e-05	LTR/Gypsy
BnaA01G0133700ZS	Ethylene-responsive transcription factor CRF2	TE_00002308_INT	-282487	5.86837e-18	-0.334483	9.99067e-17	LTR/Copia
BnaA01G0133700ZS	Ethylene-responsive transcription factor CRF2	TE_00004055_INT	-188108	3.73816e-18	-0.368352	6.56611e-17	LTR/Copia
BnaA01G0133700ZS	Ethylene-responsive transcription factor CRF2	TE_00004314_INT	-44488	2.89113e-18	-0.427517	5.14361e-17	LTR/Copia
BnaA01G0133700ZS	Ethylene-responsive transcription factor CRF2	TE_00003542_INT	247660	7.07415e-05	-0.200338	0.000104016	LTR/Gypsy
BnaA01G0133700ZS	Ethylene-responsive transcription factor CRF2	TE_00002689_LTR	311038	7.25522e-08	-0.212737	2.28997e-07	LTR/Gypsy
BnaA01G0134200ZS	Long chain acyl-CoA synthetase 4	TE_00002308_INT	-304613	8.12357e-26	-15.3471	4.12364e-24	LTR/Copia
BnaA01G0134200ZS	Long chain acyl-CoA synthetase 4	TE_00004055_INT	-210234	9.2486e-19	-14.5157	1.77067e-17	LTR/Copia
BnaA01G0134200ZS	Long chain acyl-CoA synthetase 4	TE_00004314_INT	-66614	3.18745e-19	-16.9938	6.41315e-18	LTR/Copia
BnaA01G0134200ZS	Long chain acyl-CoA synthetase 4	TE_00002689_LTR	288912	1.04553e-07	-8.15567	3.19432e-07	LTR/Gypsy
BnaA01G0134400ZS	Putative E3 ubiquitin-protein ligase UBR7	TE_00002308_INT	-317404	7.79927e-09	1.46027	2.92367e-08	LTR/Copia
BnaA01G0134400ZS	Putative E3 ubiquitin-protein ligase UBR7	TE_00004055_INT	-223025	1.48935e-06	1.3448	3.39958e-06	LTR/Copia
BnaA01G0134400ZS	Putative E3 ubiquitin-protein ligase UBR7	TE_00004314_INT	-79405	2.12251e-07	1.67253	6.05138e-07	LTR/Copia
BnaA01G0134600ZS	.	TE_00002308_INT	-323562	2.8037e-05	0.363702	4.59232e-05	LTR/Copia
BnaA01G0134900ZS	Nucleoside diphosphate kinase IV, chloroplastic/mitochondrial	TE_00002689_LTR	262888	0.000841871	0.0269065	0.000866135	LTR/Gypsy
BnaA01G0135000ZS	.	TE_00002308_INT	-332716	7.12324e-24	-4.58779	2.75615e-22	LTR/Copia
BnaA01G0135000ZS	.	TE_00004055_INT	-238337	3.97505e-24	-5.04995	1.571e-22	LTR/Copia
BnaA01G0135000ZS	.	TE_00004314_INT	-94717	4.00357e-25	-5.9507	1.81572e-23	LTR/Copia
BnaA01G0135000ZS	.	TE_00002689_LTR	260809	2.37841e-12	-3.27187	1.64909e-11	LTR/Gypsy
BnaA01G0135000ZS	.	TE_00004794_LTR	731449	9.14892e-06	2.9311	1.70671e-05	LTR/Gypsy
BnaA01G0135700ZS	Cellulose synthase-like protein G2	TE_00002308_INT	-361018	2.60969e-06	-0.107141	5.60972e-06	LTR/Copia
BnaA01G0135700ZS	Cellulose synthase-like protein G2	TE_00004055_INT	-266639	5.56872e-05	-0.101149	8.4462e-05	LTR/Copia
BnaA01G0135700ZS	Cellulose synthase-like protein G2	TE_00004314_INT	-123019	6.48687e-08	-0.155309	2.06631e-07	LTR/Copia
BnaA01G0135700ZS	Cellulose synthase-like protein G2	TE_00002689_LTR	232507	1.4196e-05	-0.0975595	2.51671e-05	LTR/Gypsy
BnaA01G0136200ZS	Protein NLP7	TE_00004055_INT	-303427	0.000249631	-0.156373	0.00030809	LTR/Copia
BnaA01G0136200ZS	Protein NLP7	TE_00004314_INT	-159807	0.000608396	-0.169588	0.000656734	LTR/Copia
BnaA01G0136200ZS	Protein NLP7	TE_00004794_LTR	666359	0.00052189	0.183924	0.000577408	LTR/Gypsy
BnaA01G0136200ZS	Protein NLP7	TE_00002308_INT	722545	0.000679177	0.173163	0.000721699	LTR/Copia
BnaA01G0136300ZS	.	TE_00002308_INT	-402490	1.26831e-14	-6.02521	1.29715e-13	LTR/Copia
BnaA01G0136300ZS	.	TE_00004055_INT	-308111	8.70971e-16	-6.85836	1.07091e-14	LTR/Copia
BnaA01G0136300ZS	.	TE_00004314_INT	-164491	1.06973e-16	-8.15916	1.50224e-15	LTR/Copia
BnaA01G0136300ZS	.	TE_00002689_LTR	191035	1.1836e-18	-6.67645	2.2275e-17	LTR/Gypsy
BnaA01G0136300ZS	.	TE_00004794_LTR	661675	0.000590791	3.79298	0.000641421	LTR/Gypsy
BnaA01G0136400ZS	Trehalase	TE_00002308_INT	-404286	4.75316e-06	-7.21629	9.546e-06	LTR/Copia
BnaA01G0136400ZS	Trehalase	TE_00004055_INT	-309907	9.85309e-08	-9.15228	3.02873e-07	LTR/Copia
BnaA01G0136400ZS	Trehalase	TE_00004314_INT	-166287	5.80288e-08	-10.7716	1.86346e-07	LTR/Copia
BnaA01G0136400ZS	Trehalase	TE_00002689_LTR	189239	1.2443e-07	-8.15113	3.73966e-07	LTR/Gypsy
BnaA01G0136600ZS	Dof zinc finger protein DOF4.6	TE_00004055_INT	-328673	0.000290999	0.926992	0.000351013	LTR/Copia
BnaA01G0136700ZS	2-keto-3-deoxy-L-rhamnonate aldolase	TE_00002308_INT	-433859	2.42173e-05	-0.0198258	4.03354e-05	LTR/Copia
BnaA01G0136700ZS	2-keto-3-deoxy-L-rhamnonate aldolase	TE_00004055_INT	-339480	4.28478e-08	-0.0279046	1.41201e-07	LTR/Copia
BnaA01G0136700ZS	2-keto-3-deoxy-L-rhamnonate aldolase	TE_00004314_INT	-195860	2.9138e-06	-0.0277492	6.19364e-06	LTR/Copia
BnaA01G0136700ZS	2-keto-3-deoxy-L-rhamnonate aldolase	TE_00002689_LTR	159666	0.000188224	-0.0172957	0.000241354	LTR/Gypsy
BnaA01G0136800ZS	2-keto-3-deoxy-L-rhamnonate aldolase	TE_00002308_INT	-438243	4.01094e-08	-1.67127	1.3281e-07	LTR/Copia
BnaA01G0136800ZS	2-keto-3-deoxy-L-rhamnonate aldolase	TE_00004055_INT	-343864	1.20743e-07	-1.76795	3.63675e-07	LTR/Copia
BnaA01G0136800ZS	2-keto-3-deoxy-L-rhamnonate aldolase	TE_00004314_INT	-200244	3.31791e-16	-3.05805	4.33995e-15	LTR/Copia
BnaA01G0136800ZS	2-keto-3-deoxy-L-rhamnonate aldolase	TE_00002689_LTR	155282	1.31152e-10	-1.90575	6.80735e-10	LTR/Gypsy
BnaA01G0136800ZS	2-keto-3-deoxy-L-rhamnonate aldolase	TE_00002308_INT	682108	5.62511e-05	-1.61926	8.51772e-05	LTR/Copia
BnaA01G0136900ZS	.	TE_00002308_INT	-443745	1.32396e-16	-0.678742	1.83137e-15	LTR/Copia
BnaA01G0136900ZS	.	TE_00004055_INT	-349366	7.6236e-12	-0.626128	4.77705e-11	LTR/Copia
BnaA01G0136900ZS	.	TE_00004314_INT	-205746	5.27631e-12	-0.72969	3.43053e-11	LTR/Copia
BnaA01G0136900ZS	.	TE_00002689_LTR	149780	2.41259e-11	-0.549222	1.40072e-10	LTR/Gypsy
BnaA01G0136900ZS	.	TE_00004794_LTR	620420	4.93238e-05	0.472014	7.57658e-05	LTR/Gypsy
BnaA01G0137000ZS	Serine/threonine-protein kinase fray2	TE_00002308_INT	-445832	3.49229e-14	-0.628721	3.30871e-13	LTR/Copia
BnaA01G0137000ZS	Serine/threonine-protein kinase fray2	TE_00004055_INT	-351453	1.0178e-12	-0.651289	7.57939e-12	LTR/Copia
BnaA01G0137000ZS	Serine/threonine-protein kinase fray2	TE_00004314_INT	-207833	7.20905e-13	-0.758266	5.482e-12	LTR/Copia
BnaA01G0137000ZS	Serine/threonine-protein kinase fray2	TE_00002689_LTR	147693	7.35487e-12	-0.563505	4.62964e-11	LTR/Gypsy
BnaA01G0137000ZS	Serine/threonine-protein kinase fray2	TE_00004794_LTR	618333	6.5944e-05	0.465264	9.80038e-05	LTR/Gypsy
BnaA01G0137100ZS	.	TE_00002308_INT	-447927	8.22397e-15	-0.564907	8.76748e-14	LTR/Copia
BnaA01G0137100ZS	.	TE_00004055_INT	-353548	1.7955e-17	-0.671516	2.83034e-16	LTR/Copia
BnaA01G0137100ZS	.	TE_00004314_INT	-209928	8.89485e-14	-0.690361	7.74227e-13	LTR/Copia
BnaA01G0137100ZS	.	TE_00002689_LTR	145598	9.84157e-22	-0.668277	2.73924e-20	LTR/Gypsy
BnaA01G0137100ZS	.	TE_00004794_LTR	616238	3.3451e-05	0.424747	5.3929e-05	LTR/Gypsy
BnaA01G0137300ZS	Metal-nicotianamine transporter YSL1	TE_00002308_INT	-458913	9.84054e-06	0.0323142	1.82003e-05	LTR/Copia
BnaA01G0137300ZS	Metal-nicotianamine transporter YSL1	TE_00004055_INT	-364534	4.85536e-09	0.0463037	1.89321e-08	LTR/Copia
BnaA01G0137300ZS	Metal-nicotianamine transporter YSL1	TE_00004314_INT	-220914	4.30856e-08	0.050329	1.419e-07	LTR/Copia
BnaA01G0137300ZS	Metal-nicotianamine transporter YSL1	TE_00002689_LTR	134612	7.55272e-09	0.0410591	2.83894e-08	LTR/Gypsy
BnaA01G0137400ZS	.	TE_00002308_INT	-470794	1.39942e-05	2.11549	2.48571e-05	LTR/Copia
BnaA01G0137400ZS	.	TE_00004055_INT	-376415	6.38926e-06	2.40483	1.23867e-05	LTR/Copia
BnaA01G0137400ZS	.	TE_00004314_INT	-232795	3.66522e-07	3.12182	9.83048e-07	LTR/Copia
BnaA01G0137400ZS	.	TE_00002689_LTR	122731	2.03037e-05	2.04161	3.4545e-05	LTR/Gypsy
BnaA01G0137600ZS	Growth-regulating factor 8	TE_00002308_INT	-486409	2.00599e-08	-0.379949	6.98938e-08	LTR/Copia
BnaA01G0137600ZS	Growth-regulating factor 8	TE_00004055_INT	-392030	1.2776e-09	-0.448306	5.5837e-09	LTR/Copia
BnaA01G0137600ZS	Growth-regulating factor 8	TE_00004314_INT	-248410	1.57348e-10	-0.544994	8.05371e-10	LTR/Copia
BnaA01G0137600ZS	Growth-regulating factor 8	TE_00002689_LTR	107116	3.62012e-12	-0.456468	2.43675e-11	LTR/Gypsy
BnaA01G0137700ZS	Tetraketide alpha-pyrone reductase 2	TE_00002308_INT	-489212	2.19702e-06	-0.116414	4.81049e-06	LTR/Copia
BnaA01G0137700ZS	Tetraketide alpha-pyrone reductase 2	TE_00004055_INT	-394833	3.93148e-06	-0.124429	8.06558e-06	LTR/Copia
BnaA01G0137700ZS	Tetraketide alpha-pyrone reductase 2	TE_00004314_INT	-251213	7.95775e-06	-0.139507	1.50582e-05	LTR/Copia
BnaA01G0137700ZS	Tetraketide alpha-pyrone reductase 2	TE_00002689_LTR	104313	0.000209083	-0.0902757	0.000264364	LTR/Gypsy
BnaA01G0137800ZS	1-acylglycerol-3-phosphate O-acyltransferase	TE_00002308_INT	-498445	5.88388e-15	1.5827	6.40856e-14	LTR/Copia
BnaA01G0137800ZS	1-acylglycerol-3-phosphate O-acyltransferase	TE_00004055_INT	-404066	6.82405e-15	1.73012	7.34581e-14	LTR/Copia
BnaA01G0137800ZS	1-acylglycerol-3-phosphate O-acyltransferase	TE_00004314_INT	-260446	5.886e-13	1.8649	4.51695e-12	LTR/Copia
BnaA01G0137800ZS	1-acylglycerol-3-phosphate O-acyltransferase	TE_00002689_LTR	95080	7.43267e-20	1.78619	1.63844e-18	LTR/Gypsy
BnaA01G0137900ZS	Kinesin-like protein KIN-7I	TE_00003542_INT	28513	0.000146272	-0.0115735	0.000194804	LTR/Gypsy
BnaA01G0137900ZS	Kinesin-like protein KIN-7I	TE_00002689_LTR	91891	8.48649e-06	0.0107024	1.59768e-05	LTR/Gypsy
BnaA01G0138000ZS	.	TE_00002308_INT	-508948	3.91782e-13	-0.725904	3.08354e-12	LTR/Copia
BnaA01G0138000ZS	.	TE_00004055_INT	-414569	3.9331e-12	-0.763089	2.63142e-11	LTR/Copia
BnaA01G0138000ZS	.	TE_00004314_INT	-270949	2.98323e-14	-0.959535	2.85575e-13	LTR/Copia
BnaA01G0138000ZS	.	TE_00002689_LTR	84577	1.42673e-14	-0.752563	1.44846e-13	LTR/Gypsy
BnaA01G0138200ZS	Endoplasmin homolog	TE_00002689_LTR	80675	6.50262e-05	15.8777	9.68218e-05	LTR/Gypsy
BnaA01G0138400ZS	F-box protein GID2	TE_00002308_INT	-519910	1.25237e-07	-2.54041	3.75779e-07	LTR/Copia
BnaA01G0138400ZS	F-box protein GID2	TE_00004055_INT	-425531	3.78248e-07	-2.67921	1.01201e-06	LTR/Copia
BnaA01G0138400ZS	F-box protein GID2	TE_00004314_INT	-281911	2.78521e-07	-3.13419	7.68224e-07	LTR/Copia
BnaA01G0138400ZS	F-box protein GID2	TE_00002689_LTR	73615	1.68847e-07	-2.47284	4.91442e-07	LTR/Gypsy
BnaA01G0138600ZS	Acyl-CoA-binding domain-containing protein 3	TE_00002308_INT	-523406	8.54915e-21	-1.4963	2.12119e-19	LTR/Copia
BnaA01G0138600ZS	Acyl-CoA-binding domain-containing protein 3	TE_00004055_INT	-429027	9.16035e-22	-1.67427	2.58093e-20	LTR/Copia
BnaA01G0138600ZS	Acyl-CoA-binding domain-containing protein 3	TE_00004314_INT	-285407	1.83984e-20	-1.88266	4.42602e-19	LTR/Copia
BnaA01G0138600ZS	Acyl-CoA-binding domain-containing protein 3	TE_00003542_INT	6741	2.68897e-10	-1.30273	1.3284e-09	LTR/Gypsy
BnaA01G0138600ZS	Acyl-CoA-binding domain-containing protein 3	TE_00002689_LTR	70119	5.10532e-21	-1.47847	1.28985e-19	LTR/Gypsy
BnaA01G0138600ZS	Acyl-CoA-binding domain-containing protein 3	TE_00004794_LTR	540759	9.38367e-08	1.21676	2.89408e-07	LTR/Gypsy
BnaA01G0138700ZS	Probable WRKY transcription factor 7	TE_00002308_INT	-526404	7.07238e-12	0.368033	4.48241e-11	LTR/Copia
BnaA01G0138700ZS	Probable WRKY transcription factor 7	TE_00004055_INT	-432025	1.0186e-09	0.361936	4.53777e-09	LTR/Copia
BnaA01G0138700ZS	Probable WRKY transcription factor 7	TE_00004314_INT	-288405	2.13326e-10	0.434559	1.06624e-09	LTR/Copia
BnaA01G0138700ZS	Probable WRKY transcription factor 7	TE_00003542_INT	3743	8.69242e-05	0.268277	0.000124277	LTR/Gypsy
BnaA01G0138700ZS	Probable WRKY transcription factor 7	TE_00002689_LTR	67121	7.4054e-10	0.327351	3.35853e-09	LTR/Gypsy
BnaA01G0138800ZS	MLO-like protein 13	TE_00003988_LTR	-827468	6.46377e-07	0.445882	1.6353e-06	LTR/Copia
BnaA01G0138800ZS	MLO-like protein 13	TE_00002308_INT	-527825	3.83929e-06	0.138539	7.90282e-06	LTR/Copia
BnaA01G0138800ZS	MLO-like protein 13	TE_00004055_INT	-433446	0.000121595	0.126929	0.000165711	LTR/Copia
BnaA01G0138800ZS	MLO-like protein 13	TE_00004314_INT	-289826	8.35398e-10	0.230256	3.76405e-09	LTR/Copia
BnaA01G0138800ZS	MLO-like protein 13	TE_00003542_INT	2322	1.8631e-12	0.256215	1.31991e-11	LTR/Gypsy
BnaA01G0138900ZS	Endoglucanase 21	TE_00003542_INT	-5270	0.000180327	-1.05758	0.000232901	LTR/Gypsy
BnaA01G0139100ZS	.	TE_00002308_INT	-549563	1.97794e-11	-1.14268	1.16425e-10	LTR/Copia
BnaA01G0139100ZS	.	TE_00004055_INT	-455184	7.05666e-10	-1.15705	3.22149e-09	LTR/Copia
BnaA01G0139100ZS	.	TE_00004314_INT	-311564	3.2136e-09	-1.28893	1.29504e-08	LTR/Copia
BnaA01G0139100ZS	.	TE_00002689_LTR	43962	2.07264e-11	-1.12238	1.21869e-10	LTR/Gypsy
BnaA01G0139200ZS	Squamous cell carcinoma antigen recognized by T-cells 3	TE_00002308_INT	-551401	9.01837e-08	-1.64037	2.80172e-07	LTR/Copia
BnaA01G0139200ZS	Squamous cell carcinoma antigen recognized by T-cells 3	TE_00004055_INT	-457022	1.23002e-09	-2.0289	5.39279e-09	LTR/Copia
BnaA01G0139200ZS	Squamous cell carcinoma antigen recognized by T-cells 3	TE_00004314_INT	-313402	9.37061e-07	-1.91504	2.26014e-06	LTR/Copia
BnaA01G0139200ZS	Squamous cell carcinoma antigen recognized by T-cells 3	TE_00002689_LTR	42124	3.10434e-14	-2.23779	2.96143e-13	LTR/Gypsy
BnaA01G0139300ZS	.	TE_00002308_INT	-557267	4.80589e-20	-4.10353	1.0988e-18	LTR/Copia
BnaA01G0139300ZS	.	TE_00004055_INT	-462888	7.82256e-20	-4.47306	1.71755e-18	LTR/Copia
BnaA01G0139300ZS	.	TE_00004314_INT	-319268	1.93981e-22	-5.48204	6.16837e-21	LTR/Copia
BnaA01G0139300ZS	.	TE_00003542_INT	-27120	4.87914e-08	-3.16569	1.58336e-07	LTR/Gypsy
BnaA01G0139300ZS	.	TE_00002689_LTR	36258	7.35659e-22	-4.20071	2.09814e-20	LTR/Gypsy
BnaA01G0139300ZS	.	TE_00004794_LTR	506898	1.30896e-06	3.08977	3.03286e-06	LTR/Gypsy
BnaA01G0139600ZS	Protein ROOT PRIMORDIUM DEFECTIVE 1	TE_00002308_INT	-581513	7.63967e-07	-0.0787146	1.89213e-06	LTR/Copia
BnaA01G0139600ZS	Protein ROOT PRIMORDIUM DEFECTIVE 1	TE_00004055_INT	-487134	9.17979e-06	-0.0776638	1.71131e-05	LTR/Copia
BnaA01G0139600ZS	Protein ROOT PRIMORDIUM DEFECTIVE 1	TE_00004314_INT	-343514	7.56237e-05	-0.080457	0.00011036	LTR/Copia
BnaA01G0139600ZS	Protein ROOT PRIMORDIUM DEFECTIVE 1	TE_00003542_INT	-51366	0.000515915	-0.0693103	0.000571941	LTR/Gypsy
BnaA01G0139600ZS	Protein ROOT PRIMORDIUM DEFECTIVE 1	TE_00002689_LTR	12012	5.97682e-08	-0.084486	1.91487e-07	LTR/Gypsy
BnaA01G0139700ZS	Uncharacterized protein At5g49945	TE_00002308_INT	-582704	0.000155071	-0.81728	0.000204677	LTR/Copia
BnaA01G0139700ZS	Uncharacterized protein At5g49945	TE_00004055_INT	-488325	2.58246e-06	-1.10569	5.55766e-06	LTR/Copia
BnaA01G0139700ZS	Uncharacterized protein At5g49945	TE_00004314_INT	-344705	1.88878e-05	-1.1678	3.24251e-05	LTR/Copia
BnaA01G0139700ZS	Uncharacterized protein At5g49945	TE_00002689_LTR	10821	4.50368e-08	-1.14712	1.47362e-07	LTR/Gypsy
BnaA01G0139700ZS	Uncharacterized protein At5g49945	TE_00002308_INT	537647	6.85351e-05	-1.12167	0.000101202	LTR/Copia
BnaA01G0139800ZS	Bark storage protein A	TE_00002689_LTR	5757	2.22323e-07	0.128687	6.29214e-07	LTR/Gypsy
BnaA01G0139900ZS	Bark storage protein A	TE_00004055_INT	-496363	6.24158e-06	-0.0424798	1.21558e-05	LTR/Copia
BnaA01G0139900ZS	Bark storage protein A	TE_00004314_INT	-352743	1.73109e-05	-0.046828	3.00406e-05	LTR/Copia
BnaA01G0139900ZS	Bark storage protein A	TE_00002689_LTR	2783	8.42191e-08	-0.044904	2.63417e-07	LTR/Gypsy
BnaA01G0139900ZS	Bark storage protein A	TE_00004794_LTR	473423	0.000899081	0.0390219	0.000915293	LTR/Gypsy
BnaA01G0140000ZS	.	TE_00002308_INT	-594239	1.66737e-22	-6.59482	5.3637e-21	LTR/Copia
BnaA01G0140000ZS	.	TE_00004055_INT	-499860	6.86857e-24	-7.42352	2.67632e-22	LTR/Copia
BnaA01G0140000ZS	.	TE_00004314_INT	-356240	2.71037e-24	-8.6556	1.09463e-22	LTR/Copia
BnaA01G0140000ZS	.	TE_00002689_LTR	-714	4.32241e-27	-7.04455	2.68718e-25	LTR/Gypsy
BnaA01G0140000ZS	.	TE_00004794_LTR	469926	5.3617e-07	4.86869	1.38066e-06	LTR/Gypsy
BnaA01G0140100ZS	Uncharacterized hydrolase C22A12.06c	TE_00002308_INT	-595199	7.26046e-16	-1.18039	8.98705e-15	LTR/Copia
BnaA01G0140100ZS	Uncharacterized hydrolase C22A12.06c	TE_00004055_INT	-500820	1.36148e-12	-1.14992	9.87296e-12	LTR/Copia
BnaA01G0140100ZS	Uncharacterized hydrolase C22A12.06c	TE_00004314_INT	-357200	7.95372e-12	-1.28763	4.96704e-11	LTR/Copia
BnaA01G0140100ZS	Uncharacterized hydrolase C22A12.06c	TE_00003542_INT	-65052	2.58061e-08	-1.03943	8.83025e-08	LTR/Gypsy
BnaA01G0140100ZS	Uncharacterized hydrolase C22A12.06c	TE_00002689_LTR	-1674	6.05987e-15	-1.12639	6.58728e-14	LTR/Gypsy
BnaA01G0140100ZS	Uncharacterized hydrolase C22A12.06c	TE_00004794_LTR	468966	6.62935e-07	1.02145	1.6688e-06	LTR/Gypsy
BnaA01G0140200ZS	F-box protein FBX14	TE_00002308_INT	-596265	9.50704e-06	-0.159295	1.76459e-05	LTR/Copia
BnaA01G0140200ZS	F-box protein FBX14	TE_00003542_INT	-66118	1.20465e-05	-0.195483	2.17608e-05	LTR/Gypsy
BnaA01G0140500ZS	Alpha-glucan water dikinase 2	TE_00002308_INT	-623837	1.61423e-10	-0.576894	8.23942e-10	LTR/Copia
BnaA01G0140500ZS	Alpha-glucan water dikinase 2	TE_00004055_INT	-529458	2.01554e-07	-0.519588	5.76628e-07	LTR/Copia
BnaA01G0140500ZS	Alpha-glucan water dikinase 2	TE_00004314_INT	-385838	7.77494e-08	-0.620508	2.44564e-07	LTR/Copia
BnaA01G0140500ZS	Alpha-glucan water dikinase 2	TE_00003542_INT	-93690	7.94059e-05	-0.451102	0.000114924	LTR/Gypsy
BnaA01G0140500ZS	Alpha-glucan water dikinase 2	TE_00002689_LTR	-30312	2.91302e-16	-0.710312	3.81937e-15	LTR/Gypsy
BnaA01G0140500ZS	Alpha-glucan water dikinase 2	TE_00004794_LTR	440328	3.52895e-05	0.517028	5.6547e-05	LTR/Gypsy
BnaA01G0140600ZS	Protein CLT2, chloroplastic	TE_00002689_LTR	-40174	1.36537e-06	-0.111464	3.14251e-06	LTR/Gypsy
BnaA01G0140800ZS	Serine/threonine-protein kinase CTR1	TE_00002308_INT	-642238	1.30326e-05	-0.203759	2.32911e-05	LTR/Copia
BnaA01G0140800ZS	Serine/threonine-protein kinase CTR1	TE_00004055_INT	-547859	2.7783e-05	-0.21484	4.55612e-05	LTR/Copia
BnaA01G0140800ZS	Serine/threonine-protein kinase CTR1	TE_00004314_INT	-404239	7.22277e-06	-0.265619	1.38187e-05	LTR/Copia
BnaA01G0140800ZS	Serine/threonine-protein kinase CTR1	TE_00003542_INT	-112091	1.47009e-05	-0.251401	2.59872e-05	LTR/Gypsy
BnaA01G0140800ZS	Serine/threonine-protein kinase CTR1	TE_00002689_LTR	-48713	1.21161e-06	-0.222206	2.83101e-06	LTR/Gypsy
BnaA01G0141000ZS	.	TE_00002308_INT	-651242	1.21118e-11	-0.729348	7.36424e-11	LTR/Copia
BnaA01G0141000ZS	.	TE_00004055_INT	-556863	4.03553e-11	-0.77974	2.26456e-10	LTR/Copia
BnaA01G0141000ZS	.	TE_00004314_INT	-413243	1.34102e-11	-0.922762	8.07385e-11	LTR/Copia
BnaA01G0141000ZS	.	TE_00003542_INT	-121095	1.63943e-06	-0.652159	3.70546e-06	LTR/Gypsy
BnaA01G0141000ZS	.	TE_00002689_LTR	-57717	2.98311e-09	-0.633043	1.21633e-08	LTR/Gypsy
BnaA01G0141200ZS	NADPH--cytochrome P450 reductase 1	TE_00002308_INT	-657599	4.54585e-16	-0.266776	5.76885e-15	LTR/Copia
BnaA01G0141200ZS	NADPH--cytochrome P450 reductase 1	TE_00004055_INT	-563220	7.02503e-15	-0.281271	7.53285e-14	LTR/Copia
BnaA01G0141200ZS	NADPH--cytochrome P450 reductase 1	TE_00004314_INT	-419600	2.79817e-16	-0.340384	3.68626e-15	LTR/Copia
BnaA01G0141200ZS	NADPH--cytochrome P450 reductase 1	TE_00003542_INT	-127452	8.49117e-05	-0.166892	0.000121683	LTR/Gypsy
BnaA01G0141200ZS	NADPH--cytochrome P450 reductase 1	TE_00002689_LTR	-64074	1.30826e-14	-0.250109	1.33308e-13	LTR/Gypsy
BnaA01G0141200ZS	NADPH--cytochrome P450 reductase 1	TE_00004794_LTR	406566	4.20833e-06	0.2129	8.58897e-06	LTR/Gypsy
BnaA01G0141300ZS	NADPH--cytochrome P450 reductase 1	TE_00002308_INT	-661752	1.09596e-24	-2.64196	4.70073e-23	LTR/Copia
BnaA01G0141300ZS	NADPH--cytochrome P450 reductase 1	TE_00004055_INT	-567373	1.86845e-23	-2.82838	6.82783e-22	LTR/Copia
BnaA01G0141300ZS	NADPH--cytochrome P450 reductase 1	TE_00004314_INT	-423753	9.39851e-20	-3.02295	2.02342e-18	LTR/Copia
BnaA01G0141300ZS	NADPH--cytochrome P450 reductase 1	TE_00003542_INT	-131605	6.03999e-10	-2.08684	2.79893e-09	LTR/Gypsy
BnaA01G0141300ZS	NADPH--cytochrome P450 reductase 1	TE_00002689_LTR	-68227	5.33069e-23	-2.51582	1.80024e-21	LTR/Gypsy
BnaA01G0141300ZS	NADPH--cytochrome P450 reductase 1	TE_00004794_LTR	402413	1.44601e-09	2.23649	6.26039e-09	LTR/Gypsy
BnaA01G0141400ZS	MADS-box protein AGL24	TE_00002308_INT	-673016	5.57478e-11	-0.94494	3.06005e-10	LTR/Copia
BnaA01G0141400ZS	MADS-box protein AGL24	TE_00004055_INT	-578637	1.7606e-13	-1.15274	1.46048e-12	LTR/Copia
BnaA01G0141400ZS	MADS-box protein AGL24	TE_00004314_INT	-435017	2.50726e-14	-1.37602	2.43808e-13	LTR/Copia
BnaA01G0141400ZS	MADS-box protein AGL24	TE_00003542_INT	-142869	5.84132e-06	-0.825831	1.14732e-05	LTR/Gypsy
BnaA01G0141400ZS	MADS-box protein AGL24	TE_00002689_LTR	-79491	2.00306e-13	-1.03232	1.6468e-12	LTR/Gypsy
BnaA01G0141400ZS	MADS-box protein AGL24	TE_00004794_LTR	391149	2.50353e-06	0.937971	5.40675e-06	LTR/Gypsy
BnaA01G0141400ZS	MADS-box protein AGL24	TE_00002308_INT	447335	0.000527332	-0.66919	0.0005818	LTR/Copia
BnaA01G0141500ZS	AP-4 complex subunit mu	TE_00002308_INT	-683252	3.10596e-09	-1.9884	1.25807e-08	LTR/Copia
BnaA01G0141500ZS	AP-4 complex subunit mu	TE_00004055_INT	-588873	5.95188e-10	-2.27009	2.76338e-09	LTR/Copia
BnaA01G0141500ZS	AP-4 complex subunit mu	TE_00004314_INT	-445253	7.82695e-10	-2.60972	3.54681e-09	LTR/Copia
BnaA01G0141500ZS	AP-4 complex subunit mu	TE_00003542_INT	-153105	9.15094e-11	-2.6837	4.84518e-10	LTR/Gypsy
BnaA01G0141500ZS	AP-4 complex subunit mu	TE_00002689_LTR	-89727	1.79139e-09	-1.98282	7.64207e-09	LTR/Gypsy
BnaA01G0141500ZS	AP-4 complex subunit mu	TE_00004794_LTR	380913	5.92496e-07	2.2958	1.51282e-06	LTR/Gypsy
BnaA01G0141800ZS	Rho GTPase-activating protein REN1	TE_00003542_INT	-163641	0.000933625	-0.216734	0.000943688	LTR/Gypsy
BnaA01G0141800ZS	Rho GTPase-activating protein REN1	TE_00004794_LTR	370377	0.000226572	0.263784	0.000283241	LTR/Gypsy
BnaA01G0141900ZS	.	TE_00002308_INT	-704955	2.62412e-07	-1.3623	7.27782e-07	LTR/Copia
BnaA01G0141900ZS	.	TE_00004055_INT	-610576	0.000891534	-0.975449	0.00090878	LTR/Copia
BnaA01G0141900ZS	.	TE_00004314_INT	-466956	4.02223e-06	-1.55311	8.22736e-06	LTR/Copia
BnaA01G0141900ZS	.	TE_00003542_INT	-174808	0.000108516	-1.28318	0.00015067	LTR/Gypsy
BnaA01G0141900ZS	.	TE_00002689_LTR	-111430	0.000404823	-0.930728	0.000466157	LTR/Gypsy
BnaA01G0142000ZS	.	TE_00002308_INT	-706486	1.23648e-17	-2.14808	2.00042e-16	LTR/Copia
BnaA01G0142000ZS	.	TE_00004055_INT	-612107	3.87002e-16	-2.25342	4.96817e-15	LTR/Copia
BnaA01G0142000ZS	.	TE_00004314_INT	-468487	8.62386e-17	-2.65896	1.23297e-15	LTR/Copia
BnaA01G0142000ZS	.	TE_00002689_LTR	-112961	1.57242e-17	-2.10586	2.49289e-16	LTR/Gypsy
BnaA01G0142000ZS	.	TE_00004794_LTR	357679	3.50784e-08	1.94838	1.17915e-07	LTR/Gypsy
BnaA01G0142100ZS	Glucose-6-phosphate isomerase 1, chloroplastic	TE_00002308_INT	-714155	1.10248e-05	-0.681405	2.01254e-05	LTR/Copia
BnaA01G0142100ZS	Glucose-6-phosphate isomerase 1, chloroplastic	TE_00004055_INT	-619776	0.000112397	-0.65821	0.000155279	LTR/Copia
BnaA01G0142100ZS	Glucose-6-phosphate isomerase 1, chloroplastic	TE_00004314_INT	-476156	4.37228e-05	-0.804822	6.82275e-05	LTR/Copia
BnaA01G0142100ZS	Glucose-6-phosphate isomerase 1, chloroplastic	TE_00002689_LTR	-120630	0.000922064	-0.508408	0.000934734	LTR/Gypsy
BnaA01G0142200ZS	Protein S-acyltransferase 8	TE_00002308_INT	-727014	7.2989e-14	-1.27856	6.48231e-13	LTR/Copia
BnaA01G0142200ZS	Protein S-acyltransferase 8	TE_00004055_INT	-632635	3.1972e-12	-1.31235	2.1759e-11	LTR/Copia
BnaA01G0142200ZS	Protein S-acyltransferase 8	TE_00004314_INT	-489015	6.71289e-14	-1.62304	6.01984e-13	LTR/Copia
BnaA01G0142200ZS	Protein S-acyltransferase 8	TE_00003542_INT	-196867	9.39293e-07	-1.0673	2.26256e-06	LTR/Gypsy
BnaA01G0142200ZS	Protein S-acyltransferase 8	TE_00002689_LTR	-133489	1.03272e-09	-1.04115	4.59328e-09	LTR/Gypsy
BnaA01G0142200ZS	Protein S-acyltransferase 8	TE_00004794_LTR	337151	1.89175e-06	1.13658	4.21549e-06	LTR/Gypsy
BnaA01G0142500ZS	Tryptophan aminotransferase-related protein 2	TE_00002308_INT	-741656	0.000774411	0.0470244	0.000807846	LTR/Copia
BnaA01G0142500ZS	Tryptophan aminotransferase-related protein 2	TE_00004055_INT	-647277	6.26966e-05	0.0610954	9.36556e-05	LTR/Copia
BnaA01G0142500ZS	Tryptophan aminotransferase-related protein 2	TE_00004314_INT	-503657	2.40366e-05	0.0744965	4.00465e-05	LTR/Copia
BnaA01G0142500ZS	Tryptophan aminotransferase-related protein 2	TE_00003542_INT	-211509	9.05478e-06	0.076526	1.69029e-05	LTR/Gypsy
BnaA01G0142500ZS	Tryptophan aminotransferase-related protein 2	TE_00002689_LTR	-148131	6.90758e-08	0.0731005	2.18589e-07	LTR/Gypsy
BnaA01G0142500ZS	Tryptophan aminotransferase-related protein 2	TE_00002308_INT	378695	0.000700738	0.0618911	0.000741477	LTR/Copia
BnaA01G0142600ZS	Tryptophan aminotransferase-related protein 2	TE_00002689_LTR	-155847	0.00049678	0.114726	0.000554617	LTR/Gypsy
BnaA01G0142800ZS	Protein MODIFIER OF SNC1 1	TE_00004794_LTR	309182	0.000600614	0.473559	0.000649316	LTR/Gypsy
BnaA01G0142900ZS	Protein NBR1 homolog	TE_00004314_INT	-520937	0.000956622	-2.99774	0.000963764	LTR/Copia
BnaA01G0142900ZS	Protein NBR1 homolog	TE_00003542_INT	-228789	0.00019092	-3.30664	0.000244415	LTR/Gypsy
BnaA01G0142900ZS	Protein NBR1 homolog	TE_00002689_LTR	-165411	0.000755544	-2.37016	0.000790848	LTR/Gypsy
BnaA01G0143000ZS	Pachytene checkpoint protein 2 homolog	TE_00002308_INT	-762501	6.98312e-07	-0.222175	1.7491e-06	LTR/Copia
BnaA01G0143000ZS	Pachytene checkpoint protein 2 homolog	TE_00004055_INT	-668122	1.04326e-06	-0.239696	2.4806e-06	LTR/Copia
BnaA01G0143000ZS	Pachytene checkpoint protein 2 homolog	TE_00004314_INT	-524502	4.26538e-10	-0.350317	2.03627e-09	LTR/Copia
BnaA01G0143000ZS	Pachytene checkpoint protein 2 homolog	TE_00002689_LTR	-168976	8.94376e-06	-0.196304	1.67238e-05	LTR/Gypsy
BnaA01G0143000ZS	Pachytene checkpoint protein 2 homolog	TE_00004794_LTR	301664	0.00010073	0.23846	0.000141277	LTR/Gypsy
BnaA01G0143100ZS	High-affinity nitrate transporter 3.2	TE_00002308_INT	-772577	3.07946e-05	0.108822	5.00695e-05	LTR/Copia
BnaA01G0143100ZS	High-affinity nitrate transporter 3.2	TE_00004055_INT	-678198	0.000230228	0.105695	0.000286968	LTR/Copia
BnaA01G0143100ZS	High-affinity nitrate transporter 3.2	TE_00004314_INT	-534578	6.99157e-06	0.14842	1.34367e-05	LTR/Copia
BnaA01G0143200ZS	Serine/threonine-protein kinase AFC2	TE_00003542_INT	-244214	0.000917182	-1.24023	0.000930467	LTR/Gypsy
BnaA01G0143300ZS	Rhodanese-like domain-containing protein 11, chloroplastic	TE_00002308_INT	-779561	0.000525326	0.439655	0.000580281	LTR/Copia
BnaA01G0143300ZS	Rhodanese-like domain-containing protein 11, chloroplastic	TE_00004055_INT	-685182	9.92891e-05	0.539268	0.000139548	LTR/Copia
BnaA01G0143300ZS	Rhodanese-like domain-containing protein 11, chloroplastic	TE_00004314_INT	-541562	0.000113527	0.618943	0.000156567	LTR/Copia
BnaA01G0143300ZS	Rhodanese-like domain-containing protein 11, chloroplastic	TE_00002689_LTR	-186036	2.27947e-07	0.637342	6.42502e-07	LTR/Gypsy
BnaA01G0143400ZS	Protein ABHD17B	TE_00002308_INT	-782883	5.39001e-10	-0.604682	2.52737e-09	LTR/Copia
BnaA01G0143400ZS	Protein ABHD17B	TE_00004055_INT	-688504	3.52145e-12	-0.736358	2.38193e-11	LTR/Copia
BnaA01G0143400ZS	Protein ABHD17B	TE_00004314_INT	-544884	2.37398e-09	-0.738993	9.92837e-09	LTR/Copia
BnaA01G0143400ZS	Protein ABHD17B	TE_00003542_INT	-252736	0.000632161	-0.422348	0.000678515	LTR/Gypsy
BnaA01G0143400ZS	Protein ABHD17B	TE_00002689_LTR	-189358	1.26276e-07	-0.51048	3.78691e-07	LTR/Gypsy
BnaA01G0143500ZS	31 kDa ribonucleoprotein, chloroplastic	TE_00002308_INT	-789169	6.13001e-07	-1.43715	1.55942e-06	LTR/Copia
BnaA01G0143500ZS	31 kDa ribonucleoprotein, chloroplastic	TE_00004055_INT	-694790	6.46155e-07	-1.57134	1.6353e-06	LTR/Copia
BnaA01G0143500ZS	31 kDa ribonucleoprotein, chloroplastic	TE_00004314_INT	-551170	6.77872e-07	-1.81511	1.70253e-06	LTR/Copia
BnaA01G0143500ZS	31 kDa ribonucleoprotein, chloroplastic	TE_00003542_INT	-259022	7.3319e-06	-1.60995	1.39984e-05	LTR/Gypsy
BnaA01G0143500ZS	31 kDa ribonucleoprotein, chloroplastic	TE_00002689_LTR	-195644	3.46311e-06	-1.31857	7.2171e-06	LTR/Gypsy
BnaA01G0143500ZS	31 kDa ribonucleoprotein, chloroplastic	TE_00004794_LTR	274996	0.000412082	1.39728	0.000473039	LTR/Gypsy
BnaA01G0143900ZS	.	TE_00002308_INT	309396	1.9705e-05	0.363402	3.36505e-05	LTR/Copia
BnaA01G0144100ZS	Argininosuccinate synthase, chloroplastic	TE_00002308_INT	-815021	7.91296e-06	-1.31061	1.49837e-05	LTR/Copia
BnaA01G0144100ZS	Argininosuccinate synthase, chloroplastic	TE_00004055_INT	-720642	0.000129243	-1.2356	0.0001745	LTR/Copia
BnaA01G0144100ZS	Argininosuccinate synthase, chloroplastic	TE_00004314_INT	-577022	8.02796e-05	-1.47196	0.000116006	LTR/Copia
BnaA01G0144100ZS	Argininosuccinate synthase, chloroplastic	TE_00002689_LTR	-221496	9.29338e-05	-1.13161	0.000131728	LTR/Gypsy
BnaA01G0144200ZS	Conserved oligomeric Golgi complex subunit 2	TE_00004314_INT	-579982	7.46559e-05	-0.75149	0.000109105	LTR/Copia
BnaA01G0144200ZS	Conserved oligomeric Golgi complex subunit 2	TE_00004794_LTR	246184	3.99108e-08	1.10352	1.32311e-07	LTR/Gypsy
BnaA01G0144600ZS	TITAN-like protein	TE_00002308_INT	-833980	2.51181e-07	-0.483048	7.01203e-07	LTR/Copia
BnaA01G0144600ZS	TITAN-like protein	TE_00004055_INT	-739601	1.36575e-05	-0.449135	2.43137e-05	LTR/Copia
BnaA01G0144600ZS	TITAN-like protein	TE_00004314_INT	-595981	7.08034e-07	-0.589869	1.76865e-06	LTR/Copia
BnaA01G0144600ZS	TITAN-like protein	TE_00002689_LTR	-240455	2.8926e-10	-0.574422	1.4151e-09	LTR/Gypsy
BnaA01G0144600ZS	TITAN-like protein	TE_00004794_LTR	230185	1.89901e-07	0.662716	5.46397e-07	LTR/Gypsy
BnaA01G0145000ZS	60S ribosomal protein L7a-1	TE_00002308_INT	-844990	2.0076e-05	-5.18103	3.42207e-05	LTR/Copia
BnaA01G0145000ZS	60S ribosomal protein L7a-1	TE_00004055_INT	-750611	1.36439e-05	-5.78617	2.42973e-05	LTR/Copia
BnaA01G0145000ZS	60S ribosomal protein L7a-1	TE_00004314_INT	-606991	1.21586e-08	-8.67433	4.42298e-08	LTR/Copia
BnaA01G0145000ZS	60S ribosomal protein L7a-1	TE_00002689_LTR	-251465	2.03795e-06	-5.65357	4.496e-06	LTR/Gypsy
BnaA01G0145100ZS	HVA22-like protein d	TE_00002308_INT	-847453	1.15427e-07	-1.59991	3.48993e-07	LTR/Copia
BnaA01G0145100ZS	HVA22-like protein d	TE_00004055_INT	-753074	2.92198e-08	-1.82991	9.90644e-08	LTR/Copia
BnaA01G0145100ZS	HVA22-like protein d	TE_00004314_INT	-609454	8.11302e-10	-2.33213	3.66444e-09	LTR/Copia
BnaA01G0145100ZS	HVA22-like protein d	TE_00002689_LTR	-253928	1.11416e-06	-1.45048	2.63468e-06	LTR/Gypsy
BnaA01G0145100ZS	HVA22-like protein d	TE_00004794_LTR	216712	8.38721e-32	4.41319	8.92431e-30	LTR/Gypsy
BnaA01G0145200ZS	Protein MICRORCHIDIA 7	TE_00002308_INT	-851810	0.000175664	-0.196802	0.000227836	LTR/Copia
BnaA01G0145200ZS	Protein MICRORCHIDIA 7	TE_00004055_INT	-757431	4.02541e-05	-0.235424	6.34185e-05	LTR/Copia
BnaA01G0145200ZS	Protein MICRORCHIDIA 7	TE_00004314_INT	-613811	8.17348e-05	-0.261658	0.000117863	LTR/Copia
BnaA01G0145200ZS	Protein MICRORCHIDIA 7	TE_00004794_LTR	212355	8.18552e-10	0.429369	3.69116e-09	LTR/Gypsy
BnaA01G0145300ZS	Protein TAPETUM DETERMINANT 1	TE_00003542_INT	-327810	1.58022e-05	-4.38527	2.77655e-05	LTR/Gypsy
BnaA01G0145300ZS	Protein TAPETUM DETERMINANT 1	TE_00004794_LTR	206208	5.55336e-14	8.10765	5.07042e-13	LTR/Gypsy
BnaA01G0145400ZS	Membrane-anchored ubiquitin-fold protein 3	TE_00002308_INT	-861793	7.29498e-05	-0.952309	0.000106951	LTR/Copia
BnaA01G0145400ZS	Membrane-anchored ubiquitin-fold protein 3	TE_00004055_INT	-767414	1.78386e-06	-1.24905	4.00247e-06	LTR/Copia
BnaA01G0145400ZS	Membrane-anchored ubiquitin-fold protein 3	TE_00004314_INT	-623794	1.3772e-07	-1.58779	4.10121e-07	LTR/Copia
BnaA01G0145400ZS	Membrane-anchored ubiquitin-fold protein 3	TE_00003542_INT	-331646	1.48741e-05	-1.28721	2.62766e-05	LTR/Gypsy
BnaA01G0145400ZS	Membrane-anchored ubiquitin-fold protein 3	TE_00002689_LTR	-268268	3.21399e-05	-0.980183	5.19667e-05	LTR/Gypsy
BnaA01G0145400ZS	Membrane-anchored ubiquitin-fold protein 3	TE_00004794_LTR	202372	1.05392e-18	2.73921	1.99703e-17	LTR/Gypsy
BnaA01G0145400ZS	Membrane-anchored ubiquitin-fold protein 3	TE_00004892_INT	996673	0.000557778	1.13853	0.000609918	LTR/Gypsy
BnaA01G0145500ZS	Mitochondrial import inner membrane translocase subunit TIM8	TE_00004314_INT	-633652	0.000203676	-0.560312	0.000258472	LTR/Copia
BnaA01G0145500ZS	Mitochondrial import inner membrane translocase subunit TIM8	TE_00003542_INT	-341504	0.000383711	-0.524929	0.000444995	LTR/Gypsy
BnaA01G0145600ZS	.	TE_00004055_INT	-778063	0.000355551	-0.321326	0.00041644	LTR/Copia
BnaA01G0145600ZS	.	TE_00004314_INT	-634443	0.000585713	-0.358276	0.000636815	LTR/Copia
BnaA01G0145600ZS	.	TE_00002689_LTR	-278917	0.000721361	-0.27335	0.000760391	LTR/Gypsy
BnaA01G0145600ZS	.	TE_00004794_LTR	191723	1.36761e-12	0.767197	9.90443e-12	LTR/Gypsy
BnaA01G0145800ZS	Acyl carrier protein 4, chloroplastic	TE_00002308_INT	232389	1.80011e-05	0.961619	3.10765e-05	LTR/Copia
BnaA01G0146000ZS	Magnesium protoporphyrin IX methyltransferase, chloroplastic	TE_00004055_INT	-799375	0.000518762	1.83024	0.000574637	LTR/Copia
BnaA01G0146000ZS	Magnesium protoporphyrin IX methyltransferase, chloroplastic	TE_00004794_LTR	170411	6.16336e-14	-4.73468	5.56311e-13	LTR/Gypsy
BnaA01G0146100ZS	Chromophore lyase CRL, chloroplastic	TE_00004794_LTR	168999	0.000328635	-1.5873	0.000389867	LTR/Gypsy
BnaA01G0146900ZS	.	TE_00004794_LTR	125830	9.81439e-07	-0.286947	2.3518e-06	LTR/Gypsy
BnaA01G0147000ZS	GATA transcription factor 5	TE_00002308_INT	-963040	0.000123722	2.442	0.000167989	LTR/Copia
BnaA01G0147000ZS	GATA transcription factor 5	TE_00004055_INT	-868661	0.0004489	2.45077	0.000507927	LTR/Copia
BnaA01G0147000ZS	GATA transcription factor 5	TE_00004794_LTR	101125	4.42104e-22	-7.83935	1.32225e-20	LTR/Gypsy
BnaA01G0147000ZS	GATA transcription factor 5	TE_00004892_INT	895426	2.83381e-05	-3.6394	4.63752e-05	LTR/Gypsy
BnaA01G0147000ZS	GATA transcription factor 5	TE_00002689_LTR	930886	0.000187696	-2.65634	0.0002409	LTR/Gypsy
BnaA01G0147100ZS	.	TE_00002308_INT	-966673	0.000389702	0.506956	0.000450998	LTR/Copia
BnaA01G0147100ZS	.	TE_00004055_INT	-872294	4.12383e-05	0.639808	6.47479e-05	LTR/Copia
BnaA01G0147100ZS	.	TE_00004314_INT	-728674	2.28889e-05	0.763926	3.82611e-05	LTR/Copia
BnaA01G0147100ZS	.	TE_00002689_LTR	-373148	0.000266148	0.512067	0.00032558	LTR/Gypsy
BnaA01G0147100ZS	.	TE_00004794_LTR	97492	1.67002e-16	-1.5307	2.28718e-15	LTR/Gypsy
BnaA01G0147100ZS	.	TE_00004892_INT	891793	1.307e-05	-0.848818	2.33504e-05	LTR/Gypsy
BnaA01G0147500ZS	GLABROUS1 enhancer-binding protein-like	TE_00004055_INT	-880446	2.7646e-06	1.74517	5.90828e-06	LTR/Copia
BnaA01G0147500ZS	GLABROUS1 enhancer-binding protein-like	TE_00004314_INT	-736826	0.000175078	1.62718	0.000227343	LTR/Copia
BnaA01G0147500ZS	GLABROUS1 enhancer-binding protein-like	TE_00002689_LTR	-381300	0.000565247	1.16154	0.000617353	LTR/Gypsy
BnaA01G0147500ZS	GLABROUS1 enhancer-binding protein-like	TE_00004794_LTR	89340	1.57112e-17	-3.77741	2.49289e-16	LTR/Gypsy
BnaA01G0147600ZS	Putative glycerol-3-phosphate transporter 2	TE_00004794_LTR	83260	1.19211e-06	-0.0390817	2.78898e-06	LTR/Gypsy
BnaA01G0147700ZS	.	TE_00004794_LTR	80976	1.39812e-08	-10.5117	5.02325e-08	LTR/Gypsy
BnaA01G0147700ZS	.	TE_00002689_LTR	910737	0.000404601	-5.47566	0.000466007	LTR/Gypsy
BnaA01G0147800ZS	.	TE_00002308_INT	-984035	0.000146619	1.4879	0.000195198	LTR/Copia
BnaA01G0147800ZS	.	TE_00004055_INT	-889656	0.000367328	1.53164	0.000428311	LTR/Copia
BnaA01G0147800ZS	.	TE_00004314_INT	-746036	3.52458e-05	2.05058	5.64933e-05	LTR/Copia
BnaA01G0147800ZS	.	TE_00004794_LTR	80130	9.08149e-17	-4.2363	1.28183e-15	LTR/Gypsy
BnaA01G0147800ZS	.	TE_00004892_INT	874431	0.000350456	-1.9214	0.000411169	LTR/Gypsy
BnaA01G0147900ZS	E3 ubiquitin protein ligase RIN2	TE_00003542_INT	-455189	0.000208508	0.87444	0.000263757	LTR/Gypsy
BnaA01G0147900ZS	E3 ubiquitin protein ligase RIN2	TE_00004794_LTR	78829	9.79399e-35	-2.84664	1.42606e-32	LTR/Gypsy
BnaA01G0147900ZS	E3 ubiquitin protein ligase RIN2	TE_00004892_INT	873130	2.83e-07	-1.32232	7.7825e-07	LTR/Gypsy
BnaA01G0147900ZS	E3 ubiquitin protein ligase RIN2	TE_00003286_LTR	908489	0.000388919	-0.916619	0.00045028	LTR/Gypsy
BnaA01G0147900ZS	E3 ubiquitin protein ligase RIN2	TE_00002689_LTR	908590	1.08873e-05	-0.929386	1.99073e-05	LTR/Gypsy
BnaA01G0148000ZS	Monocopper oxidase-like protein SKS1	TE_00002308_INT	-991907	0.000116996	3.75697	0.000160431	LTR/Copia
BnaA01G0148000ZS	Monocopper oxidase-like protein SKS1	TE_00004055_INT	-897528	1.53122e-06	5.10117	3.48222e-06	LTR/Copia
BnaA01G0148000ZS	Monocopper oxidase-like protein SKS1	TE_00004314_INT	-753908	1.33435e-06	5.93553	3.08137e-06	LTR/Copia
BnaA01G0148000ZS	Monocopper oxidase-like protein SKS1	TE_00002689_LTR	-398382	7.45823e-05	3.79543	0.000109026	LTR/Gypsy
BnaA01G0148000ZS	Monocopper oxidase-like protein SKS1	TE_00004794_LTR	72258	1.07286e-19	-11.395	2.27438e-18	LTR/Gypsy
BnaA01G0148300ZS	21 kDa protein	TE_00002689_LTR	889452	0.000351809	-0.266683	0.000412407	LTR/Gypsy
BnaA01G0148500ZS	Probable UMP-CMP kinase 2	TE_00004794_LTR	56673	0.000538357	-0.627269	0.000591814	LTR/Gypsy
BnaA01G0148600ZS	Protein SRG1	TE_00004314_INT	-772409	0.000654957	0.203291	0.000700537	LTR/Copia
BnaA01G0148600ZS	Protein SRG1	TE_00003542_INT	-480261	1.79426e-08	0.323477	6.30882e-08	LTR/Gypsy
BnaA01G0148600ZS	Protein SRG1	TE_00004794_LTR	53757	9.22717e-15	-0.476373	9.70607e-14	LTR/Gypsy
BnaA01G0148900ZS	AT-hook motif nuclear-localized protein 3	TE_00004055_INT	-926990	0.00024712	0.737717	0.000305409	LTR/Copia
BnaA01G0148900ZS	AT-hook motif nuclear-localized protein 3	TE_00004314_INT	-783370	0.000269209	0.848687	0.000328598	LTR/Copia
BnaA01G0148900ZS	AT-hook motif nuclear-localized protein 3	TE_00003542_INT	-491222	0.000454933	0.8002	0.000514111	LTR/Gypsy
BnaA01G0148900ZS	AT-hook motif nuclear-localized protein 3	TE_00004794_LTR	42796	1.34819e-35	-2.77942	2.4063e-33	LTR/Gypsy
BnaA01G0148900ZS	AT-hook motif nuclear-localized protein 3	TE_00004892_INT	837097	0.000282244	-0.913919	0.000342544	LTR/Gypsy
BnaA01G0148900ZS	AT-hook motif nuclear-localized protein 3	TE_00002689_LTR	872557	0.000589522	-0.706308	0.000640226	LTR/Gypsy
BnaA01G0149000ZS	Peptidyl-prolyl cis-trans isomerase FKBP53	TE_00004055_INT	-939151	0.000952977	0.888525	0.000960266	LTR/Copia
BnaA01G0149000ZS	Peptidyl-prolyl cis-trans isomerase FKBP53	TE_00004794_LTR	30635	5.68856e-20	-2.87773	1.27428e-18	LTR/Gypsy
BnaA01G0149500ZS	.	TE_00004794_LTR	-28796	1.90804e-26	-1.24411	1.06638e-24	LTR/Gypsy
BnaA01G0149800ZS	Choline-phosphate cytidylyltransferase 1	TE_00004314_INT	-865029	5.03338e-07	2.77395	1.31181e-06	LTR/Copia
BnaA01G0149800ZS	Choline-phosphate cytidylyltransferase 1	TE_00003542_INT	-572881	0.000102988	2.11631	0.000144006	LTR/Gypsy
BnaA01G0149800ZS	Choline-phosphate cytidylyltransferase 1	TE_00004794_LTR	-38863	2.20879e-05	-2.52528	3.71128e-05	LTR/Gypsy
BnaA01G0150200ZS	Zinc finger CCCH domain-containing protein 48	TE_00003542_INT	-604842	1.82423e-05	0.345213	3.14536e-05	LTR/Gypsy
BnaA01G0150200ZS	Zinc finger CCCH domain-containing protein 48	TE_00004794_LTR	-70824	3.53826e-06	-0.407896	7.35985e-06	LTR/Gypsy
BnaA01G0150300ZS	Serine/arginine-rich splicing factor RS40	TE_00004794_LTR	-74289	3.06645e-15	-6.31487	3.49108e-14	LTR/Gypsy
BnaA01G0150800ZS	DNA mismatch repair protein MSH3	TE_00002689_LTR	-572240	0.000551485	0.0136835	0.000604111	LTR/Gypsy
[truncated: 94,095 more rows]
