# Supplementary material for: Cis-regulatory effects of transposable element insertion/absence polymorphisms in the Brassica napus population
Source: Hortic Res. 2026 Apr 1;13(4):uhaf356. doi: 10.1093/hr/uhaf356 (PMC13365621; doi:10.1093/hr/uhaf356)
Supplement: Web_Material_uhaf356 [file web_material_uhaf356.zip › Supplementary data/Table S3 40DAF significant TE_eQTLs.xlsx]

## Sheet: Table S2
Table S3 40DAF significant TE_eQTLs
Gene	Function	TE	Distance	Pvalue	Beta	FDR	Type
BnaA01G0000400ZS	Chromatin-remodeling complex subunit ies6	TE_00002927_INT	36095	2.22547e-09	4.18042	1.04277e-08	LTR/Copia
BnaA01G0000400ZS	Chromatin-remodeling complex subunit ies6	TE_00003469_LTR	206815	3.8223e-05	2.8058	6.27414e-05	LTR/Copia
BnaA01G0000500ZS	Serine/threonine-protein kinase STY46	TE_00003469_LTR	206110	3.76908e-09	-0.511774	1.67239e-08	LTR/Copia
BnaA01G0000500ZS	Serine/threonine-protein kinase STY46	TE_00004364_INT	657908	7.91237e-05	-0.315734	0.000117261	LTR/Gypsy
BnaA01G0000500ZS	Serine/threonine-protein kinase STY46	TE_00002958_LTR	680506	7.42323e-07	-0.498781	1.97966e-06	LTR/Copia
BnaA01G0001000ZS	Aminoacylase-1B	TE_00002927_INT	10328	9.85643e-23	1.30488	4.73382e-21	LTR/Copia
BnaA01G0001100ZS	Amino acid transporter ANTL2	TE_00002927_INT	1351	6.87643e-06	0.0328659	1.38894e-05	LTR/Copia
BnaA01G0001300ZS	Protein WVD2-like 1	TE_00003469_LTR	161808	1.66052e-06	0.145698	4.0117e-06	LTR/Copia
BnaA01G0001400ZS	Amino acid transporter ANTL2	TE_00002927_INT	-11649	4.00894e-08	0.0609975	1.42623e-07	LTR/Copia
BnaA01G0001500ZS	Aminoacylase-1B	TE_00002927_INT	-18141	2.8043e-07	0.38022	8.27412e-07	LTR/Copia
BnaA01G0001900ZS	Heterodimeric geranylgeranyl pyrophosphate synthase small subunit, chloroplastic	TE_00002927_INT	-37504	4.00772e-08	0.218258	1.42623e-07	LTR/Copia
BnaA01G0002000ZS	Serine/threonine-protein kinase STY46	TE_00003067_LTR	-211008	0.000520125	0.169513	0.00057512	LTR/Copia
BnaA01G0002000ZS	Serine/threonine-protein kinase STY46	TE_00002927_INT	-42458	1.74389e-05	-0.213999	3.16389e-05	LTR/Copia
BnaA01G0002000ZS	Serine/threonine-protein kinase STY46	TE_00003469_LTR	128262	2.7356e-09	-0.279935	1.25349e-08	LTR/Copia
BnaA01G0002000ZS	Serine/threonine-protein kinase STY46	TE_00004364_INT	580060	0.000340105	-0.15583	0.00040443	LTR/Gypsy
BnaA01G0002000ZS	Serine/threonine-protein kinase STY46	TE_00002958_LTR	602658	1.16076e-07	-0.288762	3.75365e-07	LTR/Copia
BnaA01G0002100ZS	Chromatin-remodeling complex subunit ies6	TE_00002927_INT	-46274	6.69818e-08	-1.7309	2.27975e-07	LTR/Copia
BnaA01G0002100ZS	Chromatin-remodeling complex subunit ies6	TE_00003469_LTR	124446	0.000191153	-1.16214	0.000249123	LTR/Copia
BnaA01G0002100ZS	Chromatin-remodeling complex subunit ies6	TE_00002958_LTR	598842	0.000119134	-1.37772	0.00016733	LTR/Copia
BnaA01G0002400ZS	Auxin-induced protein 10A5	TE_00002958_LTR	557840	8.7905e-05	0.0999256	0.000128477	LTR/Copia
BnaA01G0002600ZS	Amidophosphoribosyltransferase 3, chloroplastic	TE_00002927_INT	-97148	7.94067e-13	-0.132679	7.58019e-12	LTR/Copia
BnaA01G0002600ZS	Amidophosphoribosyltransferase 3, chloroplastic	TE_00003469_LTR	73572	6.57823e-05	-0.0731036	0.000100062	LTR/Copia
BnaA01G0002600ZS	Amidophosphoribosyltransferase 3, chloroplastic	TE_00004364_INT	525370	9.95519e-05	-0.0646271	0.00014304	LTR/Gypsy
BnaA01G0002600ZS	Amidophosphoribosyltransferase 3, chloroplastic	TE_00002958_LTR	547968	3.72283e-06	-0.0970013	8.14707e-06	LTR/Copia
BnaA01G0002800ZS	Protein BASIC PENTACYSTEINE5	TE_00002927_INT	-102798	6.40974e-09	-0.978756	2.69646e-08	LTR/Copia
BnaA01G0002800ZS	Protein BASIC PENTACYSTEINE5	TE_00002958_LTR	542318	0.000554454	-0.65436	0.000605846	LTR/Copia
BnaA01G0002900ZS	Kinesin-like protein KIN-7F	TE_00002927_INT	-104862	1.64e-25	-10.5386	1.21524e-23	LTR/Copia
BnaA01G0002900ZS	Kinesin-like protein KIN-7F	TE_00003469_LTR	65858	0.000100985	-4.07747	0.000144859	LTR/Copia
BnaA01G0002900ZS	Kinesin-like protein KIN-7F	TE_00004364_INT	517656	2.78553e-08	-5.20522	1.03204e-07	LTR/Gypsy
BnaA01G0002900ZS	Kinesin-like protein KIN-7F	TE_00002958_LTR	540254	3.65558e-07	-6.07736	1.05283e-06	LTR/Copia
BnaA01G0002900ZS	Kinesin-like protein KIN-7F	TE_00004892_INT	981598	0.000414417	4.54966	0.000474941	LTR/Gypsy
BnaA01G0003200ZS	Endoglucanase 24	TE_00004364_INT	495351	0.000315929	-0.26299	0.000380623	LTR/Gypsy
BnaA01G0003500ZS	V-type proton ATPase subunit a3	TE_00002927_INT	-153764	4.77279e-09	1.73517	2.07341e-08	LTR/Copia
BnaA01G0003500ZS	V-type proton ATPase subunit a3	TE_00003469_LTR	16956	2.97094e-07	1.46667	8.72608e-07	LTR/Copia
BnaA01G0003600ZS	Cysteine protease RD19A	TE_00002927_INT	-160521	2.06121e-06	-9.33057	4.84875e-06	LTR/Copia
BnaA01G0003600ZS	Cysteine protease RD19A	TE_00003469_LTR	10199	1.72873e-20	-16.5589	6.27058e-19	LTR/Copia
BnaA01G0003600ZS	Cysteine protease RD19A	TE_00004364_INT	461997	1.3476e-10	-10.7882	8.11847e-10	LTR/Gypsy
BnaA01G0003600ZS	Cysteine protease RD19A	TE_00002958_LTR	484595	1.0619e-13	-15.6631	1.23223e-12	LTR/Copia
BnaA01G0003600ZS	Cysteine protease RD19A	TE_00004892_INT	925939	2.24032e-06	10.9308	5.22506e-06	LTR/Gypsy
BnaA01G0004100ZS	.	TE_00004364_INT	451453	0.00088961	-0.474865	0.000906207	LTR/Gypsy
BnaA01G0004200ZS	Chaperone protein dnaJ 10	TE_00003469_LTR	-3330	0.000413098	-3.55026	0.000473953	LTR/Copia
BnaA01G0004200ZS	Chaperone protein dnaJ 10	TE_00004364_INT	448468	0.000871322	-3.03581	0.000890376	LTR/Gypsy
BnaA01G0004200ZS	Chaperone protein dnaJ 10	TE_00002958_LTR	471066	0.000192995	-4.30527	0.000251271	LTR/Copia
BnaA01G0004300ZS	40S ribosomal protein S25-4	TE_00003469_LTR	-5877	6.23736e-06	4.17135	1.27336e-05	LTR/Copia
BnaA01G0004500ZS	Glycine-rich RNA-binding protein 10	TE_00003469_LTR	-10279	0.000417399	-10.4425	0.000477936	LTR/Copia
BnaA01G0004600ZS	Egg cell-secreted protein 1.4	TE_00003469_LTR	-14750	0.000144556	-1.09258	0.000196595	LTR/Copia
BnaA01G0004700ZS	Cellulose synthase A catalytic subunit 2 [UDP-forming]	TE_00003067_LTR	-357857	0.000297513	3.15871	0.000362157	LTR/Copia
BnaA01G0004700ZS	Cellulose synthase A catalytic subunit 2 [UDP-forming]	TE_00002589_INT	-356287	0.000491255	3.83729	0.000546108	LTR/Copia
BnaA01G0004700ZS	Cellulose synthase A catalytic subunit 2 [UDP-forming]	TE_00002927_INT	-189307	2.03173e-05	-3.79948	3.62026e-05	LTR/Copia
BnaA01G0004700ZS	Cellulose synthase A catalytic subunit 2 [UDP-forming]	TE_00003469_LTR	-18587	4.98576e-13	-5.99794	5.03135e-12	LTR/Copia
BnaA01G0004700ZS	Cellulose synthase A catalytic subunit 2 [UDP-forming]	TE_00004364_INT	433211	3.16398e-09	-4.52061	1.43083e-08	LTR/Gypsy
BnaA01G0004700ZS	Cellulose synthase A catalytic subunit 2 [UDP-forming]	TE_00002958_LTR	455809	2.59566e-11	-6.40883	1.82682e-10	LTR/Copia
BnaA01G0004700ZS	Cellulose synthase A catalytic subunit 2 [UDP-forming]	TE_00004892_INT	897153	1.59978e-06	5.00782	3.89032e-06	LTR/Gypsy
BnaA01G0004800ZS	Ribonucleoside-diphosphate reductase large subunit	TE_00002927_INT	-195361	6.5115e-10	-0.534113	3.41508e-09	LTR/Copia
BnaA01G0004800ZS	Ribonucleoside-diphosphate reductase large subunit	TE_00003469_LTR	-24641	1.06585e-05	-0.371078	2.04762e-05	LTR/Copia
BnaA01G0004800ZS	Ribonucleoside-diphosphate reductase large subunit	TE_00004364_INT	427157	0.000299864	-0.27757	0.000364432	LTR/Gypsy
BnaA01G0004800ZS	Ribonucleoside-diphosphate reductase large subunit	TE_00002958_LTR	449755	2.00054e-07	-0.500612	6.143e-07	LTR/Copia
BnaA01G0004800ZS	Ribonucleoside-diphosphate reductase large subunit	TE_00004892_INT	891099	0.000384912	0.368963	0.000447009	LTR/Gypsy
BnaA01G0004900ZS	UDP-galactose transporter 2	TE_00002927_INT	-202632	8.10072e-06	-0.527036	1.60437e-05	LTR/Copia
BnaA01G0004900ZS	UDP-galactose transporter 2	TE_00003469_LTR	-31912	2.9578e-06	-0.528397	6.62154e-06	LTR/Copia
BnaA01G0004900ZS	UDP-galactose transporter 2	TE_00004364_INT	419886	4.04305e-05	-0.422313	6.58853e-05	LTR/Gypsy
BnaA01G0004900ZS	UDP-galactose transporter 2	TE_00002958_LTR	442484	2.10883e-08	-0.722547	8.05486e-08	LTR/Copia
BnaA01G0004900ZS	UDP-galactose transporter 2	TE_00004892_INT	883828	4.99071e-05	0.564824	7.8937e-05	LTR/Gypsy
BnaA01G0005400ZS	Shikimate kinase 2, chloroplastic	TE_00003067_LTR	-422824	0.000620121	0.884861	0.000667061	LTR/Copia
BnaA01G0005400ZS	Shikimate kinase 2, chloroplastic	TE_00003469_LTR	-83554	0.000166937	-0.955082	0.000222394	LTR/Copia
BnaA01G0005400ZS	Shikimate kinase 2, chloroplastic	TE_00004364_INT	368244	8.27656e-05	-0.903749	0.0001221	LTR/Gypsy
BnaA01G0005400ZS	Shikimate kinase 2, chloroplastic	TE_00002958_LTR	390842	2.16885e-07	-1.49616	6.57116e-07	LTR/Copia
BnaA01G0005500ZS	F-box/kelch-repeat protein At4g39550	TE_00002927_INT	-256191	0.000450478	-0.247617	0.000509847	LTR/Copia
BnaA01G0005500ZS	F-box/kelch-repeat protein At4g39550	TE_00003469_LTR	-85471	3.49129e-07	-0.340686	1.00831e-06	LTR/Copia
BnaA01G0005500ZS	F-box/kelch-repeat protein At4g39550	TE_00002958_LTR	388925	3.85851e-08	-0.421243	1.38331e-07	LTR/Copia
BnaA01G0005700ZS	F-box/kelch-repeat protein At4g39550	TE_00002927_INT	-260027	1.02671e-11	-0.30082	7.86961e-11	LTR/Copia
BnaA01G0005700ZS	F-box/kelch-repeat protein At4g39550	TE_00003469_LTR	-89307	1.7885e-19	-0.371406	5.69138e-18	LTR/Copia
BnaA01G0005700ZS	F-box/kelch-repeat protein At4g39550	TE_00004364_INT	362491	0.000432283	-0.139255	0.000492154	LTR/Gypsy
BnaA01G0005700ZS	F-box/kelch-repeat protein At4g39550	TE_00002958_LTR	385089	1.92018e-11	-0.3277	1.40084e-10	LTR/Copia
BnaA01G0005700ZS	F-box/kelch-repeat protein At4g39550	TE_00004892_INT	826433	0.000227937	0.197124	0.000289285	LTR/Gypsy
BnaA01G0006500ZS	Gamma-glutamyltranspeptidase 1	TE_00002927_INT	-284588	2.93673e-05	-0.483578	4.9813e-05	LTR/Copia
BnaA01G0006500ZS	Gamma-glutamyltranspeptidase 1	TE_00003469_LTR	-113868	6.06689e-10	-0.674451	3.21768e-09	LTR/Copia
BnaA01G0006500ZS	Gamma-glutamyltranspeptidase 1	TE_00002958_LTR	360528	3.73946e-09	-0.741256	1.66067e-08	LTR/Copia
BnaA01G0006600ZS	Alanine--glyoxylate aminotransferase 2 homolog 1, mitochondrial	TE_00002927_INT	-290304	8.64217e-05	-3.07964	0.00012663	LTR/Copia
BnaA01G0006600ZS	Alanine--glyoxylate aminotransferase 2 homolog 1, mitochondrial	TE_00003469_LTR	-119584	1.23856e-05	-3.27702	2.3353e-05	LTR/Copia
BnaA01G0006600ZS	Alanine--glyoxylate aminotransferase 2 homolog 1, mitochondrial	TE_00004364_INT	332214	0.000283368	-2.4787	0.000347971	LTR/Gypsy
BnaA01G0006600ZS	Alanine--glyoxylate aminotransferase 2 homolog 1, mitochondrial	TE_00002958_LTR	354812	2.8523e-07	-4.39869	8.40618e-07	LTR/Copia
BnaA01G0006600ZS	Alanine--glyoxylate aminotransferase 2 homolog 1, mitochondrial	TE_00004892_INT	796156	0.000434259	3.25304	0.000494073	LTR/Gypsy
BnaA01G0006900ZS	.	TE_00002927_INT	-299406	7.02463e-05	-0.0996882	0.000106012	LTR/Copia
BnaA01G0007600ZS	Ethylene-responsive transcription factor ERF060	TE_00002927_INT	-345623	5.11649e-06	-0.996368	1.07577e-05	LTR/Copia
BnaA01G0007600ZS	Ethylene-responsive transcription factor ERF060	TE_00003469_LTR	-174903	4.11304e-15	-1.58801	6.21992e-14	LTR/Copia
BnaA01G0007600ZS	Ethylene-responsive transcription factor ERF060	TE_00004364_INT	276895	1.2988e-06	-0.916633	3.24825e-06	LTR/Gypsy
BnaA01G0007600ZS	Ethylene-responsive transcription factor ERF060	TE_00002958_LTR	299493	2.07468e-14	-1.78357	2.69708e-13	LTR/Copia
BnaA01G0007600ZS	Ethylene-responsive transcription factor ERF060	TE_00004892_INT	740837	9.98852e-07	1.25307	2.56792e-06	LTR/Gypsy
BnaA01G0008000ZS	Trafficking protein particle complex subunit 12	TE_00003469_LTR	-194176	0.000822693	0.287601	0.000849567	LTR/Copia
BnaA01G0008000ZS	Trafficking protein particle complex subunit 12	TE_00004364_INT	257622	6.48e-07	0.383056	1.7497e-06	LTR/Gypsy
BnaA01G0008200ZS	DNA oxidative demethylase ALKBH2	TE_00003469_LTR	-200595	1.43764e-05	-4.07628	2.66038e-05	LTR/Copia
BnaA01G0008200ZS	DNA oxidative demethylase ALKBH2	TE_00004364_INT	251203	3.02414e-08	-4.6678	1.10935e-07	LTR/Gypsy
BnaA01G0008200ZS	DNA oxidative demethylase ALKBH2	TE_00002958_LTR	273801	5.32906e-07	-5.38936	1.46875e-06	LTR/Copia
BnaA01G0008200ZS	DNA oxidative demethylase ALKBH2	TE_00004892_INT	715145	5.73348e-06	5.2172	1.18288e-05	LTR/Gypsy
BnaA01G0008500ZS	Ubiquitin carboxyl-terminal hydrolase 3	TE_00003469_LTR	-209502	7.13078e-05	-1.388	0.000107272	LTR/Copia
BnaA01G0008500ZS	Ubiquitin carboxyl-terminal hydrolase 3	TE_00004364_INT	242296	2.64633e-07	-1.61439	7.8527e-07	LTR/Gypsy
BnaA01G0008500ZS	Ubiquitin carboxyl-terminal hydrolase 3	TE_00002958_LTR	264894	9.41352e-08	-2.12176	3.09625e-07	LTR/Copia
BnaA01G0008500ZS	Ubiquitin carboxyl-terminal hydrolase 3	TE_00004892_INT	706238	4.36254e-06	1.95865	9.3429e-06	LTR/Gypsy
BnaA01G0009000ZS	Phospho-2-dehydro-3-deoxyheptonate aldolase 1, chloroplastic	TE_00003469_LTR	-236571	1.76801e-06	-2.85221	4.22611e-06	LTR/Copia
BnaA01G0009000ZS	Phospho-2-dehydro-3-deoxyheptonate aldolase 1, chloroplastic	TE_00004364_INT	215227	5.82368e-07	-2.69733	1.58903e-06	LTR/Gypsy
BnaA01G0009000ZS	Phospho-2-dehydro-3-deoxyheptonate aldolase 1, chloroplastic	TE_00002958_LTR	237825	1.53818e-08	-3.8532	6.0352e-08	LTR/Copia
BnaA01G0009000ZS	Phospho-2-dehydro-3-deoxyheptonate aldolase 1, chloroplastic	TE_00004892_INT	679169	0.000227578	2.7194	0.000288971	LTR/Gypsy
BnaA01G0009100ZS	Ras-related protein RABA4b	TE_00003469_LTR	-240227	7.40696e-05	-0.736165	0.00011088	LTR/Copia
BnaA01G0009100ZS	Ras-related protein RABA4b	TE_00004364_INT	211571	6.86708e-06	-0.754004	1.38759e-05	LTR/Gypsy
BnaA01G0009100ZS	Ras-related protein RABA4b	TE_00002958_LTR	234169	0.000680893	-0.728533	0.00072358	LTR/Copia
BnaA01G0009100ZS	Ras-related protein RABA4b	TE_00004892_INT	675513	3.05156e-05	0.94817	5.15081e-05	LTR/Gypsy
BnaA01G0009200ZS	tRNA (cytosine(34)-C(5))-methyltransferase	TE_00003067_LTR	-584516	0.000961243	0.273733	0.000966273	LTR/Copia
BnaA01G0009200ZS	tRNA (cytosine(34)-C(5))-methyltransferase	TE_00003469_LTR	-245246	2.46936e-06	-0.38032	5.6625e-06	LTR/Copia
BnaA01G0009200ZS	tRNA (cytosine(34)-C(5))-methyltransferase	TE_00004364_INT	206552	1.21152e-07	-0.385118	3.89836e-07	LTR/Gypsy
BnaA01G0009200ZS	tRNA (cytosine(34)-C(5))-methyltransferase	TE_00002958_LTR	229150	1.01196e-07	-0.491807	3.31169e-07	LTR/Copia
BnaA01G0009200ZS	tRNA (cytosine(34)-C(5))-methyltransferase	TE_00004892_INT	670494	1.05106e-05	0.437188	2.0207e-05	LTR/Gypsy
BnaA01G0009300ZS	Serine/threonine-protein kinase SRK2F	TE_00002927_INT	-420031	1.38439e-05	-3.95808	2.57747e-05	LTR/Copia
BnaA01G0009300ZS	Serine/threonine-protein kinase SRK2F	TE_00003469_LTR	-249311	2.88385e-11	-5.68249	2.01056e-10	LTR/Copia
BnaA01G0009300ZS	Serine/threonine-protein kinase SRK2F	TE_00004364_INT	202487	1.30797e-09	-4.72517	6.50474e-09	LTR/Gypsy
BnaA01G0009300ZS	Serine/threonine-protein kinase SRK2F	TE_00002958_LTR	225085	5.14814e-20	-8.70162	1.73399e-18	LTR/Copia
BnaA01G0009300ZS	Serine/threonine-protein kinase SRK2F	TE_00004892_INT	666429	1.45584e-06	5.13748	3.58058e-06	LTR/Gypsy
BnaA01G0009400ZS	.	TE_00003469_LTR	-253677	7.67548e-07	-0.0251281	2.04273e-06	LTR/Copia
BnaA01G0009400ZS	.	TE_00004364_INT	198121	1.14555e-05	-0.0202984	2.17767e-05	LTR/Gypsy
BnaA01G0009400ZS	.	TE_00002958_LTR	220719	6.3254e-08	-0.0314938	2.17284e-07	LTR/Copia
BnaA01G0009600ZS	.	TE_00004364_INT	193337	4.45112e-05	-0.6825	7.15718e-05	LTR/Gypsy
BnaA01G0009700ZS	Protein SCAI	TE_00002927_INT	-430185	0.000409518	-0.495575	0.000470574	LTR/Copia
BnaA01G0009700ZS	Protein SCAI	TE_00003469_LTR	-259465	2.53441e-07	-0.684721	7.55951e-07	LTR/Copia
BnaA01G0009700ZS	Protein SCAI	TE_00004364_INT	192333	2.98296e-12	-0.823848	2.54066e-11	LTR/Gypsy
BnaA01G0009700ZS	Protein SCAI	TE_00002958_LTR	214931	7.34237e-13	-1.07251	7.06584e-12	LTR/Copia
BnaA01G0009700ZS	Protein SCAI	TE_00004892_INT	656275	1.59356e-07	0.852794	4.99746e-07	LTR/Gypsy
BnaA01G0009900ZS	Homeobox-leucine zipper protein ATHB-16	TE_00002927_INT	-441896	0.000170799	-2.23781	0.000226698	LTR/Copia
BnaA01G0009900ZS	Homeobox-leucine zipper protein ATHB-16	TE_00004364_INT	180622	0.00038197	-1.83975	0.000444632	LTR/Gypsy
BnaA01G0009900ZS	Homeobox-leucine zipper protein ATHB-16	TE_00002958_LTR	203220	5.61902e-06	-2.96442	1.16351e-05	LTR/Copia
BnaA01G0010000ZS	Putative clathrin assembly protein At4g40080	TE_00004364_INT	176724	7.17864e-05	-0.0257178	0.000107804	LTR/Gypsy
BnaA01G0010000ZS	Putative clathrin assembly protein At4g40080	TE_00002958_LTR	199322	4.3254e-07	-0.0412083	1.22466e-06	LTR/Copia
BnaA01G0010200ZS	.	TE_00002927_INT	-452531	4.51328e-05	-1.85512	7.23436e-05	LTR/Copia
BnaA01G0010200ZS	.	TE_00003469_LTR	-281811	1.45773e-07	-2.27073	4.6049e-07	LTR/Copia
BnaA01G0010200ZS	.	TE_00004364_INT	169987	6.65189e-14	-2.86114	8.00542e-13	LTR/Gypsy
BnaA01G0010200ZS	.	TE_00002958_LTR	192585	1.12807e-13	-3.60181	1.29168e-12	LTR/Copia
BnaA01G0010200ZS	.	TE_00004892_INT	633929	9.06999e-09	3.02865	3.71905e-08	LTR/Gypsy
BnaA01G0010400ZS	Probable glycosyltransferase At5g03795	TE_00003469_LTR	-286993	0.000734526	1.96151	0.00077219	LTR/Copia
BnaA01G0010700ZS	Uncharacterized tRNA/rRNA methyltransferase YsgA	TE_00003469_LTR	-294665	0.000173108	-0.457814	0.000229331	LTR/Copia
BnaA01G0010700ZS	Uncharacterized tRNA/rRNA methyltransferase YsgA	TE_00002958_LTR	179731	8.4919e-06	-0.6212	1.67163e-05	LTR/Copia
BnaA01G0010800ZS	Dof zinc finger protein DOF4.7	TE_00002958_LTR	177383	9.23499e-06	-2.46957	1.79879e-05	LTR/Copia
BnaA01G0011200ZS	Uncharacterized protein At4g37920, chloroplastic	TE_00004364_INT	130276	3.61056e-07	-0.381478	1.04044e-06	LTR/Gypsy
BnaA01G0011200ZS	Uncharacterized protein At4g37920, chloroplastic	TE_00002958_LTR	152874	3.56223e-05	-0.39652	5.90895e-05	LTR/Copia
BnaA01G0011200ZS	Uncharacterized protein At4g37920, chloroplastic	TE_00004892_INT	594218	0.000557123	0.354459	0.000607739	LTR/Gypsy
BnaA01G0011300ZS	Heat shock 70 kDa protein 9, mitochondrial	TE_00004364_INT	128371	0.000159474	-1.66932	0.000213414	LTR/Gypsy
BnaA01G0011500ZS	Phosphoenolpyruvate carboxykinase [ATP]	TE_00003469_LTR	-331334	4.81654e-05	-3.68745	7.64954e-05	LTR/Copia
BnaA01G0011500ZS	Phosphoenolpyruvate carboxykinase [ATP]	TE_00004364_INT	120464	9.17888e-08	-4.34538	3.02483e-07	LTR/Gypsy
BnaA01G0011500ZS	Phosphoenolpyruvate carboxykinase [ATP]	TE_00002958_LTR	143062	6.80507e-10	-6.31945	3.55822e-09	LTR/Copia
BnaA01G0011500ZS	Phosphoenolpyruvate carboxykinase [ATP]	TE_00004892_INT	584406	2.62124e-06	5.20045	5.96594e-06	LTR/Gypsy
BnaA01G0011900ZS	.	TE_00002927_INT	-523985	5.7583e-06	6.48223	1.18666e-05	LTR/Copia
BnaA01G0011900ZS	.	TE_00003469_LTR	-353265	2.17392e-10	8.55321	1.25569e-09	LTR/Copia
BnaA01G0011900ZS	.	TE_00004364_INT	98533	9.41069e-07	6.07056	2.44066e-06	LTR/Gypsy
BnaA01G0011900ZS	.	TE_00002958_LTR	121131	2.75859e-13	11.1946	2.93815e-12	LTR/Copia
BnaA01G0012200ZS	Homeobox-leucine zipper protein HAT22	TE_00003469_LTR	-374789	0.000574654	1.08003	0.000624106	LTR/Copia
BnaA01G0012200ZS	Homeobox-leucine zipper protein HAT22	TE_00004364_INT	77009	5.88161e-05	1.13739	9.08785e-05	LTR/Gypsy
BnaA01G0012200ZS	Homeobox-leucine zipper protein HAT22	TE_00002958_LTR	99607	0.000227876	1.32776	0.000289279	LTR/Copia
BnaA01G0012700ZS	Growth-regulating factor 2	TE_00002927_INT	-603447	0.000323632	-0.846795	0.000388134	LTR/Copia
BnaA01G0012700ZS	Growth-regulating factor 2	TE_00003469_LTR	-432727	0.00017238	-0.84741	0.000228445	LTR/Copia
BnaA01G0012700ZS	Growth-regulating factor 2	TE_00004364_INT	19071	0.000354313	-0.730924	0.000418162	LTR/Gypsy
BnaA01G0012700ZS	Growth-regulating factor 2	TE_00002958_LTR	41669	5.31487e-09	-1.48841	2.28972e-08	LTR/Copia
BnaA01G0013000ZS	Probable amino-acid acetyltransferase NAGS2, chloroplastic	TE_00004364_INT	8609	0.000151345	-0.151899	0.000204274	LTR/Gypsy
BnaA01G0013000ZS	Probable amino-acid acetyltransferase NAGS2, chloroplastic	TE_00002958_LTR	31207	2.49003e-05	-0.213926	4.31389e-05	LTR/Copia
BnaA01G0013100ZS	Protein SHORT-ROOT	TE_00004892_INT	468270	0.000564017	0.217547	0.000613968	LTR/Gypsy
BnaA01G0013500ZS	Formamidase	TE_00002927_INT	-643984	2.70732e-06	-12.4897	6.13957e-06	LTR/Copia
BnaA01G0013500ZS	Formamidase	TE_00003469_LTR	-473264	5.57538e-06	-11.6075	1.15679e-05	LTR/Copia
BnaA01G0013500ZS	Formamidase	TE_00004364_INT	-21466	2.54506e-18	-19.2703	6.91164e-17	LTR/Gypsy
BnaA01G0013500ZS	Formamidase	TE_00002958_LTR	1132	1.00786e-19	-25.3311	3.26736e-18	LTR/Copia
BnaA01G0013500ZS	Formamidase	TE_00004892_INT	442476	2.10492e-07	16.1706	6.39615e-07	LTR/Gypsy
BnaA01G0013500ZS	Formamidase	TE_00002351_INT	899969	0.000827265	-8.06343	0.000853765	LTR/Copia
BnaA01G0013700ZS	Ribonuclease III domain-containing protein RNC1, chloroplastic	TE_00004364_INT	-39027	1.42622e-05	-0.598156	2.64207e-05	LTR/Gypsy
BnaA01G0014000ZS	Suppressor of RPS4-RLD 1	TE_00004364_INT	-48270	1.52659e-10	-0.863168	9.11211e-10	LTR/Gypsy
BnaA01G0014000ZS	Suppressor of RPS4-RLD 1	TE_00002958_LTR	-25672	3.0409e-06	-0.812383	6.78415e-06	LTR/Copia
BnaA01G0014000ZS	Suppressor of RPS4-RLD 1	TE_00004892_INT	415672	4.67119e-05	0.758664	7.44834e-05	LTR/Gypsy
BnaA01G0014000ZS	Suppressor of RPS4-RLD 1	TE_00002351_INT	873165	0.000404613	-0.504942	0.00046566	LTR/Copia
BnaA01G0014300ZS	.	TE_00002927_INT	-691083	7.82684e-06	-0.656568	1.55719e-05	LTR/Copia
BnaA01G0014300ZS	.	TE_00002958_LTR	-45967	0.000104277	-0.631363	0.000148861	LTR/Copia
BnaA01G0014400ZS	.	TE_00002927_INT	-692367	9.32325e-07	-0.835167	2.42041e-06	LTR/Copia
BnaA01G0014400ZS	.	TE_00003469_LTR	-521647	1.03483e-07	-0.865389	3.38014e-07	LTR/Copia
BnaA01G0014400ZS	.	TE_00004364_INT	-69849	4.03028e-14	-1.08667	5.02526e-13	LTR/Gypsy
BnaA01G0014400ZS	.	TE_00002958_LTR	-47251	5.18481e-18	-1.55481	1.35144e-16	LTR/Copia
BnaA01G0014400ZS	.	TE_00004892_INT	394093	1.96317e-09	1.18858	9.37658e-09	LTR/Gypsy
BnaA01G0014600ZS	Cytochrome P450 81F1	TE_00004364_INT	-76233	0.000818453	1.36104	0.00084703	LTR/Gypsy
BnaA01G0014600ZS	Cytochrome P450 81F1	TE_00002958_LTR	-53635	1.18197e-06	2.48156	2.99067e-06	LTR/Copia
BnaA01G0014900ZS	Cytochrome P450 81F4	TE_00004364_INT	-102560	0.00060514	-0.02837	0.000652977	LTR/Gypsy
BnaA01G0014900ZS	Cytochrome P450 81F4	TE_00002958_LTR	-79962	0.000469196	-0.0367205	0.000527236	LTR/Copia
BnaA01G0014900ZS	Cytochrome P450 81F4	TE_00004892_INT	361382	1.39175e-08	0.0623955	5.4981e-08	LTR/Gypsy
BnaA01G0015000ZS	Cytochrome P450 81F3	TE_00002927_INT	-732617	8.97286e-05	-1.67324	0.000130884	LTR/Copia
BnaA01G0015000ZS	Cytochrome P450 81F3	TE_00003469_LTR	-561897	0.000121318	-1.57519	0.000169754	LTR/Copia
BnaA01G0015000ZS	Cytochrome P450 81F3	TE_00004364_INT	-110099	7.49597e-10	-2.23994	3.9077e-09	LTR/Gypsy
BnaA01G0015000ZS	Cytochrome P450 81F3	TE_00002958_LTR	-87501	9.93839e-15	-3.50881	1.36739e-13	LTR/Copia
BnaA01G0015000ZS	Cytochrome P450 81F3	TE_00004892_INT	353843	1.59777e-05	2.16056	2.92024e-05	LTR/Gypsy
BnaA01G0015300ZS	Cytochrome P450 81D11	TE_00002927_INT	-760358	8.55516e-05	-0.046643	0.000125568	LTR/Copia
BnaA01G0015300ZS	Cytochrome P450 81D11	TE_00003469_LTR	-589638	0.00023919	-0.0418964	0.000301282	LTR/Copia
BnaA01G0015300ZS	Cytochrome P450 81D11	TE_00004364_INT	-137840	3.4791e-08	-0.0561531	1.25757e-07	LTR/Gypsy
BnaA01G0015300ZS	Cytochrome P450 81D11	TE_00002958_LTR	-115242	1.85e-12	-0.0895634	1.64033e-11	LTR/Copia
BnaA01G0015300ZS	Cytochrome P450 81D11	TE_00004892_INT	326102	6.58741e-06	0.0626335	1.33577e-05	LTR/Gypsy
BnaA01G0015900ZS	Protein MRG1	TE_00002927_INT	-776375	0.000250088	-1.2756	0.000312731	LTR/Copia
BnaA01G0015900ZS	Protein MRG1	TE_00004364_INT	-153857	0.000309045	-1.09205	0.000374012	LTR/Gypsy
BnaA01G0015900ZS	Protein MRG1	TE_00002958_LTR	-131259	1.43911e-06	-1.83565	3.54953e-06	LTR/Copia
BnaA01G0015900ZS	Protein MRG1	TE_00004892_INT	310085	8.41389e-06	1.81362	1.6569e-05	LTR/Gypsy
BnaA01G0016100ZS	Transcription factor MYB44	TE_00003469_LTR	-612813	3.07297e-05	-1.57494	5.18021e-05	LTR/Copia
BnaA01G0016100ZS	Transcription factor MYB44	TE_00004364_INT	-161015	2.91222e-06	-1.59482	6.54209e-06	LTR/Gypsy
BnaA01G0016100ZS	Transcription factor MYB44	TE_00002958_LTR	-138417	0.000155352	-1.64832	0.000208759	LTR/Copia
BnaA01G0016100ZS	Transcription factor MYB44	TE_00004892_INT	302927	0.000222357	1.71595	0.000283266	LTR/Gypsy
BnaA01G0016200ZS	Probable LRR receptor-like serine/threonine-protein kinase At4g37250	TE_00002958_LTR	-154911	0.000186751	-0.93599	0.000244245	LTR/Copia
BnaA01G0016400ZS	Probable beta-1,4-xylosyltransferase IRX14	TE_00004364_INT	-185495	0.000127835	-0.588549	0.000177627	LTR/Gypsy
BnaA01G0016400ZS	Probable beta-1,4-xylosyltransferase IRX14	TE_00002958_LTR	-162897	2.46201e-07	-0.996142	7.36473e-07	LTR/Copia
BnaA01G0016400ZS	Probable beta-1,4-xylosyltransferase IRX14	TE_00004892_INT	278447	5.09643e-05	0.840949	8.04479e-05	LTR/Gypsy
BnaA01G0016500ZS	Ethylene-responsive transcription factor RAP2-10	TE_00003469_LTR	-647585	1.17547e-07	0.909542	3.79886e-07	LTR/Copia
BnaA01G0016500ZS	Ethylene-responsive transcription factor RAP2-10	TE_00004364_INT	-195787	2.52784e-07	0.803044	7.54859e-07	LTR/Gypsy
BnaA01G0016500ZS	Ethylene-responsive transcription factor RAP2-10	TE_00002958_LTR	-173189	8.69619e-08	1.05644	2.88593e-07	LTR/Copia
BnaA01G0016500ZS	Ethylene-responsive transcription factor RAP2-10	TE_00004892_INT	268155	0.000845442	-0.712987	0.000869241	LTR/Gypsy
BnaA01G0016800ZS	Floral homeotic protein APETALA 2	TE_00002927_INT	-836238	5.57477e-05	1.40771	8.68358e-05	LTR/Copia
BnaA01G0016800ZS	Floral homeotic protein APETALA 2	TE_00003469_LTR	-665518	4.91546e-07	1.67131	1.37004e-06	LTR/Copia
BnaA01G0016800ZS	Floral homeotic protein APETALA 2	TE_00004364_INT	-213720	5.5434e-10	1.84618	2.97349e-09	LTR/Gypsy
BnaA01G0016800ZS	Floral homeotic protein APETALA 2	TE_00002958_LTR	-191122	4.49538e-11	2.47832	2.97418e-10	LTR/Copia
BnaA01G0016800ZS	Floral homeotic protein APETALA 2	TE_00004892_INT	250222	1.2231e-05	-1.79122	2.30783e-05	LTR/Gypsy
BnaA01G0016800ZS	Floral homeotic protein APETALA 2	TE_00003163_LTR	947123	0.000118172	1.60898	0.000166113	LTR/Gypsy
BnaA01G0016900ZS	Transcription factor SPATULA	TE_00002927_INT	-850979	0.000936245	1.2629	0.000945358	LTR/Copia
BnaA01G0016900ZS	Transcription factor SPATULA	TE_00003469_LTR	-680259	4.64397e-06	1.66154	9.87224e-06	LTR/Copia
BnaA01G0016900ZS	Transcription factor SPATULA	TE_00004364_INT	-228461	1.67312e-07	1.71011	5.22485e-07	LTR/Gypsy
BnaA01G0016900ZS	Transcription factor SPATULA	TE_00002958_LTR	-205863	4.43895e-11	2.69606	2.94059e-10	LTR/Copia
BnaA01G0016900ZS	Transcription factor SPATULA	TE_00004892_INT	235481	5.2356e-05	-1.8061	8.22194e-05	LTR/Gypsy
BnaA01G0017000ZS	Mitogen-activated protein kinase kinase kinase YODA	TE_00002927_INT	-854798	0.00046653	0.0651355	0.000524581	LTR/Copia
BnaA01G0017000ZS	Mitogen-activated protein kinase kinase kinase YODA	TE_00003469_LTR	-684078	2.36433e-10	0.110366	1.35962e-09	LTR/Copia
BnaA01G0017000ZS	Mitogen-activated protein kinase kinase kinase YODA	TE_00004364_INT	-232280	1.85503e-08	0.089433	7.15926e-08	LTR/Gypsy
BnaA01G0017000ZS	Mitogen-activated protein kinase kinase kinase YODA	TE_00002958_LTR	-209682	7.14681e-13	0.142394	6.94204e-12	LTR/Copia
BnaA01G0017000ZS	Mitogen-activated protein kinase kinase kinase YODA	TE_00004892_INT	231662	4.97222e-06	-0.0991578	1.04884e-05	LTR/Gypsy
BnaA01G0017100ZS	.	TE_00002958_LTR	-212368	4.95446e-05	0.0401138	7.84217e-05	LTR/Copia
BnaA01G0017500ZS	Heat stress transcription factor B-1	TE_00003469_LTR	-700487	1.2913e-06	6.48723	3.23105e-06	LTR/Copia
BnaA01G0017500ZS	Heat stress transcription factor B-1	TE_00004364_INT	-248689	1.0765e-10	7.71463	6.65531e-10	LTR/Gypsy
BnaA01G0017500ZS	Heat stress transcription factor B-1	TE_00002958_LTR	-226091	3.10478e-11	10.0547	2.14723e-10	LTR/Copia
BnaA01G0017500ZS	Heat stress transcription factor B-1	TE_00004892_INT	215253	0.000833243	-5.54869	0.000858398	LTR/Gypsy
BnaA01G0017600ZS	Red chlorophyll catabolite reductase, chloroplastic	TE_00004364_INT	-250246	9.09755e-09	3.51788	3.72741e-08	LTR/Gypsy
BnaA01G0017700ZS	Methionine aminopeptidase 1D, chloroplastic/mitochondrial	TE_00002927_INT	-876485	0.000125725	0.704995	0.000175117	LTR/Copia
BnaA01G0017700ZS	Methionine aminopeptidase 1D, chloroplastic/mitochondrial	TE_00003469_LTR	-705765	1.39932e-10	1.1053	8.39107e-10	LTR/Copia
BnaA01G0017700ZS	Methionine aminopeptidase 1D, chloroplastic/mitochondrial	TE_00004364_INT	-253967	9.8156e-15	1.18899	1.35769e-13	LTR/Gypsy
BnaA01G0017700ZS	Methionine aminopeptidase 1D, chloroplastic/mitochondrial	TE_00002958_LTR	-231369	2.9842e-19	1.71867	9.21372e-18	LTR/Copia
BnaA01G0017700ZS	Methionine aminopeptidase 1D, chloroplastic/mitochondrial	TE_00004892_INT	209975	5.799e-07	-1.07044	1.58396e-06	LTR/Gypsy
BnaA01G0017700ZS	Methionine aminopeptidase 1D, chloroplastic/mitochondrial	TE_00003163_LTR	906876	0.000532503	0.762805	0.000585437	LTR/Gypsy
BnaA01G0017800ZS	Patatin-like protein 3	TE_00002927_INT	-878612	0.000409894	-4.10993	0.000470901	LTR/Copia
BnaA01G0017800ZS	Patatin-like protein 3	TE_00003469_LTR	-707892	1.08628e-05	-4.8769	2.0807e-05	LTR/Copia
BnaA01G0017800ZS	Patatin-like protein 3	TE_00004364_INT	-256094	5.71023e-06	-4.55176	1.17945e-05	LTR/Gypsy
BnaA01G0017800ZS	Patatin-like protein 3	TE_00002958_LTR	-233496	2.95275e-16	-10.0058	5.35521e-15	LTR/Copia
BnaA01G0017800ZS	Patatin-like protein 3	TE_00004892_INT	207848	5.17491e-09	7.83719	2.23499e-08	LTR/Gypsy
BnaA01G0017800ZS	Patatin-like protein 3	TE_00004892_INT	862168	0.000784285	-4.4951	0.000816557	LTR/Gypsy
BnaA01G0017800ZS	Patatin-like protein 3	TE_00003163_LTR	904749	7.67335e-05	-5.48095	0.000114209	LTR/Gypsy
BnaA01G0018100ZS	.	TE_00003469_LTR	-731875	1.98835e-09	0.811704	9.47939e-09	LTR/Copia
BnaA01G0018100ZS	.	TE_00004364_INT	-280077	1.22681e-09	0.744351	6.14234e-09	LTR/Gypsy
BnaA01G0018100ZS	.	TE_00002958_LTR	-257479	3.73945e-13	1.1144	3.84852e-12	LTR/Copia
BnaA01G0018100ZS	.	TE_00004892_INT	183865	0.000383482	-0.601217	0.000445991	LTR/Gypsy
BnaA01G0018200ZS	.	TE_00003469_LTR	-734674	8.12854e-06	1.01803	1.60873e-05	LTR/Copia
BnaA01G0018200ZS	.	TE_00004364_INT	-282876	5.44504e-10	1.26225	2.92678e-09	LTR/Gypsy
BnaA01G0018200ZS	.	TE_00002958_LTR	-260278	6.67144e-06	1.18161	1.35122e-05	LTR/Copia
BnaA01G0018200ZS	.	TE_00004892_INT	181066	0.000120165	-1.08056	0.000168458	LTR/Gypsy
BnaA01G0018300ZS	Molybdenum cofactor sulfurase 3	TE_00003469_LTR	-737643	0.000812582	0.102349	0.000842467	LTR/Copia
BnaA01G0018400ZS	Cell division cycle-associated 7-like protein	TE_00003167_LTR	774958	3.4108e-05	-1.67854	5.68321e-05	LTR/Gypsy
BnaA01G0018600ZS	Methylesterase 9	TE_00002927_INT	-918264	0.000248633	0.0500238	0.000310986	LTR/Copia
BnaA01G0018600ZS	Methylesterase 9	TE_00003469_LTR	-747544	1.89935e-06	0.0618672	4.50683e-06	LTR/Copia
BnaA01G0018600ZS	Methylesterase 9	TE_00004364_INT	-295746	0.000771559	0.0399636	0.000806058	LTR/Gypsy
BnaA01G0018600ZS	Methylesterase 9	TE_00002958_LTR	-273148	1.77981e-10	0.0938113	1.04315e-09	LTR/Copia
BnaA01G0018600ZS	Methylesterase 9	TE_00004892_INT	168196	0.000134208	-0.0612286	0.000185192	LTR/Gypsy
BnaA01G0018600ZS	Methylesterase 9	TE_00003163_LTR	865097	0.000103168	0.0632653	0.000147623	LTR/Gypsy
BnaA01G0018700ZS	L-ascorbate oxidase homolog	TE_00002927_INT	-928565	7.14385e-05	-0.5392	0.000107437	LTR/Copia
BnaA01G0018700ZS	L-ascorbate oxidase homolog	TE_00003469_LTR	-757845	0.00072572	-0.441675	0.000764582	LTR/Copia
BnaA01G0018700ZS	L-ascorbate oxidase homolog	TE_00004364_INT	-306047	0.000520731	-0.410612	0.000575545	LTR/Gypsy
BnaA01G0018700ZS	L-ascorbate oxidase homolog	TE_00002958_LTR	-283449	3.99506e-12	-1.01003	3.32622e-11	LTR/Copia
BnaA01G0018700ZS	L-ascorbate oxidase homolog	TE_00004892_INT	157895	1.16551e-06	0.770562	2.96058e-06	LTR/Gypsy
BnaA01G0018800ZS	Pentatricopeptide repeat-containing protein At4g37170	TE_00003469_LTR	-761520	5.78253e-05	0.0720917	8.96949e-05	LTR/Copia
BnaA01G0018800ZS	Pentatricopeptide repeat-containing protein At4g37170	TE_00002958_LTR	-287124	1.90087e-08	0.114347	7.3144e-08	LTR/Copia
BnaA01G0018800ZS	Pentatricopeptide repeat-containing protein At4g37170	TE_00004892_INT	154220	0.000155051	-0.0832695	0.000208409	LTR/Gypsy
BnaA01G0019300ZS	.	TE_00002927_INT	-957125	0.000313467	0.378542	0.000378217	LTR/Copia
BnaA01G0019300ZS	.	TE_00002351_INT	586828	0.000374497	-0.33542	0.000437898	LTR/Copia
BnaA01G0019300ZS	.	TE_00003167_LTR	731030	1.44375e-05	-1.00201	2.67073e-05	LTR/Gypsy
BnaA01G0019400ZS	Cytoplasmic tRNA 2-thiolation protein 2	TE_00002927_INT	-960130	2.28172e-05	0.670313	4.01401e-05	LTR/Copia
BnaA01G0019400ZS	Cytoplasmic tRNA 2-thiolation protein 2	TE_00003469_LTR	-789410	3.53328e-08	0.827563	1.2736e-07	LTR/Copia
BnaA01G0019400ZS	Cytoplasmic tRNA 2-thiolation protein 2	TE_00002958_LTR	-315014	5.60405e-11	1.1194	3.61096e-10	LTR/Copia
BnaA01G0019400ZS	Cytoplasmic tRNA 2-thiolation protein 2	TE_00004892_INT	126330	3.15765e-05	-0.774696	5.30571e-05	LTR/Gypsy
BnaA01G0019500ZS	BEL1-like homeodomain protein 2	TE_00004364_INT	-340125	3.30641e-05	-0.763403	5.53059e-05	LTR/Gypsy
BnaA01G0019500ZS	BEL1-like homeodomain protein 2	TE_00002958_LTR	-317527	0.000523898	-0.813415	0.000578288	LTR/Copia
BnaA01G0019500ZS	BEL1-like homeodomain protein 2	TE_00004892_INT	123817	0.000391129	0.885977	0.000452955	LTR/Gypsy
BnaA01G0019500ZS	BEL1-like homeodomain protein 2	TE_00002351_INT	581310	0.000135376	-0.726675	0.000186407	LTR/Copia
BnaA01G0019600ZS	Protein DA1-related 1	TE_00003469_LTR	-805729	3.67475e-05	0.853517	6.0665e-05	LTR/Copia
BnaA01G0019600ZS	Protein DA1-related 1	TE_00004364_INT	-353931	8.46505e-05	0.737545	0.000124527	LTR/Gypsy
BnaA01G0019600ZS	Protein DA1-related 1	TE_00002958_LTR	-331333	8.37281e-08	1.26181	2.78932e-07	LTR/Copia
BnaA01G0019900ZS	Geranylgeranyl pyrophosphate synthase, chloroplastic/chromoplastic	TE_00003469_LTR	-818669	2.62333e-06	2.63603	5.96808e-06	LTR/Copia
BnaA01G0019900ZS	Geranylgeranyl pyrophosphate synthase, chloroplastic/chromoplastic	TE_00004364_INT	-366871	5.31184e-07	2.54224	1.46478e-06	LTR/Gypsy
BnaA01G0019900ZS	Geranylgeranyl pyrophosphate synthase, chloroplastic/chromoplastic	TE_00002958_LTR	-344273	8.10326e-07	3.17707	2.1401e-06	LTR/Copia
BnaA01G0019900ZS	Geranylgeranyl pyrophosphate synthase, chloroplastic/chromoplastic	TE_00004892_INT	97071	0.000103405	-2.68683	0.00014784	LTR/Gypsy
BnaA01G0020000ZS	NEDD8-conjugating enzyme Ubc12	TE_00003469_LTR	-820995	9.69957e-05	2.56994	0.000140066	LTR/Copia
BnaA01G0020000ZS	NEDD8-conjugating enzyme Ubc12	TE_00004364_INT	-369197	7.03834e-07	2.93861	1.88769e-06	LTR/Gypsy
BnaA01G0020000ZS	NEDD8-conjugating enzyme Ubc12	TE_00002958_LTR	-346599	5.60218e-07	3.76245	1.53505e-06	LTR/Copia
BnaA01G0020000ZS	NEDD8-conjugating enzyme Ubc12	TE_00004892_INT	94745	0.000860237	-2.70329	0.000881305	LTR/Gypsy
BnaA01G0020100ZS	.	TE_00002958_LTR	-347729	0.000124803	0.127942	0.00017402	LTR/Copia
BnaA01G0020400ZS	Probable Xaa-Pro aminopeptidase P	TE_00003469_LTR	-833019	1.15331e-08	1.26091	4.64098e-08	LTR/Copia
BnaA01G0020400ZS	Probable Xaa-Pro aminopeptidase P	TE_00004364_INT	-381221	3.08356e-09	1.1839	1.40179e-08	LTR/Gypsy
BnaA01G0020400ZS	Probable Xaa-Pro aminopeptidase P	TE_00002958_LTR	-358623	3.42556e-17	2.07308	7.89706e-16	LTR/Copia
BnaA01G0020400ZS	Probable Xaa-Pro aminopeptidase P	TE_00004892_INT	82721	2.58863e-07	-1.40269	7.6991e-07	LTR/Gypsy
BnaA01G0020400ZS	Probable Xaa-Pro aminopeptidase P	TE_00003163_LTR	779622	0.000572465	0.965766	0.000622119	LTR/Gypsy
BnaA01G0020500ZS	Probable NAD(P)H dehydrogenase (quinone) FQR1-like 2	TE_00003469_LTR	-836587	4.7982e-08	-0.456531	1.68506e-07	LTR/Copia
BnaA01G0020500ZS	Probable NAD(P)H dehydrogenase (quinone) FQR1-like 2	TE_00004364_INT	-384789	6.38022e-17	-0.611882	1.38054e-15	LTR/Gypsy
BnaA01G0020500ZS	Probable NAD(P)H dehydrogenase (quinone) FQR1-like 2	TE_00002958_LTR	-362191	4.4775e-21	-0.861741	1.75945e-19	LTR/Copia
BnaA01G0020500ZS	Probable NAD(P)H dehydrogenase (quinone) FQR1-like 2	TE_00004892_INT	79153	1.42179e-10	0.651148	8.51596e-10	LTR/Gypsy
BnaA01G0020500ZS	Probable NAD(P)H dehydrogenase (quinone) FQR1-like 2	TE_00004892_INT	733473	0.000712448	-0.344872	0.000752335	LTR/Gypsy
BnaA01G0020500ZS	Probable NAD(P)H dehydrogenase (quinone) FQR1-like 2	TE_00003163_LTR	776054	2.51183e-06	-0.493897	5.74972e-06	LTR/Gypsy
BnaA01G0020700ZS	G-box-binding factor 1	TE_00003469_LTR	-869565	3.29034e-05	1.61738	5.51074e-05	LTR/Copia
BnaA01G0020700ZS	G-box-binding factor 1	TE_00002958_LTR	-395169	3.2579e-05	1.8613	5.46177e-05	LTR/Copia
BnaA01G0020800ZS	HVA22-like protein k	TE_00004364_INT	-420002	7.55925e-05	0.044547	0.000112802	LTR/Gypsy
BnaA01G0021100ZS	.	TE_00004892_INT	28081	0.000346478	-0.822561	0.000410409	LTR/Gypsy
BnaA01G0021400ZS	.	TE_00003469_LTR	-894930	3.25981e-08	11.3796	1.18657e-07	LTR/Copia
BnaA01G0021400ZS	.	TE_00004364_INT	-443132	1.93485e-09	11.1452	9.25836e-09	LTR/Gypsy
BnaA01G0021400ZS	.	TE_00002958_LTR	-420534	1.16841e-13	17.2051	1.33199e-12	LTR/Copia
BnaA01G0021400ZS	.	TE_00004892_INT	20810	5.97581e-13	-17.8448	5.9041e-12	LTR/Gypsy
BnaA01G0021400ZS	.	TE_00003167_LTR	622505	0.000148635	-18.2633	0.00020114	LTR/Gypsy
BnaA01G0021400ZS	.	TE_00003163_LTR	717711	4.1706e-05	10.6417	6.75817e-05	LTR/Gypsy
BnaA01G0021500ZS	CRAL-TRIO domain-containing protein C23B6.04c	TE_00002958_LTR	-426827	4.12682e-06	-0.58475	8.91166e-06	LTR/Copia
BnaA01G0021700ZS	Monoacylglycerol lipase ABHD6	TE_00004892_INT	4655	0.000347672	-3.64256	0.000411541	LTR/Gypsy
BnaA01G0022200ZS	Pheophytinase, chloroplastic	TE_00003469_LTR	-936288	7.83782e-09	1.96982	3.25499e-08	LTR/Copia
BnaA01G0022200ZS	Pheophytinase, chloroplastic	TE_00004364_INT	-484490	2.32013e-06	1.4745	5.37735e-06	LTR/Gypsy
BnaA01G0022200ZS	Pheophytinase, chloroplastic	TE_00002958_LTR	-461892	1.58128e-10	2.4947	9.37383e-10	LTR/Copia
BnaA01G0022200ZS	Pheophytinase, chloroplastic	TE_00004892_INT	-20548	3.28959e-09	-2.4717	1.48117e-08	LTR/Gypsy
BnaA01G0022200ZS	Pheophytinase, chloroplastic	TE_00003167_LTR	581147	0.000413453	-2.82967	0.000474255	LTR/Gypsy
BnaA01G0022300ZS	Auxilin-like protein 1	TE_00003469_LTR	-942811	0.000240984	0.232185	0.000302953	LTR/Copia
BnaA01G0022300ZS	Auxilin-like protein 1	TE_00004364_INT	-491013	0.000181293	0.214389	0.00023843	LTR/Gypsy
BnaA01G0022300ZS	Auxilin-like protein 1	TE_00002958_LTR	-468415	4.06463e-05	0.297612	6.61331e-05	LTR/Copia
BnaA01G0022600ZS	Salicylate carboxymethyltransferase	TE_00003469_LTR	-950078	1.19533e-07	2.11209	3.85343e-07	LTR/Copia
BnaA01G0022600ZS	Salicylate carboxymethyltransferase	TE_00004364_INT	-498280	1.28732e-11	2.40955	9.64932e-11	LTR/Gypsy
BnaA01G0022600ZS	Salicylate carboxymethyltransferase	TE_00002958_LTR	-475682	3.51454e-14	3.39012	4.42474e-13	LTR/Copia
BnaA01G0022600ZS	Salicylate carboxymethyltransferase	TE_00004892_INT	-34338	8.56638e-10	-2.97512	4.40812e-09	LTR/Gypsy
BnaA01G0022600ZS	Salicylate carboxymethyltransferase	TE_00003163_LTR	662563	6.19099e-05	2.01236	9.49517e-05	LTR/Gypsy
BnaA01G0022700ZS	Long chain base biosynthesis protein 1	TE_00003469_LTR	-954780	2.76503e-06	0.551133	6.25205e-06	LTR/Copia
BnaA01G0022700ZS	Long chain base biosynthesis protein 1	TE_00003167_LTR	562655	2.05012e-07	-1.40203	6.26634e-07	LTR/Gypsy
BnaA01G0022900ZS	.	TE_00003469_LTR	-963968	6.14527e-08	0.764802	2.11657e-07	LTR/Copia
BnaA01G0022900ZS	.	TE_00004364_INT	-512170	2.31646e-15	0.985141	3.65212e-14	LTR/Gypsy
BnaA01G0022900ZS	.	TE_00002958_LTR	-489572	6.6877e-17	1.31064	1.43938e-15	LTR/Copia
BnaA01G0022900ZS	.	TE_00004892_INT	-48228	5.07916e-08	-0.943171	1.77651e-07	LTR/Gypsy
BnaA01G0022900ZS	.	TE_00003163_LTR	648673	3.17793e-06	0.82558	7.04742e-06	LTR/Gypsy
BnaA01G0023100ZS	CDK5RAP1-like protein	TE_00003469_LTR	-974987	0.000726356	0.700808	0.000764841	LTR/Copia
BnaA01G0023100ZS	CDK5RAP1-like protein	TE_00003167_LTR	542448	1.55895e-05	-2.05249	2.85936e-05	LTR/Gypsy
BnaA01G0023300ZS	Beta-galactosidase 3	TE_00003469_LTR	-992186	5.19087e-05	13.2099	8.16901e-05	LTR/Copia
BnaA01G0023300ZS	Beta-galactosidase 3	TE_00004364_INT	-540388	0.000456777	10.4027	0.000515738	LTR/Gypsy
BnaA01G0023300ZS	Beta-galactosidase 3	TE_00002958_LTR	-517790	0.000254187	13.7703	0.000317174	LTR/Copia
BnaA01G0023600ZS	Aldehyde dehydrogenase family 3 member F1	TE_00004364_INT	-564237	2.61564e-06	0.567153	5.95581e-06	LTR/Gypsy
BnaA01G0023600ZS	Aldehyde dehydrogenase family 3 member F1	TE_00002958_LTR	-541639	0.000105002	0.598021	0.000149751	LTR/Copia
BnaA01G0024100ZS	Probable serine protease EDA2	TE_00003167_LTR	475431	2.43246e-06	-3.46219	5.59242e-06	LTR/Gypsy
BnaA01G0024400ZS	Disease resistance protein RPS4	TE_00002958_LTR	-599024	0.000240739	0.043106	0.000302792	LTR/Copia
BnaA01G0024500ZS	Probable WRKY transcription factor 16	TE_00002958_LTR	-603970	1.647e-05	0.226011	3.00175e-05	LTR/Copia
BnaA01G0024500ZS	Probable WRKY transcription factor 16	TE_00003167_LTR	439069	1.80753e-06	-0.500168	4.30867e-06	LTR/Gypsy
BnaA01G0024600ZS	60S ribosomal protein L8-3	TE_00004364_INT	-632119	0.000161794	7.86302	0.000216276	LTR/Gypsy
BnaA01G0024900ZS	.	TE_00004364_INT	-646423	6.84739e-08	0.848154	2.32748e-07	LTR/Gypsy
BnaA01G0024900ZS	.	TE_00002958_LTR	-623825	2.66072e-09	1.18127	1.22351e-08	LTR/Copia
BnaA01G0024900ZS	.	TE_00004892_INT	-182481	8.87089e-06	-0.952873	1.73832e-05	LTR/Gypsy
BnaA01G0024900ZS	.	TE_00003167_LTR	419214	2.16959e-05	-1.71544	3.83953e-05	LTR/Gypsy
BnaA01G0024900ZS	.	TE_00003163_LTR	514420	5.22217e-07	1.08882	1.4462e-06	LTR/Gypsy
BnaA01G0025300ZS	DNA-(apurinic or apyrimidinic site) lyase 2	TE_00002958_LTR	-648098	9.74502e-06	0.546074	1.8861e-05	LTR/Copia
BnaA01G0025300ZS	DNA-(apurinic or apyrimidinic site) lyase 2	TE_00003167_LTR	394941	8.93096e-07	-1.21129	2.32788e-06	LTR/Gypsy
BnaA01G0025500ZS	Thaumatin-like protein 1	TE_00003167_LTR	384288	1.68029e-05	-2.28995	3.05706e-05	LTR/Gypsy
BnaA01G0025600ZS	Calmodulin-lysine N-methyltransferase	TE_00004364_INT	-683594	9.58633e-11	1.79212	5.99088e-10	LTR/Gypsy
BnaA01G0025600ZS	Calmodulin-lysine N-methyltransferase	TE_00002958_LTR	-660996	2.78307e-08	1.97103	1.03186e-07	LTR/Copia
BnaA01G0025600ZS	Calmodulin-lysine N-methyltransferase	TE_00004892_INT	-219652	7.88395e-08	-2.03446	2.64173e-07	LTR/Gypsy
BnaA01G0025600ZS	Calmodulin-lysine N-methyltransferase	TE_00003163_LTR	477249	0.000132071	1.49067	0.000182681	LTR/Gypsy
BnaA01G0025700ZS	.	TE_00004364_INT	-685359	5.8291e-10	3.61023	3.11065e-09	LTR/Gypsy
BnaA01G0025700ZS	.	TE_00002958_LTR	-662761	2.53718e-09	4.41975	1.17503e-08	LTR/Copia
BnaA01G0025700ZS	.	TE_00004892_INT	-221417	4.2869e-07	-4.03135	1.21509e-06	LTR/Gypsy
BnaA01G0025700ZS	.	TE_00003163_LTR	475484	1.40602e-05	3.54098	2.61212e-05	LTR/Gypsy
BnaA01G0025800ZS	L-ascorbate peroxidase 5, peroxisomal	TE_00004364_INT	-686087	5.83777e-06	0.0832238	1.20018e-05	LTR/Gypsy
BnaA01G0025800ZS	L-ascorbate peroxidase 5, peroxisomal	TE_00002958_LTR	-663489	2.32622e-08	0.129014	8.79312e-08	LTR/Copia
BnaA01G0026000ZS	.	TE_00002958_LTR	-667771	1.41755e-05	0.699689	2.62977e-05	LTR/Copia
BnaA01G0026100ZS	Protein MID1-COMPLEMENTING ACTIVITY 1	TE_00004364_INT	-695448	2.30498e-06	0.64146	5.3518e-06	LTR/Gypsy
BnaA01G0026100ZS	Protein MID1-COMPLEMENTING ACTIVITY 1	TE_00002958_LTR	-672850	7.62523e-08	0.921293	2.57166e-07	LTR/Copia
BnaA01G0026100ZS	Protein MID1-COMPLEMENTING ACTIVITY 1	TE_00004892_INT	-231506	1.34491e-05	-0.801996	2.5148e-05	LTR/Gypsy
BnaA01G0026300ZS	La-related protein 1C	TE_00003167_LTR	355859	5.22972e-07	-1.47349	1.44675e-06	LTR/Gypsy
BnaA01G0026400ZS	Aspartyl protease family protein 1	TE_00003167_LTR	351471	0.00023178	-1.35114	0.000293516	LTR/Gypsy
BnaA01G0026500ZS	Ras-related protein RABB1b	TE_00004364_INT	-717871	8.38012e-05	2.89988	0.000123523	LTR/Gypsy
BnaA01G0026500ZS	Ras-related protein RABB1b	TE_00002958_LTR	-695273	0.000235327	3.44823	0.000297138	LTR/Copia
BnaA01G0026600ZS	Pentatricopeptide repeat-containing protein At4g35850, mitochondrial	TE_00002958_LTR	-697108	6.16418e-07	1.59355	1.67401e-06	LTR/Copia
BnaA01G0026600ZS	Pentatricopeptide repeat-containing protein At4g35850, mitochondrial	TE_00004892_INT	-255764	0.000294631	-1.24588	0.000359335	LTR/Gypsy
BnaA01G0026600ZS	Pentatricopeptide repeat-containing protein At4g35850, mitochondrial	TE_00003167_LTR	345931	5.67297e-06	-2.91827	1.17281e-05	LTR/Gypsy
BnaA01G0026600ZS	Pentatricopeptide repeat-containing protein At4g35850, mitochondrial	TE_00004892_INT	398475	0.000759227	1.34161	0.000794935	LTR/Gypsy
BnaA01G0026700ZS	NEP1-interacting protein 1	TE_00004364_INT	-724313	0.000206075	3.91921	0.000265304	LTR/Gypsy
BnaA01G0026700ZS	NEP1-interacting protein 1	TE_00002958_LTR	-701715	3.89568e-05	5.49951	6.37441e-05	LTR/Copia
BnaA01G0026700ZS	NEP1-interacting protein 1	TE_00004892_INT	-260371	7.6537e-06	-6.35874	1.52633e-05	LTR/Gypsy
BnaA01G0026700ZS	NEP1-interacting protein 1	TE_00003163_LTR	436530	1.02208e-05	6.37731	1.9701e-05	LTR/Gypsy
BnaA01G0026800ZS	Aconitate hydratase 1	TE_00004364_INT	-728707	1.92749e-07	13.1166	5.94405e-07	LTR/Gypsy
BnaA01G0026800ZS	Aconitate hydratase 1	TE_00002958_LTR	-706109	7.7108e-07	15.8458	2.05107e-06	LTR/Copia
BnaA01G0026800ZS	Aconitate hydratase 1	TE_00004892_INT	-264765	1.18925e-07	-18.0369	3.83622e-07	LTR/Gypsy
BnaA01G0026800ZS	Aconitate hydratase 1	TE_00003163_LTR	432136	1.99763e-05	14.8966	3.56931e-05	LTR/Gypsy
BnaA01G0026900ZS	Probable prolyl 4-hydroxylase 11	TE_00002958_LTR	-711422	0.000850402	-0.113215	0.000873299	LTR/Copia
BnaA01G0026900ZS	Probable prolyl 4-hydroxylase 11	TE_00003163_LTR	426823	0.000173137	-0.13773	0.000229331	LTR/Gypsy
BnaA01G0027000ZS	Probable prolyl 4-hydroxylase 8	TE_00004364_INT	-737573	1.60264e-05	3.40138	2.92646e-05	LTR/Gypsy
BnaA01G0027000ZS	Probable prolyl 4-hydroxylase 8	TE_00002958_LTR	-714975	3.24599e-05	4.16435	5.44709e-05	LTR/Copia
BnaA01G0027000ZS	Probable prolyl 4-hydroxylase 8	TE_00004892_INT	-273631	2.4815e-05	-4.50162	4.30256e-05	LTR/Gypsy
BnaA01G0027300ZS	Phospholipase D delta	TE_00003167_LTR	314734	3.66582e-07	-2.79739	1.05519e-06	LTR/Gypsy
BnaA01G0027700ZS	Thiol-disulfide oxidoreductase LTO1	TE_00003167_LTR	303758	4.84361e-08	-4.58926	1.69985e-07	LTR/Gypsy
BnaA01G0027800ZS	.	TE_00003167_LTR	301035	2.50499e-06	-45.9448	5.73753e-06	LTR/Gypsy
BnaA01G0027900ZS	IST1-like protein	TE_00002351_INT	155204	9.99048e-07	-1.48548	2.56792e-06	LTR/Copia
BnaA01G0027900ZS	IST1-like protein	TE_00003163_LTR	394612	4.42199e-05	-1.66204	7.11441e-05	LTR/Gypsy
BnaA01G0028500ZS	Probable serine/threonine-protein kinase Cx32, chloroplastic	TE_00002792_INT	10608	0.000785739	-0.0286426	0.000817742	LTR/Gypsy
BnaA01G0028500ZS	Probable serine/threonine-protein kinase Cx32, chloroplastic	TE_00003167_LTR	281544	4.62467e-06	0.0832328	9.84736e-06	LTR/Gypsy
BnaA01G0028600ZS	Protein RKD5	TE_00002792_INT	5933	1.69618e-08	-0.756144	6.60021e-08	LTR/Gypsy
BnaA01G0028600ZS	Protein RKD5	TE_00002351_INT	132667	3.00641e-05	-0.493956	5.08453e-05	LTR/Copia
BnaA01G0028600ZS	Protein RKD5	TE_00004892_INT	329494	2.99694e-06	-0.705576	6.70049e-06	LTR/Gypsy
BnaA01G0028600ZS	Protein RKD5	TE_00003163_LTR	372075	5.35258e-06	-0.7152	1.12041e-05	LTR/Gypsy
BnaA01G0028900ZS	WUSCHEL-related homeobox 13	TE_00002792_INT	-8474	0.000242216	-0.141365	0.000304133	LTR/Gypsy
BnaA01G0028900ZS	WUSCHEL-related homeobox 13	TE_00002351_INT	118260	1.40509e-05	-0.145169	2.61142e-05	LTR/Copia
BnaA01G0028900ZS	WUSCHEL-related homeobox 13	TE_00004892_INT	315087	8.04925e-05	-0.169325	0.000119052	LTR/Gypsy
BnaA01G0028900ZS	WUSCHEL-related homeobox 13	TE_00003163_LTR	357668	0.000178112	-0.167537	0.000234504	LTR/Gypsy
BnaA01G0029000ZS	Plant-specific TFIIB-related protein PTF2	TE_00002792_INT	-10013	3.05957e-07	-0.871737	8.9661e-07	LTR/Gypsy
BnaA01G0029000ZS	Plant-specific TFIIB-related protein PTF2	TE_00002351_INT	116721	7.24604e-08	-0.797554	2.45174e-07	LTR/Copia
BnaA01G0029000ZS	Plant-specific TFIIB-related protein PTF2	TE_00004892_INT	313467	5.77949e-10	-1.37823	3.08967e-09	LTR/Gypsy
BnaA01G0029000ZS	Plant-specific TFIIB-related protein PTF2	TE_00004892_INT	313548	3.32742e-13	-1.35298	3.46483e-12	LTR/Gypsy
BnaA01G0029000ZS	Plant-specific TFIIB-related protein PTF2	TE_00003163_LTR	356129	9.01299e-14	-1.43689	1.0601e-12	LTR/Gypsy
BnaA01G0029200ZS	.	TE_00003163_LTR	351425	0.000211751	-0.151384	0.000271533	LTR/Gypsy
BnaA01G0029200ZS	.	TE_00004377_LTR	426702	0.000474095	0.209619	0.000531359	LTR/Copia
BnaA01G0029300ZS	Serine/threonine-protein kinase SRPK	TE_00002792_INT	-18472	2.75069e-09	-0.763576	1.2593e-08	LTR/Gypsy
BnaA01G0029300ZS	Serine/threonine-protein kinase SRPK	TE_00002351_INT	108262	1.63185e-10	-0.712417	9.6297e-10	LTR/Copia
BnaA01G0029300ZS	Serine/threonine-protein kinase SRPK	TE_00004892_INT	305008	6.73323e-05	-0.687293	0.00010218	LTR/Gypsy
BnaA01G0029300ZS	Serine/threonine-protein kinase SRPK	TE_00004892_INT	305089	2.36639e-08	-0.803765	8.93338e-08	LTR/Gypsy
BnaA01G0029300ZS	Serine/threonine-protein kinase SRPK	TE_00003163_LTR	347670	5.17309e-08	-0.815987	1.80618e-07	LTR/Gypsy
BnaA01G0029400ZS	Probable E3 ubiquitin-protein ligase ATL45	TE_00003167_LTR	246378	0.000310677	-1.34935	0.000375462	LTR/Gypsy
BnaA01G0029600ZS	Ankyrin repeat domain-containing protein 2A	TE_00002792_INT	-34158	0.000436933	-2.50725	0.000496467	LTR/Gypsy
BnaA01G0029600ZS	Ankyrin repeat domain-containing protein 2A	TE_00002351_INT	92576	0.000785667	-2.08942	0.000817742	LTR/Copia
BnaA01G0029600ZS	Ankyrin repeat domain-containing protein 2A	TE_00004892_INT	289403	3.29491e-05	-3.29249	5.51313e-05	LTR/Gypsy
BnaA01G0029600ZS	Ankyrin repeat domain-containing protein 2A	TE_00003163_LTR	331984	5.32865e-05	-3.33338	8.3331e-05	LTR/Gypsy
BnaA01G0029800ZS	Putative F-box/LRR-repeat protein At3g18150	TE_00002792_INT	-43223	1.85439e-06	0.0142971	4.41023e-06	LTR/Gypsy
BnaA01G0029800ZS	Putative F-box/LRR-repeat protein At3g18150	TE_00004892_INT	280257	0.000358416	0.0142509	0.000422332	LTR/Gypsy
BnaA01G0029800ZS	Putative F-box/LRR-repeat protein At3g18150	TE_00004892_INT	280338	2.29357e-05	0.01424	4.03176e-05	LTR/Gypsy
BnaA01G0029800ZS	Putative F-box/LRR-repeat protein At3g18150	TE_00003163_LTR	322919	1.9798e-09	0.0206458	9.44731e-09	LTR/Gypsy
BnaA01G0029900ZS	AP-1 complex subunit sigma-2	TE_00002792_INT	-47925	3.13418e-11	-1.84321	2.16183e-10	LTR/Gypsy
BnaA01G0029900ZS	AP-1 complex subunit sigma-2	TE_00002351_INT	78809	6.16636e-09	-1.41939	2.60888e-08	LTR/Copia
BnaA01G0029900ZS	AP-1 complex subunit sigma-2	TE_00004892_INT	275555	0.0005447	-1.30313	0.000596697	LTR/Gypsy
BnaA01G0029900ZS	AP-1 complex subunit sigma-2	TE_00004892_INT	275636	1.55807e-09	-1.88464	7.61707e-09	LTR/Gypsy
BnaA01G0029900ZS	AP-1 complex subunit sigma-2	TE_00003163_LTR	318217	5.25584e-10	-2.0115	2.83095e-09	LTR/Gypsy
BnaA01G0030200ZS	.	TE_00002253_LTR	974390	1.99005e-05	0.0303109	3.55822e-05	LTR/Gypsy
BnaA01G0030300ZS	Uncharacterized protein At2g17340	TE_00002792_INT	-66873	1.69949e-05	-2.21496	3.08874e-05	LTR/Gypsy
BnaA01G0030300ZS	Uncharacterized protein At2g17340	TE_00002351_INT	59861	2.77466e-08	-2.46768	1.02948e-07	LTR/Copia
BnaA01G0030300ZS	Uncharacterized protein At2g17340	TE_00004892_INT	256688	1.13556e-07	-3.02525	3.68365e-07	LTR/Gypsy
BnaA01G0030300ZS	Uncharacterized protein At2g17340	TE_00003163_LTR	299269	1.38874e-09	-3.56472	6.86692e-09	LTR/Gypsy
BnaA01G0030500ZS	CMP-sialic acid transporter 4	TE_00002792_INT	-71193	7.77118e-05	-0.422159	0.000115466	LTR/Gypsy
BnaA01G0030500ZS	CMP-sialic acid transporter 4	TE_00002351_INT	55541	1.088e-05	-0.408457	2.08322e-05	LTR/Copia
BnaA01G0030500ZS	CMP-sialic acid transporter 4	TE_00004892_INT	252368	0.000202941	-0.444093	0.00026205	LTR/Gypsy
BnaA01G0030500ZS	CMP-sialic acid transporter 4	TE_00003163_LTR	294949	7.67088e-05	-0.490549	0.000114205	LTR/Gypsy
BnaA01G0030700ZS	Calcium-dependent protein kinase 5	TE_00002792_INT	-81168	4.46506e-05	-2.88319	7.17036e-05	LTR/Gypsy
BnaA01G0030700ZS	Calcium-dependent protein kinase 5	TE_00004892_INT	242393	0.000908848	-2.63029	0.000921968	LTR/Gypsy
BnaA01G0030700ZS	Calcium-dependent protein kinase 5	TE_00003163_LTR	284974	8.58264e-05	-3.22452	0.000125829	LTR/Gypsy
BnaA01G0030900ZS	Ubiquitin domain-containing protein DSK2b	TE_00002351_INT	30126	0.000346211	-0.221127	0.000410186	LTR/Copia
BnaA01G0030900ZS	Ubiquitin domain-containing protein DSK2b	TE_00003167_LTR	174328	4.27756e-09	-0.877423	1.87713e-08	LTR/Gypsy
BnaA01G0031100ZS	Isocitrate dehydrogenase [NAD] regulatory subunit 1, mitochondrial	TE_00004892_INT	-444232	9.01458e-05	1.27459	0.000131381	LTR/Gypsy
BnaA01G0031100ZS	Isocitrate dehydrogenase [NAD] regulatory subunit 1, mitochondrial	TE_00004892_INT	210007	0.00015469	-1.42475	0.000208139	LTR/Gypsy
BnaA01G0031100ZS	Isocitrate dehydrogenase [NAD] regulatory subunit 1, mitochondrial	TE_00004892_INT	210088	7.80226e-07	-1.5602	2.07009e-06	LTR/Gypsy
BnaA01G0031100ZS	Isocitrate dehydrogenase [NAD] regulatory subunit 1, mitochondrial	TE_00003163_LTR	252669	1.89289e-08	-1.83393	7.29598e-08	LTR/Gypsy
BnaA01G0031200ZS	Glycerol-3-phosphate acyltransferase 3	TE_00004892_INT	-446553	6.48449e-05	2.71649	9.88394e-05	LTR/Gypsy
BnaA01G0031200ZS	Glycerol-3-phosphate acyltransferase 3	TE_00002792_INT	-115794	1.94126e-07	-3.06899	5.98296e-07	LTR/Gypsy
BnaA01G0031200ZS	Glycerol-3-phosphate acyltransferase 3	TE_00002351_INT	10940	1.08321e-23	-4.84528	6.04152e-22	LTR/Copia
BnaA01G0031200ZS	Glycerol-3-phosphate acyltransferase 3	TE_00003167_LTR	155142	2.51689e-05	-5.38031	4.3517e-05	LTR/Gypsy
BnaA01G0031200ZS	Glycerol-3-phosphate acyltransferase 3	TE_00004892_INT	207686	0.000559615	-2.72194	0.000609944	LTR/Gypsy
BnaA01G0031200ZS	Glycerol-3-phosphate acyltransferase 3	TE_00004892_INT	207767	2.46002e-10	-4.12213	1.41062e-09	LTR/Gypsy
BnaA01G0031200ZS	Glycerol-3-phosphate acyltransferase 3	TE_00003163_LTR	250348	1.88943e-14	-5.10209	2.50963e-13	LTR/Gypsy
BnaA01G0031300ZS	.	TE_00004892_INT	-459542	0.00065866	0.61966	0.000703891	LTR/Gypsy
BnaA01G0031300ZS	.	TE_00002351_INT	-2049	0.000205553	-0.514543	0.000264813	LTR/Copia
BnaA01G0031300ZS	.	TE_00003167_LTR	142153	8.10061e-09	-1.93592	3.34804e-08	LTR/Gypsy
BnaA01G0031300ZS	.	TE_00004892_INT	194778	0.00066864	-0.605282	0.000712749	LTR/Gypsy
BnaA01G0031300ZS	.	TE_00003163_LTR	237359	5.47226e-05	-0.743053	8.54443e-05	LTR/Gypsy
BnaA01G0031400ZS	Probable serine/threonine-protein kinase At4g35230	TE_00002351_INT	-6866	2.52208e-05	-0.554037	4.35777e-05	LTR/Copia
BnaA01G0031400ZS	Probable serine/threonine-protein kinase At4g35230	TE_00003167_LTR	137336	2.90354e-08	-1.77692	1.07041e-07	LTR/Gypsy
BnaA01G0031500ZS	.	TE_00002351_INT	-11970	0.000451487	-0.279054	0.00051085	LTR/Copia
BnaA01G0031500ZS	.	TE_00003167_LTR	132232	1.3295e-07	-1.01976	4.22815e-07	LTR/Gypsy
BnaA01G0031500ZS	.	TE_00004892_INT	184776	0.000641666	-0.41135	0.000687954	LTR/Gypsy
BnaA01G0031600ZS	.	TE_00002792_INT	-149799	0.000950953	-0.0945259	0.000957413	LTR/Gypsy
BnaA01G0031600ZS	.	TE_00002351_INT	-23065	7.94376e-08	-0.131815	2.65492e-07	LTR/Copia
BnaA01G0031600ZS	.	TE_00004892_INT	173681	9.42043e-06	-0.166022	1.83042e-05	LTR/Gypsy
BnaA01G0031600ZS	.	TE_00004892_INT	173762	1.22249e-07	-0.166518	3.92635e-07	LTR/Gypsy
BnaA01G0031600ZS	.	TE_00003163_LTR	216343	1.21946e-06	-0.159388	3.06906e-06	LTR/Gypsy
BnaA01G0031700ZS	Kynurenine formamidase	TE_00002351_INT	-23956	0.000821088	-13.8654	0.000848572	LTR/Copia
BnaA01G0031700ZS	Kynurenine formamidase	TE_00003167_LTR	120246	3.00535e-06	-47.2433	6.71388e-06	LTR/Gypsy
BnaA01G0031900ZS	Lysine histidine transporter-like 7	TE_00002792_INT	-159531	8.22393e-05	-0.166607	0.000121416	LTR/Gypsy
BnaA01G0031900ZS	Lysine histidine transporter-like 7	TE_00002351_INT	-32797	4.19989e-12	-0.248553	3.47445e-11	LTR/Copia
BnaA01G0031900ZS	Lysine histidine transporter-like 7	TE_00004892_INT	164030	6.99355e-06	-0.211514	1.40854e-05	LTR/Gypsy
BnaA01G0031900ZS	Lysine histidine transporter-like 7	TE_00003163_LTR	206611	2.33918e-05	-0.207361	4.09356e-05	LTR/Gypsy
BnaA01G0032000ZS	DDB1- and CUL4-associated factor 8-like protein 2	TE_00002792_INT	-163196	0.000369577	-1.29094	0.000433122	LTR/Gypsy
BnaA01G0032000ZS	DDB1- and CUL4-associated factor 8-like protein 2	TE_00002351_INT	-36462	3.78382e-05	-1.29757	6.21884e-05	LTR/Copia
BnaA01G0032000ZS	DDB1- and CUL4-associated factor 8-like protein 2	TE_00004892_INT	160365	0.000116624	-1.55736	0.000164204	LTR/Gypsy
BnaA01G0032000ZS	DDB1- and CUL4-associated factor 8-like protein 2	TE_00003163_LTR	202946	0.000623833	-1.44128	0.000670498	LTR/Gypsy
BnaA01G0032100ZS	Pentatricopeptide repeat-containing protein At4g35130, chloroplastic	TE_00004892_INT	157549	4.44354e-07	-0.160138	1.25401e-06	LTR/Gypsy
BnaA01G0032100ZS	Pentatricopeptide repeat-containing protein At4g35130, chloroplastic	TE_00004892_INT	157630	2.5054e-06	-0.1267	5.73753e-06	LTR/Gypsy
BnaA01G0032200ZS	Putative F-box/kelch-repeat protein At4g35120	TE_00002792_INT	-168600	2.74059e-05	-0.115064	4.69002e-05	LTR/Gypsy
BnaA01G0032200ZS	Putative F-box/kelch-repeat protein At4g35120	TE_00002351_INT	-41866	3.58769e-17	-0.192493	8.19795e-16	LTR/Copia
BnaA01G0032200ZS	Putative F-box/kelch-repeat protein At4g35120	TE_00004892_INT	154961	9.74424e-06	-0.135305	1.8861e-05	LTR/Gypsy
BnaA01G0032200ZS	Putative F-box/kelch-repeat protein At4g35120	TE_00003163_LTR	197542	4.69465e-10	-0.194798	2.56058e-09	LTR/Gypsy
BnaA01G0032400ZS	Aquaporin PIP2-7	TE_00003167_LTR	89670	8.52014e-05	-18.2583	0.000125231	LTR/Gypsy
BnaA01G0032600ZS	Catalase-2	TE_00002792_INT	-190575	0.000481613	0.0364604	0.000537651	LTR/Gypsy
BnaA01G0032600ZS	Catalase-2	TE_00002351_INT	-63841	7.82957e-10	0.0547582	4.06526e-09	LTR/Copia
BnaA01G0032600ZS	Catalase-2	TE_00004892_INT	132986	0.000155017	0.0440525	0.000208409	LTR/Gypsy
BnaA01G0032600ZS	Catalase-2	TE_00003163_LTR	175567	1.04138e-06	0.058625	2.66748e-06	LTR/Gypsy
BnaA01G0032700ZS	.	TE_00004892_INT	130074	0.000194056	0.449009	0.000252526	LTR/Gypsy
BnaA01G0032700ZS	.	TE_00003163_LTR	172655	2.31615e-05	0.528167	4.06423e-05	LTR/Gypsy
BnaA01G0033000ZS	Basic leucine zipper 19	TE_00002792_INT	-224851	0.00032911	-0.505314	0.000393793	LTR/Gypsy
BnaA01G0033000ZS	Basic leucine zipper 19	TE_00004892_INT	98710	6.32403e-06	-0.705026	1.28862e-05	LTR/Gypsy
BnaA01G0033000ZS	Basic leucine zipper 19	TE_00003163_LTR	141291	8.90894e-07	-0.795017	2.32565e-06	LTR/Gypsy
BnaA01G0033400ZS	Transcription factor MYB32	TE_00002351_INT	-132734	0.000171355	-0.447211	0.000227261	LTR/Copia
BnaA01G0033500ZS	Actin-depolymerizing factor 9	TE_00004892_INT	60907	1.19655e-10	6.41625	7.31899e-10	LTR/Gypsy
BnaA01G0033600ZS	Peptidyl-prolyl cis-trans isomerase CYP21-1	TE_00002351_INT	-139814	1.60282e-05	-1.65418	2.92646e-05	LTR/Copia
BnaA01G0033600ZS	Peptidyl-prolyl cis-trans isomerase CYP21-1	TE_00003001_LTR	872405	0.000100525	-2.96067	0.000144319	LTR/Copia
BnaA01G0033700ZS	Protein NUCLEAR FUSION DEFECTIVE 4	TE_00003167_LTR	-2196	0.000362764	2.39058	0.000426486	LTR/Gypsy
BnaA01G0033900ZS	DEAD-box ATP-dependent RNA helicase 16	TE_00004892_INT	-610788	7.76008e-05	0.653605	0.000115334	LTR/Gypsy
BnaA01G0033900ZS	DEAD-box ATP-dependent RNA helicase 16	TE_00003163_LTR	86113	3.07073e-07	-0.852779	8.99372e-07	LTR/Gypsy
BnaA01G0034000ZS	Xanthine dehydrogenase 1	TE_00002792_INT	-283438	0.000833239	-0.619986	0.000858398	LTR/Gypsy
BnaA01G0034000ZS	Xanthine dehydrogenase 1	TE_00002351_INT	-156704	4.13298e-06	-0.738417	8.92125e-06	LTR/Copia
BnaA01G0034000ZS	Xanthine dehydrogenase 1	TE_00004892_INT	40042	1.07208e-08	-1.37475	4.33428e-08	LTR/Gypsy
BnaA01G0034000ZS	Xanthine dehydrogenase 1	TE_00004892_INT	40123	2.20323e-10	-1.28235	1.26979e-09	LTR/Gypsy
BnaA01G0034000ZS	Xanthine dehydrogenase 1	TE_00003163_LTR	82704	5.55729e-06	-0.970531	1.15441e-05	LTR/Gypsy
BnaA01G0034200ZS	Putative amidase C869.01	TE_00002792_INT	-290842	0.000119282	-0.11852	0.000167492	LTR/Gypsy
BnaA01G0034200ZS	Putative amidase C869.01	TE_00002351_INT	-164108	9.72406e-08	-0.141514	3.19434e-07	LTR/Copia
BnaA01G0034200ZS	Putative amidase C869.01	TE_00004892_INT	32638	3.13599e-06	-0.188434	6.9723e-06	LTR/Gypsy
BnaA01G0034200ZS	Putative amidase C869.01	TE_00004892_INT	32719	2.58321e-08	-0.188879	9.6605e-08	LTR/Gypsy
BnaA01G0034200ZS	Putative amidase C869.01	TE_00003163_LTR	75300	1.45041e-07	-0.185987	4.58736e-07	LTR/Gypsy
BnaA01G0034300ZS	Sulfoquinovosyl transferase SQD2	TE_00002351_INT	-167197	3.2241e-07	-0.643514	9.38463e-07	LTR/Copia
BnaA01G0034300ZS	Sulfoquinovosyl transferase SQD2	TE_00004892_INT	29549	7.76408e-07	-0.943574	2.06207e-06	LTR/Gypsy
BnaA01G0034300ZS	Sulfoquinovosyl transferase SQD2	TE_00004892_INT	29630	1.62211e-10	-1.01831	9.59394e-10	LTR/Gypsy
BnaA01G0034300ZS	Sulfoquinovosyl transferase SQD2	TE_00003163_LTR	72211	3.2624e-06	-0.783438	7.21623e-06	LTR/Gypsy
BnaA01G0034400ZS	Probable alkaline/neutral invertase B	TE_00002792_INT	-305777	2.8995e-06	-2.68647	6.51916e-06	LTR/Gypsy
BnaA01G0034400ZS	Probable alkaline/neutral invertase B	TE_00002351_INT	-179043	1.27084e-07	-2.63167	4.06904e-07	LTR/Copia
BnaA01G0034400ZS	Probable alkaline/neutral invertase B	TE_00003163_LTR	60365	0.000256383	-2.45605	0.000319447	LTR/Gypsy
BnaA01G0034500ZS	Type III polyketide synthase B	TE_00004892_INT	15024	0.000758398	0.0874097	0.000794228	LTR/Gypsy
BnaA01G0034500ZS	Type III polyketide synthase B	TE_00004892_INT	15105	3.82831e-05	0.0899833	6.28201e-05	LTR/Gypsy
BnaA01G0034600ZS	Pentatricopeptide repeat-containing protein MRL1, chloroplastic	TE_00002792_INT	-310571	2.92261e-06	-0.184184	6.55691e-06	LTR/Gypsy
BnaA01G0034600ZS	Pentatricopeptide repeat-containing protein MRL1, chloroplastic	TE_00002351_INT	-183837	0.000268717	-0.126086	0.00033242	LTR/Copia
BnaA01G0034600ZS	Pentatricopeptide repeat-containing protein MRL1, chloroplastic	TE_00004892_INT	12909	8.58535e-09	-0.296418	3.53992e-08	LTR/Gypsy
BnaA01G0034600ZS	Pentatricopeptide repeat-containing protein MRL1, chloroplastic	TE_00004892_INT	12990	9.27623e-10	-0.265689	4.74515e-09	LTR/Gypsy
BnaA01G0034600ZS	Pentatricopeptide repeat-containing protein MRL1, chloroplastic	TE_00003163_LTR	55571	2.3535e-09	-0.269832	1.09485e-08	LTR/Gypsy
BnaA01G0034700ZS	Auxin-responsive protein SAUR23	TE_00002792_INT	-316780	0.000663025	-4.69306	0.00070749	LTR/Gypsy
BnaA01G0034700ZS	Auxin-responsive protein SAUR23	TE_00002351_INT	-190046	1.91457e-08	-6.63774	7.36166e-08	LTR/Copia
BnaA01G0034700ZS	Auxin-responsive protein SAUR23	TE_00004892_INT	6700	1.89662e-14	-13.3792	2.50963e-13	LTR/Gypsy
BnaA01G0034700ZS	Auxin-responsive protein SAUR23	TE_00004892_INT	6781	8.06198e-17	-12.2022	1.68619e-15	LTR/Gypsy
BnaA01G0034700ZS	Auxin-responsive protein SAUR23	TE_00003163_LTR	49362	2.09335e-13	-11.3288	2.30535e-12	LTR/Gypsy
BnaA01G0035100ZS	Auxin-responsive protein SAUR50	TE_00003167_LTR	-66856	0.000319286	-2.03366	0.000384076	LTR/Gypsy
BnaA01G0035400ZS	Auxin-responsive protein SAUR50	TE_00004892_INT	-25754	0.00017208	0.139376	0.000228106	LTR/Gypsy
BnaA01G0035500ZS	Protein C2-DOMAIN ABA-RELATED 7	TE_00004377_LTR	90607	0.000883743	-0.357808	0.000901293	LTR/Copia
BnaA01G0035600ZS	Amidophosphoribosyltransferase 2, chloroplastic	TE_00002351_INT	-225928	4.05992e-05	-0.815784	6.60979e-05	LTR/Copia
BnaA01G0035600ZS	Amidophosphoribosyltransferase 2, chloroplastic	TE_00004892_INT	-29182	0.000305123	-1.09039	0.000370129	LTR/Gypsy
BnaA01G0035600ZS	Amidophosphoribosyltransferase 2, chloroplastic	TE_00004892_INT	-29101	1.4381e-06	-1.22044	3.54953e-06	LTR/Gypsy
BnaA01G0035600ZS	Amidophosphoribosyltransferase 2, chloroplastic	TE_00003163_LTR	13480	1.08085e-08	-1.49262	4.36293e-08	LTR/Gypsy
BnaA01G0035700ZS	Arginine decarboxylase 2	TE_00004377_LTR	80549	1.8574e-24	0.0318803	1.18942e-22	LTR/Copia
BnaA01G0035800ZS	Arginine decarboxylase 2	TE_00003167_LTR	-95259	2.40817e-12	0.420612	2.0784e-11	LTR/Gypsy
BnaA01G0035800ZS	Arginine decarboxylase 2	TE_00004892_INT	588299	1.45701e-06	0.218898	3.58176e-06	LTR/Gypsy
BnaA01G0035800ZS	Arginine decarboxylase 2	TE_00002253_LTR	673727	1.02681e-17	0.570735	2.53622e-16	LTR/Gypsy
BnaA01G0035800ZS	Arginine decarboxylase 2	TE_00003001_LTR	772758	1.92964e-09	0.29275	9.24196e-09	LTR/Copia
BnaA01G0035800ZS	Arginine decarboxylase 2	TE_00004887_INT	848597	8.9297e-05	0.129226	0.000130327	LTR/Copia
BnaA01G0035900ZS	NADH dehydrogenase [ubiquinone] 1 beta subcomplex subunit 9	TE_00002351_INT	-243880	2.12378e-06	-1.50424	4.97563e-06	LTR/Copia
BnaA01G0035900ZS	NADH dehydrogenase [ubiquinone] 1 beta subcomplex subunit 9	TE_00003167_LTR	-99678	5.96278e-10	-4.77301	3.17546e-09	LTR/Gypsy
BnaA01G0035900ZS	NADH dehydrogenase [ubiquinone] 1 beta subcomplex subunit 9	TE_00003163_LTR	-4472	0.000205591	-1.58025	0.000264813	LTR/Gypsy
BnaA01G0035900ZS	NADH dehydrogenase [ubiquinone] 1 beta subcomplex subunit 9	TE_00004892_INT	583880	1.67183e-06	-2.77053	4.03526e-06	LTR/Gypsy
BnaA01G0035900ZS	NADH dehydrogenase [ubiquinone] 1 beta subcomplex subunit 9	TE_00002253_LTR	669308	9.86139e-07	-4.32813	2.53977e-06	LTR/Gypsy
BnaA01G0035900ZS	NADH dehydrogenase [ubiquinone] 1 beta subcomplex subunit 9	TE_00003001_LTR	768339	0.000337859	-2.26985	0.000402328	LTR/Copia
BnaA01G0036000ZS	GATA transcription factor 3	TE_00004892_INT	-703641	2.74012e-08	2.85126	1.01812e-07	LTR/Gypsy
BnaA01G0036000ZS	GATA transcription factor 3	TE_00002792_INT	-372882	1.04445e-08	-2.56672	4.23578e-08	LTR/Gypsy
BnaA01G0036000ZS	GATA transcription factor 3	TE_00002351_INT	-246148	4.37493e-09	-2.29179	1.915e-08	LTR/Copia
BnaA01G0036000ZS	GATA transcription factor 3	TE_00004892_INT	-49402	5.54582e-11	-3.84715	3.57788e-10	LTR/Gypsy
BnaA01G0036000ZS	GATA transcription factor 3	TE_00004892_INT	-49321	1.99584e-23	-4.72039	1.06092e-21	LTR/Gypsy
BnaA01G0036000ZS	GATA transcription factor 3	TE_00003163_LTR	-6740	3.52702e-31	-5.54936	4.9445e-29	LTR/Gypsy
BnaA01G0036000ZS	GATA transcription factor 3	TE_00004055_INT	894309	0.00094229	1.40123	0.000950167	LTR/Copia
BnaA01G0036100ZS	40S ribosomal protein S3a-2	TE_00004055_INT	890908	0.000933717	5.16177	0.000942989	LTR/Copia
BnaA01G0036200ZS	SH3 domain-containing protein 2	TE_00002792_INT	-378076	0.000197629	-0.617227	0.000256083	LTR/Gypsy
BnaA01G0036200ZS	SH3 domain-containing protein 2	TE_00002351_INT	-251342	1.40401e-05	-0.625265	2.61119e-05	LTR/Copia
BnaA01G0036200ZS	SH3 domain-containing protein 2	TE_00004892_INT	-54596	7.5553e-08	-1.1619	2.54973e-07	LTR/Gypsy
BnaA01G0036200ZS	SH3 domain-containing protein 2	TE_00004892_INT	-54515	8.73242e-12	-1.22892	6.82155e-11	LTR/Gypsy
BnaA01G0036200ZS	SH3 domain-containing protein 2	TE_00003163_LTR	-11934	9.31578e-10	-1.15452	4.756e-09	LTR/Gypsy
BnaA01G0036200ZS	SH3 domain-containing protein 2	TE_00004892_INT	576418	0.000462703	-0.92478	0.000521295	LTR/Gypsy
BnaA01G0036300ZS	Inactive squalene synthase 2	TE_00004892_INT	-57709	0.000147208	-1.43255	0.000199573	LTR/Gypsy
BnaA01G0036300ZS	Inactive squalene synthase 2	TE_00004892_INT	-57628	1.07047e-05	-1.39967	2.05497e-05	LTR/Gypsy
BnaA01G0036300ZS	Inactive squalene synthase 2	TE_00003163_LTR	-15047	8.85641e-05	-1.30005	0.000129367	LTR/Gypsy
BnaA01G0036400ZS	.	TE_00004892_INT	-65349	0.000100843	6.89175	0.000144735	LTR/Gypsy
BnaA01G0036400ZS	.	TE_00004892_INT	-65268	5.22554e-05	6.05941	8.21103e-05	LTR/Gypsy
BnaA01G0036400ZS	.	TE_00003163_LTR	-22687	1.28919e-06	7.49171	3.22733e-06	LTR/Gypsy
BnaA01G0036500ZS	30S ribosomal protein S16-1, chloroplastic	TE_00002792_INT	-390546	1.16097e-09	-4.04614	5.82958e-09	LTR/Gypsy
BnaA01G0036500ZS	30S ribosomal protein S16-1, chloroplastic	TE_00002351_INT	-263812	1.99935e-06	-2.79062	4.71392e-06	LTR/Copia
BnaA01G0036500ZS	30S ribosomal protein S16-1, chloroplastic	TE_00004892_INT	-67066	3.6054e-15	-6.7603	5.46819e-14	LTR/Gypsy
BnaA01G0036500ZS	30S ribosomal protein S16-1, chloroplastic	TE_00004892_INT	-66985	1.49291e-19	-6.46559	4.78008e-18	LTR/Gypsy
BnaA01G0036500ZS	30S ribosomal protein S16-1, chloroplastic	TE_00003163_LTR	-24404	5.48561e-18	-6.46054	1.40861e-16	LTR/Gypsy
BnaA01G0036600ZS	.	TE_00003167_LTR	-122352	0.000347644	-2.61068	0.000411541	LTR/Gypsy
BnaA01G0036700ZS	bZIP transcription factor 11	TE_00004892_INT	-731582	1.36949e-07	17.0058	4.35e-07	LTR/Gypsy
BnaA01G0036700ZS	bZIP transcription factor 11	TE_00002792_INT	-400823	1.55044e-06	-13.6313	3.78453e-06	LTR/Gypsy
BnaA01G0036700ZS	bZIP transcription factor 11	TE_00002351_INT	-274089	8.65416e-07	-12.1594	2.26895e-06	LTR/Copia
BnaA01G0036700ZS	bZIP transcription factor 11	TE_00004892_INT	-77343	4.58965e-11	-24.2301	3.02882e-10	LTR/Gypsy
BnaA01G0036700ZS	bZIP transcription factor 11	TE_00004892_INT	-77262	2.27188e-20	-27.7828	7.96233e-19	LTR/Gypsy
BnaA01G0036700ZS	bZIP transcription factor 11	TE_00003163_LTR	-34681	2.8805e-28	-33.4122	2.92964e-26	LTR/Gypsy
BnaA01G0036800ZS	Phosphatidylinositol/phosphatidylcholine transfer protein SFH1	TE_00004892_INT	-741998	0.000153642	0.0342476	0.000206837	LTR/Gypsy
BnaA01G0036800ZS	Phosphatidylinositol/phosphatidylcholine transfer protein SFH1	TE_00002792_INT	-411239	3.19382e-05	-0.0328617	5.36409e-05	LTR/Gypsy
BnaA01G0036800ZS	Phosphatidylinositol/phosphatidylcholine transfer protein SFH1	TE_00002351_INT	-284505	8.77861e-08	-0.0364973	2.91142e-07	LTR/Copia
BnaA01G0036800ZS	Phosphatidylinositol/phosphatidylcholine transfer protein SFH1	TE_00004892_INT	-87759	5.11376e-07	-0.052023	1.41921e-06	LTR/Gypsy
BnaA01G0036800ZS	Phosphatidylinositol/phosphatidylcholine transfer protein SFH1	TE_00004892_INT	-87678	8.09589e-09	-0.0501886	3.34804e-08	LTR/Gypsy
BnaA01G0036800ZS	Phosphatidylinositol/phosphatidylcholine transfer protein SFH1	TE_00003163_LTR	-45097	9.15211e-09	-0.0519936	3.7468e-08	LTR/Gypsy
BnaA01G0037000ZS	.	TE_00002253_LTR	618484	0.000148001	0.121776	0.000200439	LTR/Gypsy
BnaA01G0037100ZS	Probable pinoresinol-lariciresinol reductase 3	TE_00004892_INT	-755800	0.000237664	0.412813	0.000299651	LTR/Gypsy
BnaA01G0037100ZS	Probable pinoresinol-lariciresinol reductase 3	TE_00003163_LTR	-58899	0.000422534	-0.40295	0.000482856	LTR/Gypsy
BnaA01G0037100ZS	Probable pinoresinol-lariciresinol reductase 3	TE_00004055_INT	842150	6.93686e-05	0.36191	0.000104902	LTR/Copia
BnaA01G0037300ZS	Probable receptor-like serine/threonine-protein kinase At4g34500	TE_00004892_INT	-110891	0.000455826	1.50509	0.000515001	LTR/Gypsy
BnaA01G0037300ZS	Probable receptor-like serine/threonine-protein kinase At4g34500	TE_00003163_LTR	-68310	0.000503034	1.55302	0.000557887	LTR/Gypsy
BnaA01G0037800ZS	SWI/SNF complex subunit SWI3D	TE_00003167_LTR	-187775	0.000371406	-0.94917	0.000435068	LTR/Gypsy
BnaA01G0037800ZS	SWI/SNF complex subunit SWI3D	TE_00002253_LTR	581211	0.000334094	-1.08345	0.000398653	LTR/Gypsy
BnaA01G0037800ZS	SWI/SNF complex subunit SWI3D	TE_00003001_LTR	680242	9.64798e-05	-0.833468	0.000139399	LTR/Copia
BnaA01G0037800ZS	SWI/SNF complex subunit SWI3D	TE_00004887_INT	756081	0.000449627	-0.499545	0.000509106	LTR/Copia
BnaA01G0037900ZS	.	TE_00004892_INT	-800528	0.000174494	-1.08226	0.000230834	LTR/Gypsy
BnaA01G0037900ZS	.	TE_00004892_INT	-146208	0.000194391	1.05093	0.000252708	LTR/Gypsy
BnaA01G0037900ZS	.	TE_00003163_LTR	-103627	4.87026e-06	1.3317	1.029e-05	LTR/Gypsy
BnaA01G0037900ZS	.	TE_00003001_LTR	669184	8.86552e-06	-1.92619	1.73792e-05	LTR/Copia
BnaA01G0038400ZS	Endothelin-converting enzyme 2	TE_00004377_LTR	-49549	0.00026127	-0.459828	0.000324756	LTR/Copia
BnaA01G0038400ZS	Endothelin-converting enzyme 2	TE_00004892_INT	463526	0.000425029	-0.415097	0.000485364	LTR/Gypsy
BnaA01G0038700ZS	Protein SERAC1	TE_00002253_LTR	540718	0.000554167	-0.589521	0.00060566	LTR/Gypsy
BnaA01G0038700ZS	Protein SERAC1	TE_00003001_LTR	639749	9.43364e-06	-0.532713	1.83198e-05	LTR/Copia
BnaA01G0038700ZS	Protein SERAC1	TE_00004887_INT	715588	3.38102e-05	-0.331936	5.63902e-05	LTR/Copia
BnaA01G0039000ZS	Thioredoxin domain-containing protein 9 homolog	TE_00004892_INT	433676	0.000892125	-2.378	0.000908056	LTR/Gypsy
BnaA01G0039000ZS	Thioredoxin domain-containing protein 9 homolog	TE_00002253_LTR	519104	0.000570608	-3.77018	0.000620361	LTR/Gypsy
BnaA01G0039100ZS	TIP41-like protein	TE_00002253_LTR	517312	0.00020828	-1.75336	0.000267479	LTR/Gypsy
BnaA01G0039100ZS	TIP41-like protein	TE_00003001_LTR	616343	0.000167094	-1.26157	0.000222463	LTR/Copia
BnaA01G0039100ZS	TIP41-like protein	TE_00004887_INT	692182	1.27044e-05	-0.967721	2.38846e-05	LTR/Copia
BnaA01G0039400ZS	Aldehyde dehydrogenase family 3 member I1, chloroplastic	TE_00003001_LTR	596772	0.000974139	-1.19369	0.000977342	LTR/Copia
BnaA01G0039400ZS	Aldehyde dehydrogenase family 3 member I1, chloroplastic	TE_00004887_INT	672611	0.000991931	-0.791785	0.000993463	LTR/Copia
BnaA01G0039500ZS	Cinnamyl alcohol dehydrogenase 5	TE_00003167_LTR	-275398	0.000352104	0.347404	0.000416218	LTR/Gypsy
BnaA01G0039500ZS	Cinnamyl alcohol dehydrogenase 5	TE_00002253_LTR	493588	5.84271e-06	0.495718	1.20072e-05	LTR/Gypsy
BnaA01G0039500ZS	Cinnamyl alcohol dehydrogenase 5	TE_00003001_LTR	592619	0.000942066	0.258719	0.000950126	LTR/Copia
BnaA01G0039800ZS	Probable carbohydrate esterase At4g34215	TE_00003167_LTR	-287040	0.000398106	-0.766819	0.000459701	LTR/Gypsy
BnaA01G0039800ZS	Probable carbohydrate esterase At4g34215	TE_00002253_LTR	481946	1.55723e-05	-1.05413	2.85746e-05	LTR/Gypsy
BnaA01G0039800ZS	Probable carbohydrate esterase At4g34215	TE_00003001_LTR	580977	1.38028e-06	-0.831977	3.43053e-06	LTR/Copia
BnaA01G0039800ZS	Probable carbohydrate esterase At4g34215	TE_00004887_INT	656816	0.000897975	-0.384266	0.000912756	LTR/Copia
BnaA01G0040100ZS	V-type proton ATPase subunit H	TE_00004892_INT	-897540	0.000444242	0.838476	0.000503779	LTR/Gypsy
BnaA01G0040100ZS	V-type proton ATPase subunit H	TE_00004055_INT	700410	0.000947465	0.641204	0.000954643	LTR/Copia
BnaA01G0040400ZS	Elicitor-responsive protein 3	TE_00003167_LTR	-312848	3.39187e-06	-1.04339	7.48665e-06	LTR/Gypsy
BnaA01G0040400ZS	Elicitor-responsive protein 3	TE_00002253_LTR	456138	1.17805e-06	-1.2342	2.98559e-06	LTR/Gypsy
BnaA01G0040400ZS	Elicitor-responsive protein 3	TE_00003001_LTR	555169	7.86762e-08	-0.962889	2.63797e-07	LTR/Copia
BnaA01G0040400ZS	Elicitor-responsive protein 3	TE_00004887_INT	631008	6.46155e-06	-0.541281	1.31384e-05	LTR/Copia
BnaA01G0040900ZS	Probable E3 ubiquitin ligase SUD1	TE_00003167_LTR	-341566	5.59264e-09	-5.45228	2.39546e-08	LTR/Gypsy
BnaA01G0040900ZS	Probable E3 ubiquitin ligase SUD1	TE_00004892_INT	341992	7.05643e-06	-3.14872	1.41922e-05	LTR/Gypsy
BnaA01G0040900ZS	Probable E3 ubiquitin ligase SUD1	TE_00002253_LTR	427420	4.90002e-10	-6.56687	2.65862e-09	LTR/Gypsy
BnaA01G0040900ZS	Probable E3 ubiquitin ligase SUD1	TE_00003001_LTR	526451	2.05475e-05	-3.24517	3.65751e-05	LTR/Copia
BnaA01G0041100ZS	DEMETER-like protein 3	TE_00003163_LTR	-254468	0.000102339	0.226842	0.000146517	LTR/Gypsy
BnaA01G0041200ZS	Protein DJ-1 homolog C	TE_00004887_INT	589451	0.000552276	-0.217807	0.000603975	LTR/Copia
BnaA01G0041300ZS	ABSCISIC ACID-INSENSITIVE 5-like protein 6	TE_00004887_INT	586922	0.000360629	-0.535751	0.000424457	LTR/Copia
BnaA01G0041500ZS	Pollen-specific leucine-rich repeat extensin-like protein 4	TE_00003001_LTR	500544	0.000111268	0.0934613	0.00015769	LTR/Copia
BnaA01G0041500ZS	Pollen-specific leucine-rich repeat extensin-like protein 4	TE_00004364_INT	780074	0.000716997	0.045871	0.000756522	LTR/Gypsy
BnaA01G0041600ZS	.	TE_00004377_LTR	-203330	0.000458573	0.711757	0.000517428	LTR/Copia
BnaA01G0041600ZS	.	TE_00002253_LTR	395173	0.00077908	0.976803	0.000812116	LTR/Gypsy
BnaA01G0041600ZS	.	TE_00004887_INT	570043	0.000206997	0.507044	0.000266161	LTR/Copia
BnaA01G0041900ZS	E3 ubiquitin-protein ligase RNF170	TE_00004892_INT	-340231	7.41966e-05	0.886034	0.000110974	LTR/Gypsy
BnaA01G0041900ZS	E3 ubiquitin-protein ligase RNF170	TE_00003163_LTR	-297650	6.37242e-08	1.24225	2.18465e-07	LTR/Gypsy
BnaA01G0041900ZS	E3 ubiquitin-protein ligase RNF170	TE_00004377_LTR	-222373	0.000271183	-1.24329	0.000334911	LTR/Copia
BnaA01G0041900ZS	E3 ubiquitin-protein ligase RNF170	TE_00003001_LTR	475161	0.000636367	-1.18421	0.000682927	LTR/Copia
BnaA01G0041900ZS	E3 ubiquitin-protein ligase RNF170	TE_00004887_INT	551000	9.96727e-08	-1.20918	3.26597e-07	LTR/Copia
BnaA01G0042000ZS	Zinc finger SWIM domain-containing protein 7	TE_00003163_LTR	-299100	6.4192e-06	0.607534	1.30677e-05	LTR/Gypsy
BnaA01G0042000ZS	Zinc finger SWIM domain-containing protein 7	TE_00004887_INT	549550	1.01846e-05	-0.587176	1.96385e-05	LTR/Copia
BnaA01G0042400ZS	.	TE_00003167_LTR	-413909	0.000366135	-0.911638	0.00042967	LTR/Gypsy
BnaA01G0042400ZS	.	TE_00003001_LTR	454108	0.00029722	-0.743322	0.000361982	LTR/Copia
BnaA01G0042500ZS	Probable manganese-transporting ATPase PDR2	TE_00003163_LTR	-321966	5.79751e-05	1.43933	8.98467e-05	LTR/Gypsy
BnaA01G0042500ZS	Probable manganese-transporting ATPase PDR2	TE_00004892_INT	266386	2.22741e-05	-2.07603	3.92845e-05	LTR/Gypsy
BnaA01G0042500ZS	Probable manganese-transporting ATPase PDR2	TE_00004887_INT	526684	2.30773e-06	-1.66086	5.3534e-06	LTR/Copia
BnaA01G0042500ZS	Probable manganese-transporting ATPase PDR2	TE_00004055_INT	579083	6.99517e-06	-1.27964	1.40854e-05	LTR/Copia
BnaA01G0042500ZS	Probable manganese-transporting ATPase PDR2	TE_00004364_INT	691288	1.14862e-05	-1.21228	2.18238e-05	LTR/Gypsy
BnaA01G0042500ZS	Probable manganese-transporting ATPase PDR2	TE_00002351_INT	734437	0.000133527	-1.04289	0.0001844	LTR/Copia
BnaA01G0042700ZS	.	TE_00004892_INT	-374470	0.000897078	3.11532	0.000912023	LTR/Gypsy
BnaA01G0042700ZS	.	TE_00003163_LTR	-331889	3.11396e-07	4.92336	9.10491e-07	LTR/Gypsy
BnaA01G0042700ZS	.	TE_00004887_INT	516761	2.26568e-07	-4.91531	6.82864e-07	LTR/Copia
BnaA01G0042700ZS	.	TE_00004055_INT	569160	7.73896e-05	-3.06424	0.000115086	LTR/Copia
BnaA01G0043000ZS	.	TE_00004364_INT	706483	7.08842e-05	-6.10728	0.000106759	LTR/Gypsy
BnaA01G0043100ZS	DUF21 domain-containing protein At4g33700	TE_00004892_INT	-402459	5.45556e-05	2.89112	8.52092e-05	LTR/Gypsy
BnaA01G0043100ZS	DUF21 domain-containing protein At4g33700	TE_00003163_LTR	-359878	2.25655e-07	3.82026	6.80903e-07	LTR/Gypsy
BnaA01G0043100ZS	DUF21 domain-containing protein At4g33700	TE_00003001_LTR	412933	8.60284e-06	-4.91039	1.69154e-05	LTR/Copia
BnaA01G0043100ZS	DUF21 domain-containing protein At4g33700	TE_00004887_INT	488772	3.40909e-05	-3.04517	5.68218e-05	LTR/Copia
BnaA01G0043500ZS	Dynamin-related protein 3A	TE_00004377_LTR	-294571	2.60938e-05	1.93976	4.49066e-05	LTR/Copia
BnaA01G0043600ZS	Costars family protein ST45-2	TE_00003163_LTR	-376087	1.00571e-05	8.63084	1.94143e-05	LTR/Gypsy
BnaA01G0043600ZS	Costars family protein ST45-2	TE_00003001_LTR	396724	0.000395929	-10.3546	0.000457798	LTR/Copia
BnaA01G0043600ZS	Costars family protein ST45-2	TE_00004887_INT	472563	0.000308766	-7.00213	0.000373856	LTR/Copia
BnaA01G0043700ZS	.	TE_00003001_LTR	395472	0.000377836	-1.67038	0.000440809	LTR/Copia
BnaA01G0043700ZS	.	TE_00004887_INT	471311	4.5168e-07	-1.55736	1.2733e-06	LTR/Copia
BnaA01G0044000ZS	.	TE_00003163_LTR	-387774	0.00061991	1.91466	0.000666972	LTR/Gypsy
BnaA01G0044200ZS	Copper-transporting ATPase PAA1, chloroplastic	TE_00002253_LTR	278249	0.000243011	-0.475421	0.00030491	LTR/Gypsy
BnaA01G0044200ZS	Copper-transporting ATPase PAA1, chloroplastic	TE_00003001_LTR	377280	3.35365e-07	-0.463686	9.72352e-07	LTR/Copia
BnaA01G0044200ZS	Copper-transporting ATPase PAA1, chloroplastic	TE_00004887_INT	453119	2.39236e-07	-0.31169	7.17708e-07	LTR/Copia
BnaA01G0044300ZS	Phospho-2-dehydro-3-deoxyheptonate aldolase 2, chloroplastic	TE_00004887_INT	447560	0.000401742	-1.03963	0.000462972	LTR/Copia
BnaA01G0044400ZS	Probable protein phosphatase 2C 62	TE_00003163_LTR	-406163	0.000484757	1.91897	0.00054039	LTR/Gypsy
BnaA01G0044400ZS	Probable protein phosphatase 2C 62	TE_00004055_INT	494886	2.77925e-06	-2.04008	6.27519e-06	LTR/Copia
BnaA01G0044400ZS	Probable protein phosphatase 2C 62	TE_00004364_INT	607091	6.12847e-05	-1.70037	9.4132e-05	LTR/Gypsy
BnaA01G0044500ZS	Protein ROOT PRIMORDIUM DEFECTIVE 1	TE_00003167_LTR	-506872	3.66623e-05	-0.670078	6.05436e-05	LTR/Gypsy
BnaA01G0044500ZS	Protein ROOT PRIMORDIUM DEFECTIVE 1	TE_00002253_LTR	262114	2.42328e-06	-0.863111	5.57408e-06	LTR/Gypsy
BnaA01G0044600ZS	Aspartic proteinase Asp1	TE_00003167_LTR	-508549	0.000491557	-0.456738	0.000546243	LTR/Gypsy
BnaA01G0044600ZS	Aspartic proteinase Asp1	TE_00002253_LTR	260437	5.32887e-05	-0.597673	8.3331e-05	LTR/Gypsy
BnaA01G0044700ZS	.	TE_00003001_LTR	357015	1.55275e-06	-2.47697	3.78661e-06	LTR/Copia
BnaA01G0044700ZS	.	TE_00004887_INT	432854	4.57191e-05	-1.40412	7.31703e-05	LTR/Copia
BnaA01G0044700ZS	.	TE_00004364_INT	636545	0.000268005	-1.05931	0.000331774	LTR/Gypsy
BnaA01G0045000ZS	ABC transporter I family member 10, chloroplastic	TE_00004055_INT	477739	1.24061e-05	-0.706245	2.33832e-05	LTR/Copia
BnaA01G0045000ZS	ABC transporter I family member 10, chloroplastic	TE_00004364_INT	589944	1.19659e-06	-0.757931	3.01883e-06	LTR/Gypsy
BnaA01G0045000ZS	ABC transporter I family member 10, chloroplastic	TE_00004364_INT	629031	0.000733333	-0.571753	0.000771092	LTR/Gypsy
BnaA01G0045200ZS	Probable polygalacturonase	TE_00003163_LTR	-430371	0.000132963	-0.21806	0.000183816	LTR/Gypsy
BnaA01G0045200ZS	Probable polygalacturonase	TE_00004055_INT	470678	2.90662e-05	0.189986	4.93507e-05	LTR/Copia
BnaA01G0045600ZS	Protein CYPRO4	TE_00004055_INT	438616	2.56983e-05	-0.365502	4.43289e-05	LTR/Copia
BnaA01G0045600ZS	Protein CYPRO4	TE_00004364_INT	550821	6.57251e-05	-0.336616	0.000100005	LTR/Gypsy
BnaA01G0045600ZS	Protein CYPRO4	TE_00004364_INT	589908	0.000485126	-0.316865	0.000540569	LTR/Gypsy
BnaA01G0045800ZS	Protein TIC 22, chloroplastic	TE_00003001_LTR	301924	0.000153241	-0.845854	0.000206457	LTR/Copia
BnaA01G0046100ZS	Cell division cycle 20.1, cofactor of APC complex	TE_00004377_LTR	-409142	0.000538686	-5.68815	0.000591358	LTR/Copia
BnaA01G0046100ZS	Cell division cycle 20.1, cofactor of APC complex	TE_00004892_INT	103933	0.000447525	-5.39004	0.000507169	LTR/Gypsy
BnaA01G0046100ZS	Cell division cycle 20.1, cofactor of APC complex	TE_00002253_LTR	189361	1.53047e-06	-11.1879	3.74107e-06	LTR/Gypsy
BnaA01G0046100ZS	Cell division cycle 20.1, cofactor of APC complex	TE_00003001_LTR	288392	9.6254e-09	-9.38867	3.92507e-08	LTR/Copia
BnaA01G0046100ZS	Cell division cycle 20.1, cofactor of APC complex	TE_00004887_INT	364231	1.25619e-08	-6.19055	5.01606e-08	LTR/Copia
BnaA01G0046200ZS	Eukaryotic translation initiation factor 3 subunit K	TE_00004887_INT	361625	0.00073923	-3.27283	0.000775956	LTR/Copia
BnaA01G0046200ZS	Eukaryotic translation initiation factor 3 subunit K	TE_00004055_INT	414024	2.44716e-06	-3.66026	5.61656e-06	LTR/Copia
BnaA01G0046200ZS	Eukaryotic translation initiation factor 3 subunit K	TE_00004364_INT	526229	0.000254448	-2.77604	0.000317417	LTR/Gypsy
BnaA01G0046200ZS	Eukaryotic translation initiation factor 3 subunit K	TE_00004364_INT	565316	0.000134798	-3.10653	0.000185907	LTR/Gypsy
BnaA01G0046200ZS	Eukaryotic translation initiation factor 3 subunit K	TE_00002351_INT	569378	0.000612128	-2.56239	0.000660106	LTR/Copia
BnaA01G0046500ZS	F-box/LRR-repeat protein 15	TE_00002253_LTR	171450	0.000124969	-2.21135	0.000174204	LTR/Gypsy
BnaA01G0046500ZS	F-box/LRR-repeat protein 15	TE_00003001_LTR	270481	1.31695e-07	-2.13244	4.20112e-07	LTR/Copia
BnaA01G0046500ZS	F-box/LRR-repeat protein 15	TE_00004887_INT	346320	2.18565e-06	-1.27737	5.11365e-06	LTR/Copia
BnaA01G0046800ZS	Pentatricopeptide repeat-containing protein At4g33170	TE_00003001_LTR	249027	7.72509e-05	-0.0665534	0.00011492	LTR/Copia
BnaA01G0047300ZS	.	TE_00003167_LTR	-637034	2.1065e-14	2.81251	2.7316e-13	LTR/Gypsy
BnaA01G0047300ZS	.	TE_00004892_INT	46524	1.67304e-09	1.67331	8.12552e-09	LTR/Gypsy
BnaA01G0047300ZS	.	TE_00002253_LTR	131952	5.52421e-17	3.45621	1.20494e-15	LTR/Gypsy
BnaA01G0047300ZS	.	TE_00003001_LTR	230983	5.04686e-12	2.05982	4.09032e-11	LTR/Copia
BnaA01G0047300ZS	.	TE_00004887_INT	306822	0.000156497	0.771316	0.000210189	LTR/Copia
BnaA01G0047300ZS	.	TE_00004055_INT	359221	0.000344296	-0.59121	0.000408197	LTR/Copia
BnaA01G0047300ZS	.	TE_00004364_INT	471426	0.000101495	-0.621232	0.000145455	LTR/Gypsy
BnaA01G0047400ZS	.	TE_00003167_LTR	-637865	2.67742e-09	-2.76974	1.22901e-08	LTR/Gypsy
BnaA01G0047400ZS	.	TE_00004892_INT	45693	6.17009e-08	-1.8757	2.12371e-07	LTR/Gypsy
BnaA01G0047400ZS	.	TE_00002253_LTR	131121	1.11817e-13	-3.84994	1.28602e-12	LTR/Gypsy
BnaA01G0047400ZS	.	TE_00003001_LTR	230152	1.32557e-15	-2.91659	2.18277e-14	LTR/Copia
BnaA01G0047400ZS	.	TE_00004887_INT	305991	3.21316e-09	-1.47124	1.45054e-08	LTR/Copia
BnaA01G0047500ZS	.	TE_00003167_LTR	-640774	2.10581e-08	-0.924003	8.04925e-08	LTR/Gypsy
BnaA01G0047500ZS	.	TE_00004892_INT	42784	9.46229e-05	-0.483433	0.000137021	LTR/Gypsy
BnaA01G0047500ZS	.	TE_00002253_LTR	128212	2.1163e-09	-1.11446	9.97025e-09	LTR/Gypsy
BnaA01G0047500ZS	.	TE_00003001_LTR	227243	5.37175e-11	-0.860437	3.47856e-10	LTR/Copia
BnaA01G0047800ZS	Uncharacterized protein At4g33100	TE_00003167_LTR	-659250	0.000183072	-1.43046	0.000240404	LTR/Gypsy
BnaA01G0047800ZS	Uncharacterized protein At4g33100	TE_00004892_INT	24308	8.72503e-05	-1.10932	0.0001277	LTR/Gypsy
BnaA01G0047800ZS	Uncharacterized protein At4g33100	TE_00002253_LTR	109736	2.95371e-06	-2.01063	6.6181e-06	LTR/Gypsy
BnaA01G0047800ZS	Uncharacterized protein At4g33100	TE_00003001_LTR	208767	0.000145965	-1.16616	0.000198251	LTR/Copia
BnaA01G0047900ZS	Aminopeptidase M1	TE_00003167_LTR	-660371	7.41314e-05	-6.9427	0.00011094	LTR/Gypsy
BnaA01G0047900ZS	Aminopeptidase M1	TE_00004892_INT	23187	6.4658e-08	-6.92954	2.20936e-07	LTR/Gypsy
BnaA01G0047900ZS	Aminopeptidase M1	TE_00002253_LTR	108615	6.03087e-05	-7.95954	9.28253e-05	LTR/Gypsy
BnaA01G0048000ZS	Serine/threonine-protein kinase CBK1	TE_00004892_INT	18115	8.74949e-06	-4.19854	1.71632e-05	LTR/Gypsy
BnaA01G0048000ZS	Serine/threonine-protein kinase CBK1	TE_00004887_INT	278413	0.000237847	-2.51545	0.000299809	LTR/Copia
BnaA01G0048800ZS	Homeobox protein ATH1	TE_00002253_LTR	58182	1.56964e-05	1.49547	2.87592e-05	LTR/Gypsy
BnaA01G0049200ZS	UPF0587 protein C1orf123 homolog	TE_00004055_INT	264338	2.71981e-10	-3.0788	1.54182e-09	LTR/Copia
BnaA01G0049200ZS	UPF0587 protein C1orf123 homolog	TE_00004364_INT	376543	6.07461e-05	-1.93552	9.34431e-05	LTR/Gypsy
BnaA01G0049200ZS	UPF0587 protein C1orf123 homolog	TE_00004364_INT	415630	0.000133141	-1.98196	0.000183964	LTR/Gypsy
BnaA01G0049300ZS	.	TE_00004892_INT	-51451	1.69856e-05	-0.569722	3.08813e-05	LTR/Gypsy
BnaA01G0049500ZS	Peptidyl-tRNA hydrolase 2, mitochondrial	TE_00004055_INT	248908	9.74799e-11	-1.32954	6.07726e-10	LTR/Copia
BnaA01G0049500ZS	Peptidyl-tRNA hydrolase 2, mitochondrial	TE_00004364_INT	361113	2.2718e-06	-0.957945	5.2866e-06	LTR/Gypsy
BnaA01G0049600ZS	GATA transcription factor 9	TE_00004892_INT	-68369	1.23184e-09	-0.561618	6.16158e-09	LTR/Gypsy
BnaA01G0049600ZS	GATA transcription factor 9	TE_00002253_LTR	17059	4.02745e-05	-0.590927	6.56724e-05	LTR/Gypsy
BnaA01G0049600ZS	GATA transcription factor 9	TE_00003001_LTR	116090	1.02257e-08	-0.576457	4.15354e-08	LTR/Copia
BnaA01G0049600ZS	GATA transcription factor 9	TE_00004887_INT	191929	4.63204e-06	-0.309475	9.85496e-06	LTR/Copia
BnaA01G0049600ZS	GATA transcription factor 9	TE_00004055_INT	244328	0.000233977	-0.202278	0.000295793	LTR/Copia
BnaA01G0049600ZS	GATA transcription factor 9	TE_00002351_INT	399682	0.000497483	-0.18288	0.000552203	LTR/Copia
BnaA01G0049900ZS	.	TE_00004892_INT	-718835	8.51342e-05	0.0805244	0.000125168	LTR/Gypsy
BnaA01G0050100ZS	Nuclear poly(A) polymerase 4	TE_00004892_INT	-90362	0.000539749	-2.51198	0.000592148	LTR/Gypsy
BnaA01G0050100ZS	Nuclear poly(A) polymerase 4	TE_00002253_LTR	-4934	0.000145632	-4.21012	0.00019785	LTR/Gypsy
BnaA01G0050100ZS	Nuclear poly(A) polymerase 4	TE_00003001_LTR	94097	0.000778994	-2.64853	0.000812116	LTR/Copia
BnaA01G0050500ZS	Carotenoid cleavage dioxygenase 8, chloroplastic	TE_00003163_LTR	-701956	0.000111462	0.154152	0.000157879	LTR/Gypsy
BnaA01G0050800ZS	TOM1-like protein 2	TE_00003167_LTR	-841014	4.02977e-06	-2.46884	8.73482e-06	LTR/Gypsy
BnaA01G0050800ZS	TOM1-like protein 2	TE_00004892_INT	-157456	0.000238945	-1.46667	0.000301046	LTR/Gypsy
BnaA01G0050800ZS	TOM1-like protein 2	TE_00002253_LTR	-72028	2.24504e-08	-3.36321	8.5321e-08	LTR/Gypsy
BnaA01G0050800ZS	TOM1-like protein 2	TE_00003001_LTR	27003	1.29009e-07	-2.25881	4.12304e-07	LTR/Copia
BnaA01G0050900ZS	.	TE_00004364_INT	296999	0.000125859	-0.212052	0.000175257	LTR/Gypsy
BnaA01G0051100ZS	La protein 1	TE_00004892_INT	-174946	0.000992976	-4.2671	0.000994126	LTR/Gypsy
BnaA01G0051100ZS	La protein 1	TE_00002253_LTR	-89518	0.000208267	-7.33568	0.000267479	LTR/Gypsy
BnaA01G0051100ZS	La protein 1	TE_00003001_LTR	9513	1.09002e-06	-6.77805	2.78794e-06	LTR/Copia
BnaA01G0051100ZS	La protein 1	TE_00004887_INT	85352	0.000690508	-3.16824	0.000732297	LTR/Copia
BnaA01G0051200ZS	Proline-rich receptor-like protein kinase PERK14	TE_00004364_INT	279169	0.000739305	-0.465463	0.000775956	LTR/Gypsy
BnaA01G0051200ZS	Proline-rich receptor-like protein kinase PERK14	TE_00002351_INT	283231	2.33241e-06	-0.591456	5.39376e-06	LTR/Copia
BnaA01G0051300ZS	Helicase and polymerase-containing protein TEBICHI	TE_00002253_LTR	-109172	0.000859645	-0.222378	0.000880911	LTR/Gypsy
BnaA01G0051300ZS	Helicase and polymerase-containing protein TEBICHI	TE_00003001_LTR	-10141	7.10632e-06	-0.210803	1.42759e-05	LTR/Copia
BnaA01G0051300ZS	Helicase and polymerase-containing protein TEBICHI	TE_00004055_INT	118097	0.000301579	-0.0916895	0.000366344	LTR/Copia
BnaA01G0051400ZS	.	TE_00004887_INT	52238	0.000103291	-1.20056	0.000147758	LTR/Copia
BnaA01G0051400ZS	.	TE_00004055_INT	104637	4.00501e-07	-1.25542	1.14143e-06	LTR/Copia
BnaA01G0051400ZS	.	TE_00004364_INT	216842	4.23569e-11	-1.55967	2.81313e-10	LTR/Gypsy
BnaA01G0051400ZS	.	TE_00004364_INT	255929	0.000217904	-0.963104	0.000278323	LTR/Gypsy
BnaA01G0051400ZS	.	TE_00002351_INT	259991	1.0662e-07	-1.2532	3.47168e-07	LTR/Copia
BnaA01G0051500ZS	Probable E3 ubiquitin ligase SUD1	TE_00002253_LTR	-125470	5.58642e-12	0.928547	4.51351e-11	LTR/Gypsy
BnaA01G0051500ZS	Probable E3 ubiquitin ligase SUD1	TE_00003001_LTR	-26439	8.40263e-12	0.653383	6.59371e-11	LTR/Copia
BnaA01G0051500ZS	Probable E3 ubiquitin ligase SUD1	TE_00004887_INT	49400	2.88811e-07	0.331776	8.50206e-07	LTR/Copia
BnaA01G0051800ZS	Potassium channel KAT3	TE_00004887_INT	30422	6.59438e-11	0.199593	4.20726e-10	LTR/Copia
BnaA01G0052200ZS	Probable LRR receptor-like serine/threonine-protein kinase At1g07560	TE_00002351_INT	576607	3.27499e-07	0.00554386	9.52207e-07	LTR/Copia
BnaA01G0052300ZS	.	TE_00004377_LTR	-792932	0.000116124	0.208432	0.000163634	LTR/Copia
BnaA01G0052400ZS	.	TE_00003001_LTR	-100445	0.000135289	-1.95067	0.00018637	LTR/Copia
BnaA01G0052400ZS	.	TE_00004887_INT	-24606	4.69774e-08	-1.83005	1.65426e-07	LTR/Copia
BnaA01G0052400ZS	.	TE_00004055_INT	27793	0.000103959	-1.06494	0.000148509	LTR/Copia
BnaA01G0052400ZS	.	TE_00004364_INT	139998	6.78984e-07	-1.31046	1.82671e-06	LTR/Gypsy
BnaA01G0052400ZS	.	TE_00004364_INT	179085	5.90563e-08	-1.52893	2.03809e-07	LTR/Gypsy
BnaA01G0052400ZS	.	TE_00002351_INT	183147	3.98273e-07	-1.31492	1.13633e-06	LTR/Copia
BnaA01G0052600ZS	Photosynthetic NDH subunit of subcomplex B 3, chloroplastic	TE_00003001_LTR	-107241	1.32392e-05	-1.67213	2.47823e-05	LTR/Copia
BnaA01G0052600ZS	Photosynthetic NDH subunit of subcomplex B 3, chloroplastic	TE_00004887_INT	-31402	1.49574e-07	-1.3295	4.71063e-07	LTR/Copia
BnaA01G0052600ZS	Photosynthetic NDH subunit of subcomplex B 3, chloroplastic	TE_00004055_INT	20997	1.00184e-05	-0.910171	1.9354e-05	LTR/Copia
BnaA01G0052600ZS	Photosynthetic NDH subunit of subcomplex B 3, chloroplastic	TE_00004364_INT	133202	2.15276e-08	-1.10728	8.2166e-08	LTR/Gypsy
BnaA01G0052600ZS	Photosynthetic NDH subunit of subcomplex B 3, chloroplastic	TE_00004364_INT	172289	8.26534e-07	-1.05266	2.17958e-06	LTR/Gypsy
BnaA01G0052600ZS	Photosynthetic NDH subunit of subcomplex B 3, chloroplastic	TE_00002351_INT	176351	1.93361e-08	-1.09298	7.42936e-08	LTR/Copia
BnaA01G0052700ZS	Protein TIFY 8	TE_00004364_INT	169720	0.000999725	-0.688012	0.000999725	LTR/Gypsy
BnaA01G0052700ZS	Protein TIFY 8	TE_00002351_INT	173782	5.61782e-06	-0.862851	1.16351e-05	LTR/Copia
BnaA01G0052800ZS	Coiled-coil domain-containing protein 93	TE_00002253_LTR	-211933	0.000320885	-0.99731	0.000385374	LTR/Gypsy
BnaA01G0052800ZS	Coiled-coil domain-containing protein 93	TE_00003001_LTR	-112902	0.000212554	-0.727572	0.000272496	LTR/Copia
BnaA01G0052800ZS	Coiled-coil domain-containing protein 93	TE_00004887_INT	-37063	1.60764e-08	-0.725674	6.29346e-08	LTR/Copia
BnaA01G0052800ZS	Coiled-coil domain-containing protein 93	TE_00004055_INT	15336	0.000820327	-0.353809	0.000847955	LTR/Copia
BnaA01G0052800ZS	Coiled-coil domain-containing protein 93	TE_00004364_INT	166628	0.000112886	-0.423531	0.000159461	LTR/Gypsy
BnaA01G0052800ZS	Coiled-coil domain-containing protein 93	TE_00002351_INT	170690	7.00903e-06	-0.449781	1.41078e-05	LTR/Copia
BnaA01G0052900ZS	Transcriptional corepressor LEUNIG	TE_00003001_LTR	-115222	0.000189783	-1.60622	0.000247587	LTR/Copia
BnaA01G0052900ZS	Transcriptional corepressor LEUNIG	TE_00004887_INT	-39383	1.88675e-05	-1.21835	3.38988e-05	LTR/Copia
BnaA01G0052900ZS	Transcriptional corepressor LEUNIG	TE_00004055_INT	13016	0.000112411	-0.891935	0.000159006	LTR/Copia
BnaA01G0052900ZS	Transcriptional corepressor LEUNIG	TE_00002351_INT	168370	7.63617e-05	-0.871011	0.000113786	LTR/Copia
BnaA01G0053200ZS	V-type proton ATPase subunit c''2	TE_00002253_LTR	-236535	2.25943e-06	-9.05986	5.26017e-06	LTR/Gypsy
BnaA01G0053200ZS	V-type proton ATPase subunit c''2	TE_00003001_LTR	-137504	1.05573e-09	-8.18287	5.35819e-09	LTR/Copia
BnaA01G0053200ZS	V-type proton ATPase subunit c''2	TE_00004887_INT	-61665	2.81637e-13	-6.41742	2.99355e-12	LTR/Copia
BnaA01G0053200ZS	V-type proton ATPase subunit c''2	TE_00004364_INT	102939	2.11683e-07	-3.6569	6.42481e-07	LTR/Gypsy
BnaA01G0053200ZS	V-type proton ATPase subunit c''2	TE_00004364_INT	142026	0.000112773	-2.95177	0.000159357	LTR/Gypsy
BnaA01G0053200ZS	V-type proton ATPase subunit c''2	TE_00002351_INT	146088	8.29249e-07	-3.42565	2.18563e-06	LTR/Copia
BnaA01G0053300ZS	Serine hydroxymethyltransferase 3, chloroplastic	TE_00004055_INT	-11445	0.000703981	0.315956	0.000744606	LTR/Copia
BnaA01G0053600ZS	Cytochrome b-c1 complex subunit 7-1	TE_00004887_INT	-79501	0.000464044	-3.62494	0.000522578	LTR/Copia
BnaA01G0053800ZS	.	TE_00004364_INT	117010	0.000282415	-0.173348	0.000347177	LTR/Gypsy
BnaA01G0053800ZS	.	TE_00002351_INT	488468	0.0005248	-0.352509	0.000578932	LTR/Copia
BnaA01G0053900ZS	.	TE_00004887_INT	-96189	1.81643e-05	-1.02687	3.28172e-05	LTR/Copia
BnaA01G0053900ZS	.	TE_00002792_INT	970736	0.000708447	-1.18743	0.000748719	LTR/Gypsy
BnaA01G0054200ZS	Cellulose synthase A catalytic subunit 1 [UDP-forming]	TE_00004887_INT	-109791	4.82391e-05	-6.10674	7.6589e-05	LTR/Copia
BnaA01G0054200ZS	Cellulose synthase A catalytic subunit 1 [UDP-forming]	TE_00004364_INT	54813	6.17849e-05	-4.72068	9.4788e-05	LTR/Gypsy
BnaA01G0054200ZS	Cellulose synthase A catalytic subunit 1 [UDP-forming]	TE_00002351_INT	97962	4.36125e-05	-4.737	7.03414e-05	LTR/Copia
BnaA01G0054300ZS	Adenine nucleotide transporter BT1, chloroplastic/mitochondrial	TE_00004887_INT	-116000	1.50982e-05	-0.867815	2.78105e-05	LTR/Copia
BnaA01G0054300ZS	Adenine nucleotide transporter BT1, chloroplastic/mitochondrial	TE_00004055_INT	-63601	2.47261e-08	-0.894277	9.30053e-08	LTR/Copia
BnaA01G0054300ZS	Adenine nucleotide transporter BT1, chloroplastic/mitochondrial	TE_00004364_INT	48604	3.56478e-13	-1.10979	3.69072e-12	LTR/Gypsy
BnaA01G0054300ZS	Adenine nucleotide transporter BT1, chloroplastic/mitochondrial	TE_00004364_INT	87691	9.88134e-09	-0.955504	4.02312e-08	LTR/Gypsy
BnaA01G0054300ZS	Adenine nucleotide transporter BT1, chloroplastic/mitochondrial	TE_00002351_INT	91753	1.20096e-11	-1.02434	9.08073e-11	LTR/Copia
BnaA01G0054500ZS	Probable polygalacturonase At3g15720	TE_00004377_LTR	-895865	1.83483e-05	0.458629	3.3115e-05	LTR/Copia
BnaA01G0054500ZS	Probable polygalacturonase At3g15720	TE_00002253_LTR	-297362	0.000147695	0.582906	0.000200129	LTR/Gypsy
BnaA01G0054700ZS	.	TE_00004055_INT	-77019	4.22159e-05	-0.195147	6.828e-05	LTR/Copia
BnaA01G0054700ZS	.	TE_00004364_INT	35186	1.3166e-05	-0.200945	2.46631e-05	LTR/Gypsy
BnaA01G0054700ZS	.	TE_00002351_INT	78335	0.000113727	-0.175758	0.000160474	LTR/Copia
BnaA01G0054800ZS	Protein WVD2-like 5	TE_00004364_INT	32848	1.52322e-15	-9.48247	2.45371e-14	LTR/Gypsy
BnaA01G0054800ZS	Protein WVD2-like 5	TE_00004364_INT	71935	1.63692e-18	-11.0775	4.56489e-17	LTR/Gypsy
BnaA01G0054800ZS	Protein WVD2-like 5	TE_00002351_INT	75997	2.31036e-16	-9.5692	4.34197e-15	LTR/Copia
BnaA01G0054900ZS	G-type lectin S-receptor-like serine/threonine-protein kinase SD2-5	TE_00004055_INT	-84553	8.29347e-06	-0.05006	1.6376e-05	LTR/Copia
BnaA01G0054900ZS	G-type lectin S-receptor-like serine/threonine-protein kinase SD2-5	TE_00004364_INT	27652	6.9891e-19	-0.0918721	2.07157e-17	LTR/Gypsy
BnaA01G0054900ZS	G-type lectin S-receptor-like serine/threonine-protein kinase SD2-5	TE_00004364_INT	66739	1.5509e-09	-0.0695695	7.58917e-09	LTR/Gypsy
BnaA01G0054900ZS	G-type lectin S-receptor-like serine/threonine-protein kinase SD2-5	TE_00002351_INT	70801	5.13077e-09	-0.0618327	2.21963e-08	LTR/Copia
BnaA01G0055300ZS	.	TE_00004364_INT	17050	0.0006966	-0.639623	0.000738003	LTR/Gypsy
BnaA01G0055300ZS	.	TE_00004364_INT	56137	0.000279858	-0.734498	0.00034464	LTR/Gypsy
BnaA01G0055400ZS	.	TE_00004364_INT	8914	3.0544e-13	-0.386166	3.20712e-12	LTR/Gypsy
BnaA01G0055400ZS	.	TE_00004364_INT	48001	7.91052e-08	-0.311676	2.64893e-07	LTR/Gypsy
BnaA01G0055400ZS	.	TE_00002351_INT	52063	4.90824e-07	-0.268502	1.36877e-06	LTR/Copia
BnaA01G0055500ZS	Probable clathrin assembly protein At4g32285	TE_00004055_INT	-104482	1.41144e-05	-1.71268	2.62125e-05	LTR/Copia
BnaA01G0055500ZS	Probable clathrin assembly protein At4g32285	TE_00004364_INT	7723	8.15366e-22	-3.44753	3.58416e-20	LTR/Gypsy
BnaA01G0055500ZS	Probable clathrin assembly protein At4g32285	TE_00004364_INT	46810	7.90527e-09	-2.33912	3.28037e-08	LTR/Gypsy
BnaA01G0055500ZS	Probable clathrin assembly protein At4g32285	TE_00002351_INT	50872	4.43163e-12	-2.54031	3.65451e-11	LTR/Copia
BnaA01G0055500ZS	Probable clathrin assembly protein At4g32285	TE_00002792_INT	910044	0.000164389	-2.68559	0.000219312	LTR/Gypsy
BnaA01G0055700ZS	ATP synthase subunit b', chloroplastic	TE_00004364_INT	-10999	2.79394e-07	-10.5061	8.24825e-07	LTR/Gypsy
BnaA01G0055700ZS	ATP synthase subunit b', chloroplastic	TE_00004364_INT	28088	1.8325e-07	-11.4413	5.66797e-07	LTR/Gypsy
BnaA01G0055700ZS	ATP synthase subunit b', chloroplastic	TE_00002351_INT	32150	2.96624e-08	-11.1142	1.0912e-07	LTR/Copia
BnaA01G0055800ZS	.	TE_00004364_INT	26728	3.28136e-08	-0.605757	1.19274e-07	LTR/Gypsy
BnaA01G0055800ZS	.	TE_00002351_INT	30790	1.59682e-06	-0.485438	3.88495e-06	LTR/Copia
BnaA01G0055900ZS	Pantothenate kinase 2	TE_00004055_INT	-128470	7.64959e-08	-0.632704	2.57501e-07	LTR/Copia
BnaA01G0055900ZS	Pantothenate kinase 2	TE_00004364_INT	-16265	2.3471e-16	-0.905781	4.39509e-15	LTR/Gypsy
BnaA01G0055900ZS	Pantothenate kinase 2	TE_00004364_INT	22822	1.12694e-14	-0.921424	1.52622e-13	LTR/Gypsy
BnaA01G0055900ZS	Pantothenate kinase 2	TE_00002351_INT	26884	2.24008e-18	-0.942774	6.11542e-17	LTR/Copia
BnaA01G0056100ZS	Vesicle-associated membrane protein 711	TE_00004055_INT	-139854	0.000795428	-0.247088	0.000826665	LTR/Copia
BnaA01G0056100ZS	Vesicle-associated membrane protein 711	TE_00004364_INT	-27649	9.91119e-10	-0.426625	5.04508e-09	LTR/Gypsy
BnaA01G0056100ZS	Vesicle-associated membrane protein 711	TE_00004364_INT	11438	1.32571e-07	-0.398577	4.22306e-07	LTR/Gypsy
BnaA01G0056100ZS	Vesicle-associated membrane protein 711	TE_00002351_INT	15500	1.89327e-08	-0.388109	7.29598e-08	LTR/Copia
BnaA01G0056200ZS	Hydroxyproline O-galactosyltransferase HPGT2	TE_00004055_INT	-142201	4.8608e-08	-0.901455	1.70473e-07	LTR/Copia
BnaA01G0056200ZS	Hydroxyproline O-galactosyltransferase HPGT2	TE_00004364_INT	-29996	6.30748e-20	-1.39817	2.09724e-18	LTR/Gypsy
BnaA01G0056200ZS	Hydroxyproline O-galactosyltransferase HPGT2	TE_00004364_INT	9091	2.03578e-07	-0.895556	6.23352e-07	LTR/Gypsy
BnaA01G0056200ZS	Hydroxyproline O-galactosyltransferase HPGT2	TE_00002351_INT	13153	1.0877e-12	-1.10204	1.02034e-11	LTR/Copia
BnaA01G0056600ZS	Calcium uptake protein 1, mitochondrial	TE_00004364_INT	-48485	3.16312e-06	-8.46776	7.02194e-06	LTR/Gypsy
BnaA01G0056600ZS	Calcium uptake protein 1, mitochondrial	TE_00002351_INT	-5336	4.53377e-05	-7.32503	7.26271e-05	LTR/Copia
BnaA01G0057000ZS	Aspartate aminotransferase, chloroplastic	TE_00004055_INT	-185253	4.81747e-06	2.37193	1.0191e-05	LTR/Copia
BnaA01G0057000ZS	Aspartate aminotransferase, chloroplastic	TE_00004422_INT	349286	0.000660333	-2.11044	0.000704908	LTR/Copia
BnaA01G0057700ZS	Sister chromatid cohesion protein PDS5	TE_00004364_INT	-122268	1.40263e-06	-1.05699	3.47941e-06	LTR/Gypsy
BnaA01G0057700ZS	Sister chromatid cohesion protein PDS5	TE_00004364_INT	-83181	0.000384407	-0.84275	0.000446566	LTR/Gypsy
BnaA01G0057700ZS	Sister chromatid cohesion protein PDS5	TE_00002351_INT	-79119	0.000143532	-0.825977	0.00019551	LTR/Copia
BnaA01G0057800ZS	.	TE_00004364_INT	-131473	7.4102e-09	-2.00218	3.09474e-08	LTR/Gypsy
BnaA01G0057800ZS	.	TE_00004364_INT	-92386	4.10327e-07	-1.89518	1.16687e-06	LTR/Gypsy
BnaA01G0057800ZS	.	TE_00002351_INT	-88324	6.86178e-07	-1.70499	1.84415e-06	LTR/Copia
BnaA01G0058000ZS	.	TE_00004364_INT	-99378	5.28745e-06	-1.26482	1.10857e-05	LTR/Gypsy
BnaA01G0058000ZS	.	TE_00002351_INT	-95316	4.73139e-06	-1.16526	1.00252e-05	LTR/Copia
BnaA01G0058000ZS	.	TE_00002351_INT	272080	0.000473214	-2.08088	0.000530716	LTR/Copia
BnaA01G0058100ZS	Pentatricopeptide repeat-containing protein At4g31850, chloroplastic	TE_00004055_INT	-251672	0.000523234	-0.0589189	0.000577819	LTR/Copia
BnaA01G0058100ZS	Pentatricopeptide repeat-containing protein At4g31850, chloroplastic	TE_00004364_INT	-139467	1.05823e-14	-0.122186	1.45213e-13	LTR/Gypsy
BnaA01G0058100ZS	Pentatricopeptide repeat-containing protein At4g31850, chloroplastic	TE_00004364_INT	-100380	1.80964e-06	-0.0835961	4.31171e-06	LTR/Gypsy
BnaA01G0058100ZS	Pentatricopeptide repeat-containing protein At4g31850, chloroplastic	TE_00002351_INT	-96318	1.2305e-08	-0.0906729	4.92105e-08	LTR/Copia
BnaA01G0058300ZS	.	TE_00004364_INT	-144893	5.3205e-05	-10.8715	8.32753e-05	LTR/Gypsy
BnaA01G0058700ZS	Probable diphthine methyl ester synthase	TE_00004055_INT	-280296	0.000224611	-0.581117	0.000285974	LTR/Copia
BnaA01G0058700ZS	Probable diphthine methyl ester synthase	TE_00004364_INT	-168091	1.25569e-11	-1.0058	9.45321e-11	LTR/Gypsy
BnaA01G0058700ZS	Probable diphthine methyl ester synthase	TE_00004364_INT	-129004	0.000407531	-0.580027	0.000468914	LTR/Gypsy
BnaA01G0058700ZS	Probable diphthine methyl ester synthase	TE_00002351_INT	-124942	3.68348e-06	-0.690781	8.0769e-06	LTR/Copia
BnaA01G0058800ZS	Monogalactosyldiacylglycerol synthase 1, chloroplastic	TE_00004364_INT	-170294	2.39529e-10	-0.830602	1.3759e-09	LTR/Gypsy
BnaA01G0058800ZS	Monogalactosyldiacylglycerol synthase 1, chloroplastic	TE_00004364_INT	-131207	2.37679e-06	-0.674547	5.48173e-06	LTR/Gypsy
BnaA01G0058800ZS	Monogalactosyldiacylglycerol synthase 1, chloroplastic	TE_00002351_INT	-127145	9.26751e-10	-0.791755	4.74515e-09	LTR/Copia
BnaA01G0058900ZS	Probable protein phosphatase 2C 59	TE_00004055_INT	-286819	2.33714e-05	-0.758487	4.09276e-05	LTR/Copia
BnaA01G0058900ZS	Probable protein phosphatase 2C 59	TE_00004364_INT	-174614	1.65511e-06	-0.82938	4.00049e-06	LTR/Gypsy
BnaA01G0058900ZS	Probable protein phosphatase 2C 59	TE_00004364_INT	-135527	0.000137085	-0.713713	0.000188211	LTR/Gypsy
BnaA01G0058900ZS	Probable protein phosphatase 2C 59	TE_00002351_INT	-131465	9.57709e-07	-0.833841	2.47762e-06	LTR/Copia
BnaA01G0059000ZS	ADP-ribosylation factor 1	TE_00004055_INT	-289321	3.79065e-07	-3.51375	1.08751e-06	LTR/Copia
BnaA01G0059000ZS	ADP-ribosylation factor 1	TE_00004364_INT	-177116	5.43453e-11	-4.33403	3.51045e-10	LTR/Gypsy
BnaA01G0059000ZS	ADP-ribosylation factor 1	TE_00004364_INT	-138029	2.10122e-07	-3.73297	6.38864e-07	LTR/Gypsy
BnaA01G0059000ZS	ADP-ribosylation factor 1	TE_00002351_INT	-133967	3.63979e-09	-3.86367	1.62615e-08	LTR/Copia
BnaA01G0059000ZS	ADP-ribosylation factor 1	TE_00004892_INT	754996	0.00025862	-5.25109	0.000321925	LTR/Gypsy
BnaA01G0059100ZS	Protein GLUTAMINE DUMPER 1	TE_00004364_INT	-180425	9.24594e-09	0.934671	3.78223e-08	LTR/Gypsy
BnaA01G0059100ZS	Protein GLUTAMINE DUMPER 1	TE_00004364_INT	-141338	1.45997e-05	0.766496	2.69689e-05	LTR/Gypsy
BnaA01G0059100ZS	Protein GLUTAMINE DUMPER 1	TE_00002351_INT	-137276	8.29283e-10	0.979002	4.27584e-09	LTR/Copia
BnaA01G0059200ZS	Transcription initiation factor TFIID subunit 10	TE_00004364_INT	-190295	2.50921e-05	-2.61191	4.34277e-05	LTR/Gypsy
BnaA01G0059200ZS	Transcription initiation factor TFIID subunit 10	TE_00004364_INT	-151208	2.1808e-08	-3.67975	8.3114e-08	LTR/Gypsy
BnaA01G0059200ZS	Transcription initiation factor TFIID subunit 10	TE_00002351_INT	-147146	2.29945e-08	-3.36823	8.71238e-08	LTR/Copia
BnaA01G0059300ZS	Indole glucosinolate O-methyltransferase 4	TE_00004055_INT	-303683	3.35112e-06	0.603597	7.40301e-06	LTR/Copia
BnaA01G0059300ZS	Indole glucosinolate O-methyltransferase 4	TE_00004364_INT	-191478	9.36893e-06	0.558913	1.82351e-05	LTR/Gypsy
BnaA01G0059400ZS	Ubiquitin carboxyl-terminal hydrolase 18	TE_00003001_LTR	-439088	0.00080772	0.385262	0.000838432	LTR/Copia
BnaA01G0059400ZS	Ubiquitin carboxyl-terminal hydrolase 18	TE_00004892_INT	733467	6.52954e-05	0.504716	9.94676e-05	LTR/Gypsy
BnaA01G0059600ZS	Ubiquitin carboxyl-terminal hydrolase 18	TE_00004364_INT	-202157	7.91642e-07	-1.25931	2.09671e-06	LTR/Gypsy
BnaA01G0059600ZS	Ubiquitin carboxyl-terminal hydrolase 18	TE_00004364_INT	-163070	0.000602201	-0.949588	0.000649941	LTR/Gypsy
BnaA01G0059600ZS	Ubiquitin carboxyl-terminal hydrolase 18	TE_00002351_INT	-159008	5.32888e-05	-1.02127	8.3331e-05	LTR/Copia
BnaA01G0059600ZS	Ubiquitin carboxyl-terminal hydrolase 18	TE_00004892_INT	729955	0.000523993	1.89523	0.000578288	LTR/Gypsy
BnaA01G0059700ZS	B3 domain-containing protein REM1	TE_00002792_INT	683767	5.98699e-05	0.135529	9.2232e-05	LTR/Gypsy
BnaA01G0060900ZS	UPF0725 protein At2g20620	TE_00004364_INT	-239675	5.28402e-05	-1.24226	8.28293e-05	LTR/Gypsy
BnaA01G0060900ZS	UPF0725 protein At2g20620	TE_00002351_INT	-235613	9.24373e-06	-1.24551	1.79982e-05	LTR/Copia
BnaA01G0061200ZS	Protein KAKU4	TE_00004055_INT	-396980	2.15878e-08	-0.786557	8.23352e-08	LTR/Copia
BnaA01G0061200ZS	Protein KAKU4	TE_00004172_INT	652873	0.000571539	-0.805825	0.000621243	LTR/Gypsy
BnaA01G0061300ZS	Cytoplasmic 60S subunit biogenesis factor REI1 homolog 1	TE_00004055_INT	-401395	6.00003e-05	-1.17679	9.24055e-05	LTR/Copia
BnaA01G0061300ZS	Cytoplasmic 60S subunit biogenesis factor REI1 homolog 1	TE_00002792_INT	613131	1.74725e-05	-2.26185	3.16888e-05	LTR/Gypsy
BnaA01G0061400ZS	.	TE_00004422_INT	131009	0.00012078	-0.952326	0.000169138	LTR/Copia
BnaA01G0062300ZS	Proteasome subunit beta type-6	TE_00003001_LTR	-570066	0.000221083	-2.28535	0.000281897	LTR/Copia
BnaA01G0062300ZS	Proteasome subunit beta type-6	TE_00004364_INT	-290536	0.000918652	-1.14892	0.000929947	LTR/Gypsy
BnaA01G0062800ZS	DNA topoisomerase 1	TE_00003001_LTR	-592012	5.82856e-05	0.621277	9.02201e-05	LTR/Copia
BnaA01G0062900ZS	Calcium homeostasis endoplasmic reticulum protein	TE_00003001_LTR	-593822	0.000436627	0.85879	0.000496228	LTR/Copia
BnaA01G0063100ZS	Serine/threonine-protein kinase HT1	TE_00004422_INT	63089	0.000535095	-0.888591	0.000588038	LTR/Copia
BnaA01G0063200ZS	Glucan endo-1,3-beta-glucosidase 5	TE_00002253_LTR	-702174	0.000268948	0.627756	0.000332626	LTR/Gypsy
BnaA01G0063200ZS	Glucan endo-1,3-beta-glucosidase 5	TE_00003001_LTR	-603143	0.00020999	0.452726	0.000269403	LTR/Copia
BnaA01G0063200ZS	Glucan endo-1,3-beta-glucosidase 5	TE_00004364_INT	-362700	0.000122747	-0.244064	0.000171522	LTR/Gypsy
BnaA01G0063300ZS	.	TE_00004892_INT	562266	2.74732e-10	-6.63364	1.55571e-09	LTR/Gypsy
BnaA01G0063400ZS	Wall-associated receptor kinase-like 17	TE_00004892_INT	559141	0.000158641	0.0196048	0.000212354	LTR/Gypsy
BnaA01G0063600ZS	Wall-associated receptor kinase-like 17	TE_00004892_INT	544589	8.75203e-06	0.0420719	1.71632e-05	LTR/Gypsy
BnaA01G0063700ZS	.	TE_00004892_INT	543922	1.61347e-05	0.0670676	2.94375e-05	LTR/Gypsy
BnaA01G0063900ZS	Plastidial lipoyltransferase 2	TE_00004364_INT	-392969	1.72162e-10	-1.07252	1.01133e-09	LTR/Gypsy
BnaA01G0063900ZS	Plastidial lipoyltransferase 2	TE_00004364_INT	-353882	1.30314e-07	-0.962474	4.16218e-07	LTR/Gypsy
BnaA01G0063900ZS	Plastidial lipoyltransferase 2	TE_00002351_INT	-349820	7.89088e-10	-1.01877	4.093e-09	LTR/Copia
BnaA01G0063900ZS	Plastidial lipoyltransferase 2	TE_00002351_INT	17576	2.06341e-06	-1.84973	4.85173e-06	LTR/Copia
BnaA01G0063900ZS	Plastidial lipoyltransferase 2	TE_00004422_INT	29365	8.96915e-06	-0.928522	1.7536e-05	LTR/Copia
BnaA01G0064000ZS	Chloroplast envelope membrane protein	TE_00004364_INT	-396134	2.76336e-06	-0.783074	6.251e-06	LTR/Gypsy
BnaA01G0064000ZS	Chloroplast envelope membrane protein	TE_00004364_INT	-357047	9.20178e-06	-0.796824	1.793e-05	LTR/Gypsy
BnaA01G0064000ZS	Chloroplast envelope membrane protein	TE_00002351_INT	-352985	9.65958e-05	-0.644715	0.000139527	LTR/Copia
BnaA01G0064100ZS	Protein ABHD17A	TE_00002351_INT	9893	0.000678903	-0.197344	0.000721761	LTR/Copia
BnaA01G0064400ZS	Dipeptidyl peptidase 2	TE_00002351_INT	3607	3.13662e-09	-1.86411	1.42093e-08	LTR/Copia
BnaA01G0064400ZS	Dipeptidyl peptidase 2	TE_00004422_INT	15396	0.000375772	-0.610903	0.000438993	LTR/Copia
BnaA01G0064700ZS	Transcription factor bHLH69	TE_00002351_INT	-4488	0.000293844	-0.434282	0.000358544	LTR/Copia
BnaA01G0064800ZS	CBL-interacting serine/threonine-protein kinase 6	TE_00002351_INT	-401001	8.54631e-05	-4.0426	0.000125509	LTR/Copia
BnaA01G0065000ZS	50S ribosomal protein L21, mitochondrial	TE_00004364_INT	-459183	5.64693e-05	-0.655334	8.78016e-05	LTR/Gypsy
BnaA01G0065000ZS	50S ribosomal protein L21, mitochondrial	TE_00004892_INT	472929	4.26056e-14	2.5145	5.27435e-13	LTR/Gypsy
BnaA01G0065100ZS	Leucine aminopeptidase 2, chloroplastic	TE_00004364_INT	-462560	4.96592e-05	-0.821441	7.85791e-05	LTR/Gypsy
BnaA01G0065100ZS	Leucine aminopeptidase 2, chloroplastic	TE_00002351_INT	-419411	0.00038377	-0.709841	0.000446126	LTR/Copia
BnaA01G0065100ZS	Leucine aminopeptidase 2, chloroplastic	TE_00004892_INT	469552	1.74272e-07	2.22096	5.42586e-07	LTR/Gypsy
BnaA01G0065200ZS	.	TE_00004892_INT	466609	7.71764e-06	3.31786	1.53849e-05	LTR/Gypsy
BnaA01G0065300ZS	.	TE_00004892_INT	465709	8.90444e-06	4.02969	1.74292e-05	LTR/Gypsy
BnaA01G0065400ZS	Ubiquitin carboxyl-terminal hydrolase 24	TE_00004364_INT	-468264	1.10074e-07	-0.832648	3.57965e-07	LTR/Gypsy
BnaA01G0065400ZS	Ubiquitin carboxyl-terminal hydrolase 24	TE_00004364_INT	-429177	9.82005e-05	-0.663149	0.00014153	LTR/Gypsy
BnaA01G0065400ZS	Ubiquitin carboxyl-terminal hydrolase 24	TE_00002351_INT	-425115	1.85279e-05	-0.666497	3.33927e-05	LTR/Copia
BnaA01G0065400ZS	Ubiquitin carboxyl-terminal hydrolase 24	TE_00004892_INT	463848	5.41664e-06	1.52167	1.13063e-05	LTR/Gypsy
BnaA01G0065700ZS	Nuclear pore complex protein NUP43	TE_00004172_INT	458743	0.000326015	0.0751106	0.00039039	LTR/Gypsy
BnaA01G0066200ZS	.	TE_00004364_INT	-464232	0.000369486	-0.495966	0.000433113	LTR/Gypsy
BnaA01G0066200ZS	.	TE_00002351_INT	-460170	0.000215152	-0.472084	0.000275282	LTR/Copia
BnaA01G0066500ZS	AUGMIN subunit 8	TE_00002792_INT	387528	0.000558687	-0.293859	0.00060906	LTR/Gypsy
BnaA01G0067400ZS	.	TE_00002792_INT	259509	0.000291841	-8.00253	0.000356435	LTR/Gypsy
BnaA01G0067800ZS	26S proteasome regulatory subunit 4 homolog B	TE_00002792_INT	235748	3.91556e-14	0.0500583	4.9058e-13	LTR/Gypsy
BnaA01G0067800ZS	26S proteasome regulatory subunit 4 homolog B	TE_00004172_INT	271075	1.44051e-11	0.0410685	1.07355e-10	LTR/Gypsy
BnaA01G0067900ZS	Transmembrane protein 208 homolog	TE_00004892_INT	256443	0.00084035	-1.94278	0.000864689	LTR/Gypsy
BnaA01G0068100ZS	Probable LRR receptor-like serine/threonine-protein kinase At4g30520	TE_00004892_INT	247695	0.000108908	-2.10555	0.000154726	LTR/Gypsy
BnaA01G0069200ZS	UDP-glucuronate 4-epimerase 1	TE_00004892_INT	121394	0.000465817	-0.85858	0.000524006	LTR/Gypsy
BnaA01G0069500ZS	WAT1-related protein At4g30420	TE_00004172_INT	116726	0.000817356	0.0410223	0.000846402	LTR/Gypsy
BnaA01G0070800ZS	Protein YIPF6	TE_00002792_INT	3392	1.18757e-12	-1.9057	1.10393e-11	LTR/Gypsy
BnaA01G0070800ZS	Protein YIPF6	TE_00004172_INT	38719	1.8094e-07	-1.29874	5.6099e-07	LTR/Gypsy
BnaA01G0070800ZS	Protein YIPF6	TE_00002792_INT	601034	0.000197436	0.754606	0.000255897	LTR/Gypsy
BnaA01G0071000ZS	.	TE_00002792_INT	-4808	8.76562e-09	-3.40688	3.60279e-08	LTR/Gypsy
BnaA01G0071000ZS	.	TE_00004172_INT	30519	1.72306e-06	-2.59996	4.13585e-06	LTR/Gypsy
BnaA01G0071100ZS	.	TE_00002792_INT	-7820	2.1644e-13	0.367119	2.36352e-12	LTR/Gypsy
BnaA01G0071100ZS	.	TE_00004892_INT	21971	0.000113089	0.22815	0.000159704	LTR/Gypsy
BnaA01G0071100ZS	.	TE_00004172_INT	27507	3.67387e-21	0.417027	1.47724e-19	LTR/Gypsy
BnaA01G0071100ZS	.	TE_00002792_INT	589822	0.000251584	-0.138907	0.00031445	LTR/Gypsy
BnaA01G0071200ZS	NADPH--cytochrome P450 reductase 2	TE_00004892_INT	10148	1.93537e-14	2.56332	2.53504e-13	LTR/Gypsy
BnaA01G0071200ZS	NADPH--cytochrome P450 reductase 2	TE_00004172_INT	15684	3.10936e-08	1.51247	1.1382e-07	LTR/Gypsy
BnaA01G0071200ZS	NADPH--cytochrome P450 reductase 2	TE_00002792_INT	577999	0.000295312	-0.808453	0.000359996	LTR/Gypsy
BnaA01G0071300ZS	.	TE_00002792_INT	965934	0.000764528	1.43528	0.00079984	LTR/Gypsy
BnaA01G0071400ZS	VIN3-like protein 2	TE_00002792_INT	-37444	0.000474303	-1.01319	0.000531438	LTR/Gypsy
BnaA01G0071400ZS	VIN3-like protein 2	TE_00004172_INT	-2117	3.8831e-07	-1.32257	1.11096e-06	LTR/Gypsy
BnaA01G0071700ZS	Uncharacterized protein At4g30180	TE_00002792_INT	-75999	0.000234469	-2.03184	0.000296271	LTR/Gypsy
BnaA01G0072000ZS	Villin-4	TE_00002792_INT	-92470	8.02086e-11	-0.939773	5.04293e-10	LTR/Gypsy
BnaA01G0072000ZS	Villin-4	TE_00004172_INT	-57143	8.51758e-08	-0.712738	2.8321e-07	LTR/Gypsy
BnaA01G0072400ZS	Cadmium/zinc-transporting ATPase HMA2	TE_00002792_INT	862235	0.000859567	-2.05428	0.000880911	LTR/Gypsy
BnaA01G0072800ZS	Aspartyl protease UND	TE_00004892_INT	-137742	4.21289e-05	0.0128281	6.81818e-05	LTR/Gypsy
BnaA01G0073200ZS	.	TE_00004422_INT	-665611	0.000904427	-0.165727	0.000918235	LTR/Copia
BnaA01G0073500ZS	.	TE_00002792_INT	-195807	9.57538e-05	-2.34334	0.000138504	LTR/Gypsy
BnaA01G0073700ZS	Pathogenesis-related homeodomain protein	TE_00004172_INT	-178829	0.000158449	-0.308193	0.000212206	LTR/Gypsy
BnaA01G0073900ZS	.	TE_00004172_INT	-188810	9.0136e-05	0.00531746	0.000131381	LTR/Gypsy
BnaA01G0075300ZS	WD repeat-containing protein VIP3	TE_00002792_INT	299538	3.60272e-05	-0.883706	5.96086e-05	LTR/Gypsy
BnaA01G0075600ZS	Patatin-like protein 8	TE_00002792_INT	292639	0.000142931	0.0237684	0.000194793	LTR/Gypsy
BnaA01G0076000ZS	WD-40 repeat-containing protein MSI5	TE_00002792_INT	664484	0.000150891	0.145045	0.000203715	LTR/Gypsy
BnaA01G0076100ZS	Probable polyamine oxidase 5	TE_00004892_INT	-309604	6.18301e-09	2.47458	2.6138e-08	LTR/Gypsy
BnaA01G0076200ZS	.	TE_00002351_INT	-845917	0.000166625	0.064463	0.000222124	LTR/Copia
BnaA01G0076500ZS	Venom phosphodiesterase 2	TE_00004172_INT	-327644	0.000938474	1.22057	0.00094724	LTR/Gypsy
BnaA01G0076500ZS	Venom phosphodiesterase 2	TE_00002792_INT	629493	7.41873e-05	-1.22464	0.000110974	LTR/Gypsy
BnaA01G0076600ZS	Thioredoxin-like 2-2, chloroplastic	TE_00002351_INT	-857262	0.000475157	-1.65692	0.00053209	LTR/Copia
BnaA01G0076600ZS	Thioredoxin-like 2-2, chloroplastic	TE_00002792_INT	-365486	0.00027355	1.40146	0.000337433	LTR/Gypsy
BnaA01G0076600ZS	Thioredoxin-like 2-2, chloroplastic	TE_00002792_INT	626978	4.79552e-07	-1.46803	1.34456e-06	LTR/Gypsy
BnaA01G0076900ZS	.	TE_00002792_INT	611809	9.46216e-07	-1.52951	2.45034e-06	LTR/Gypsy
BnaA01G0077100ZS	Xaa-Pro dipeptidase	TE_00002792_INT	607711	3.01069e-08	-3.12208	1.10598e-07	LTR/Gypsy
BnaA01G0077100ZS	Xaa-Pro dipeptidase	TE_00003945_INT	970187	3.05883e-05	-2.19453	5.15972e-05	LTR/Gypsy
BnaA01G0077700ZS	IST1 homolog	TE_00002792_INT	590459	1.75691e-08	-0.284871	6.81607e-08	LTR/Gypsy
BnaA01G0077800ZS	40S ribosomal protein S15a-5	TE_00002792_INT	586410	4.10126e-05	-2.19558	6.66638e-05	LTR/Gypsy
BnaA01G0077900ZS	F-box/LRR-repeat protein At4g29420	TE_00002792_INT	585297	6.3729e-10	-0.538114	3.34916e-09	LTR/Gypsy
BnaA01G0077900ZS	F-box/LRR-repeat protein At4g29420	TE_00003945_INT	947773	7.36163e-05	-0.324999	0.000110297	LTR/Gypsy
BnaA01G0078000ZS	.	TE_00002792_INT	-411493	1.17881e-06	0.862793	2.98559e-06	LTR/Gypsy
BnaA01G0078000ZS	.	TE_00004172_INT	-376166	3.83245e-08	0.883036	1.3757e-07	LTR/Gypsy
BnaA01G0078100ZS	40S ribosomal protein S30	TE_00002792_INT	-413245	0.000482464	-15.0122	0.000538004	LTR/Gypsy
BnaA01G0078100ZS	40S ribosomal protein S30	TE_00004172_INT	-377918	3.72693e-05	-16.0672	6.13701e-05	LTR/Gypsy
BnaA01G0079000ZS	Profilin-1	TE_00004172_INT	-408363	0.000135208	21.1573	0.000186324	LTR/Gypsy
BnaA01G0079200ZS	Derlin-1	TE_00002792_INT	540597	1.80305e-09	-4.81016	8.70803e-09	LTR/Gypsy
BnaA01G0079500ZS	ATP-dependent 6-phosphofructokinase 1	TE_00004302_LTR	929590	5.17932e-05	-0.721782	8.15578e-05	LTR/Copia
BnaA01G0079600ZS	Gamma-glutamyltranspeptidase 3	TE_00002792_INT	88581	4.64995e-06	-2.60223	9.87686e-06	LTR/Gypsy
BnaA01G0079900ZS	.	TE_00002792_INT	56303	2.09063e-09	-5.80762	9.89425e-09	LTR/Gypsy
BnaA01G0080000ZS	Protein DETOXIFICATION 51	TE_00002792_INT	46355	9.96992e-14	-0.637367	1.16211e-12	LTR/Gypsy
BnaA01G0080300ZS	.	TE_00002792_INT	-30706	3.62523e-05	-1.89127	5.99046e-05	LTR/Gypsy
BnaA01G0080400ZS	Elongation factor Ts	TE_00002792_INT	362642	0.00013392	-0.902737	0.000184844	LTR/Gypsy
BnaA01G0080500ZS	Aspartate--tRNA ligase 1, cytoplasmic	TE_00002792_INT	358207	0.000120438	-0.305326	0.000168795	LTR/Gypsy
BnaA01G0080500ZS	Aspartate--tRNA ligase 1, cytoplasmic	TE_00002476_LTR	970452	0.000554905	0.294607	0.000606084	LTR/Copia
BnaA01G0080800ZS	26S proteasome regulatory subunit 4 homolog A	TE_00002792_INT	-45339	0.000672651	-2.65494	0.000716288	LTR/Gypsy
BnaA01G0080800ZS	26S proteasome regulatory subunit 4 homolog A	TE_00002476_LTR	961728	0.000904894	-2.90347	0.000918529	LTR/Copia
BnaA01G0081000ZS	.	TE_00002792_INT	-58600	0.000137944	-7.87801	0.000188999	LTR/Gypsy
BnaA01G0081000ZS	.	TE_00002476_LTR	948467	0.000269622	-8.44217	0.000333289	LTR/Copia
BnaA01G0081100ZS	Peroxisomal fatty acid beta-oxidation multifunctional protein AIM1	TE_00002792_INT	-62051	4.30061e-08	-4.57296	1.5258e-07	LTR/Gypsy
BnaA01G0081100ZS	Peroxisomal fatty acid beta-oxidation multifunctional protein AIM1	TE_00004513_LTR	557789	0.00062636	2.84015	0.000672935	LTR/Copia
BnaA01G0081100ZS	Peroxisomal fatty acid beta-oxidation multifunctional protein AIM1	TE_00002476_LTR	945016	0.000367256	-3.38185	0.000430791	LTR/Copia
BnaA01G0081200ZS	Protein tesmin/TSO1-like CXC 5	TE_00002792_INT	-664376	0.000560713	-0.235983	0.000610884	LTR/Gypsy
BnaA01G0081200ZS	Protein tesmin/TSO1-like CXC 5	TE_00002792_INT	328088	5.47306e-08	-0.280156	1.89986e-07	LTR/Gypsy
BnaA01G0081400ZS	Rac-like GTP-binding protein ARAC7	TE_00002792_INT	319128	1.03778e-10	6.06108	6.44013e-10	LTR/Gypsy
BnaA01G0081400ZS	Rac-like GTP-binding protein ARAC7	TE_00003945_INT	681604	2.72965e-05	3.71075	4.67284e-05	LTR/Gypsy
BnaA01G0081900ZS	Casein kinase 1-like protein 3	TE_00002792_INT	291268	0.000231707	-0.0891332	0.000293496	LTR/Gypsy
BnaA01G0082000ZS	Probable xyloglucan endotransglucosylase/hydrolase protein 26	TE_00002792_INT	-107619	0.000925934	0.00218225	0.000936405	LTR/Gypsy
BnaA01G0082300ZS	Methyltransferase-like protein 5	TE_00002792_INT	264716	2.82251e-06	0.412314	6.36261e-06	LTR/Gypsy
BnaA01G0082300ZS	Methyltransferase-like protein 5	TE_00003945_INT	627192	5.80617e-08	0.438124	2.00644e-07	LTR/Gypsy
BnaA01G0082500ZS	Putative transcription factor bHLH056	TE_00004892_INT	-702447	1.36692e-05	1.1991	2.54769e-05	LTR/Gypsy
BnaA01G0082500ZS	Putative transcription factor bHLH056	TE_00002792_INT	-134596	8.65676e-07	-0.865849	2.26895e-06	LTR/Gypsy
BnaA01G0082500ZS	Putative transcription factor bHLH056	TE_00002792_INT	260226	2.05368e-05	-0.787394	3.65686e-05	LTR/Gypsy
BnaA01G0082500ZS	Putative transcription factor bHLH056	TE_00004513_LTR	485244	5.65701e-05	0.698655	8.7932e-05	LTR/Copia
BnaA01G0082500ZS	Putative transcription factor bHLH056	TE_00002476_LTR	872471	0.000523046	-0.69107	0.000577734	LTR/Copia
BnaA01G0082600ZS	Putative transcription factor bHLH056	TE_00002792_INT	-142934	6.78422e-06	0.758348	1.37313e-05	LTR/Gypsy
BnaA01G0082600ZS	Putative transcription factor bHLH056	TE_00002792_INT	251888	0.000235457	-0.651399	0.000297229	LTR/Gypsy
BnaA01G0082600ZS	Putative transcription factor bHLH056	TE_00002373_LTR	549001	0.000861556	-0.728428	0.000882308	LTR/Copia
BnaA01G0082800ZS	Tetraspanin-20	TE_00002792_INT	238662	4.91999e-06	-3.60463	1.03824e-05	LTR/Gypsy
BnaA01G0082800ZS	Tetraspanin-20	TE_00003945_INT	601138	0.000663616	-2.50065	0.000707975	LTR/Gypsy
BnaA01G0083100ZS	Glutaredoxin-C5, chloroplastic	TE_00002792_INT	-168042	8.38713e-06	0.607113	1.65322e-05	LTR/Gypsy
BnaA01G0083100ZS	Glutaredoxin-C5, chloroplastic	TE_00002792_INT	226780	2.83117e-07	-0.726999	8.34865e-07	LTR/Gypsy
BnaA01G0083400ZS	Myosin-14	TE_00002792_INT	-195519	0.000472264	-0.380175	0.000529765	LTR/Gypsy
BnaA01G0083500ZS	.	TE_00004172_INT	-780650	0.000808835	0.760653	0.000839253	LTR/Gypsy
BnaA01G0083500ZS	.	TE_00004513_LTR	401505	0.000256673	-0.652995	0.000319732	LTR/Copia
BnaA01G0083500ZS	.	TE_00002373_LTR	473600	0.000480922	0.820594	0.000537038	LTR/Copia
BnaA01G0083500ZS	.	TE_00002308_INT	860407	0.000268067	0.555225	0.000331774	LTR/Copia
BnaA01G0083900ZS	Photosystem II reaction center PSB28 protein, chloroplastic	TE_00002792_INT	-236091	0.000233577	3.89192	0.000295503	LTR/Gypsy
BnaA01G0084200ZS	ABC transporter B family member 23, mitochondrial	TE_00002792_INT	-245396	9.94956e-05	0.103415	0.000142999	LTR/Gypsy
BnaA01G0084300ZS	Protein PHOSPHATE STARVATION RESPONSE 1	TE_00002476_LTR	757979	0.000320435	-0.483322	0.00038519	LTR/Copia
BnaA01G0084400ZS	.	TE_00002792_INT	143654	1.25683e-06	0.490506	3.15699e-06	LTR/Gypsy
BnaA01G0084900ZS	Prohibitin-1, mitochondrial	TE_00002792_INT	-303993	0.000158223	-1.90333	0.000212068	LTR/Gypsy
BnaA01G0084900ZS	Prohibitin-1, mitochondrial	TE_00002792_INT	90829	2.65822e-07	-2.68056	7.88347e-07	LTR/Gypsy
BnaA01G0084900ZS	Prohibitin-1, mitochondrial	TE_00004513_LTR	315847	0.00032604	1.77472	0.00039039	LTR/Copia
BnaA01G0084900ZS	Prohibitin-1, mitochondrial	TE_00004302_LTR	534397	5.05541e-07	-2.08917	1.40508e-06	LTR/Copia
BnaA01G0085200ZS	DnaJ homolog subfamily B member 13	TE_00002792_INT	78981	0.00046947	-0.599059	0.000527429	LTR/Gypsy
BnaA01G0085400ZS	26S proteasome non-ATPase regulatory subunit 2 homolog B	TE_00002373_LTR	373068	0.000314973	1.40326	0.000379857	LTR/Copia
BnaA01G0086200ZS	Ethylene-responsive transcription factor 6	TE_00002792_INT	5922	1.34956e-05	-0.38625	2.52258e-05	LTR/Gypsy
BnaA01G0086300ZS	Ethylene-responsive transcription factor 1A	TE_00002792_INT	-1180	4.45612e-05	0.877772	7.16042e-05	LTR/Gypsy
BnaA01G0086500ZS	.	TE_00002792_INT	-5455	4.71456e-06	-8.93254	9.99363e-06	LTR/Gypsy
BnaA01G0086600ZS	Ras-related protein RABD2c	TE_00002792_INT	-7648	1.45935e-15	-11.9837	2.38039e-14	LTR/Gypsy
BnaA01G0086600ZS	Ras-related protein RABD2c	TE_00002373_LTR	289465	1.06875e-05	-8.45966	2.05243e-05	LTR/Copia
BnaA01G0086600ZS	Ras-related protein RABD2c	TE_00002476_LTR	604597	0.000129152	-6.42848	0.000179217	LTR/Copia
BnaA01G0086700ZS	.	TE_00004892_INT	-972600	9.15571e-05	0.849481	0.000133139	LTR/Gypsy
BnaA01G0086700ZS	.	TE_00002792_INT	-9927	3.26945e-08	-0.793518	1.18925e-07	LTR/Gypsy
BnaA01G0086700ZS	.	TE_00004513_LTR	215091	3.07787e-05	0.567146	5.1851e-05	LTR/Copia
BnaA01G0086700ZS	.	TE_00002373_LTR	287186	0.000658702	-0.612384	0.000703891	LTR/Copia
BnaA01G0086700ZS	.	TE_00004302_LTR	433641	4.77294e-05	-0.47135	7.58634e-05	LTR/Copia
BnaA01G0086700ZS	.	TE_00002476_LTR	602318	0.000229225	-0.575532	0.00029061	LTR/Copia
BnaA01G0086700ZS	.	TE_00002370_LTR	951999	4.6635e-05	-0.389389	7.44066e-05	LTR/Gypsy
BnaA01G0086800ZS	Putative glycerol-3-phosphate transporter 4	TE_00002792_INT	-406533	4.95755e-07	-1.2234	1.37955e-06	LTR/Gypsy
BnaA01G0086800ZS	Putative glycerol-3-phosphate transporter 4	TE_00002792_INT	-11711	1.33826e-06	-1.23115	3.33088e-06	LTR/Gypsy
BnaA01G0086800ZS	Putative glycerol-3-phosphate transporter 4	TE_00004302_LTR	431857	0.000199966	-0.761663	0.000258724	LTR/Copia
BnaA01G0086900ZS	Putative F-box protein At4g17565	TE_00002792_INT	-18323	3.10389e-12	0.0631487	2.62213e-11	LTR/Gypsy
BnaA01G0086900ZS	Putative F-box protein At4g17565	TE_00003945_INT	344153	1.09797e-06	0.04164	2.80689e-06	LTR/Gypsy
BnaA01G0086900ZS	Putative F-box protein At4g17565	TE_00003960_LTR	902985	0.000131503	0.033318	0.000181943	LTR/Copia
BnaA01G0087000ZS	GATA transcription factor 26	TE_00002792_INT	-26447	5.22707e-05	-0.464419	8.21103e-05	LTR/Gypsy
BnaA01G0087000ZS	GATA transcription factor 26	TE_00004513_LTR	198571	0.000262712	0.393605	0.000326236	LTR/Copia
BnaA01G0087000ZS	GATA transcription factor 26	TE_00002476_LTR	585798	9.40807e-06	-0.543635	1.82907e-05	LTR/Copia
BnaA01G0087400ZS	Decapping nuclease DXO homolog, chloroplastic	TE_00002792_INT	-452782	0.000387056	0.311319	0.000449222	LTR/Gypsy
BnaA01G0087600ZS	Coenzyme Q-binding protein COQ10 homolog A, mitochondrial	TE_00002792_INT	-458347	0.00023187	-0.990351	0.000293559	LTR/Gypsy
BnaA01G0087700ZS	.	TE_00002792_INT	-67362	0.000104036	-2.15218	0.000148578	LTR/Gypsy
BnaA01G0087800ZS	.	TE_00002792_INT	-477282	0.000181799	-0.670257	0.000238913	LTR/Gypsy
BnaA01G0087800ZS	.	TE_00002792_INT	-82460	0.000242755	-0.687013	0.000304663	LTR/Gypsy
BnaA01G0087800ZS	.	TE_00002373_LTR	214653	5.21114e-05	0.930427	8.19096e-05	LTR/Copia
BnaA01G0087800ZS	.	TE_00003945_INT	280016	0.000458121	-0.60638	0.000517143	LTR/Gypsy
BnaA01G0087800ZS	.	TE_00004302_LTR	361108	5.85683e-06	-0.672317	1.20267e-05	LTR/Copia
BnaA01G0087800ZS	.	TE_00002476_LTR	529785	0.000298601	0.725951	0.000363067	LTR/Copia
BnaA01G0087800ZS	.	TE_00002308_INT	601460	3.60956e-05	0.615992	5.97028e-05	LTR/Copia
BnaA01G0087800ZS	.	TE_00003960_LTR	838848	4.02704e-05	-0.715929	6.56724e-05	LTR/Copia
BnaA01G0088100ZS	Probable transcription factor KAN3	TE_00004302_LTR	348082	8.42433e-05	-0.544838	0.000123998	LTR/Copia
BnaA01G0088100ZS	Probable transcription factor KAN3	TE_00002370_LTR	866440	0.000467914	-0.401091	0.000526023	LTR/Gypsy
BnaA01G0088900ZS	Transcriptional regulator SUPERMAN	TE_00004513_LTR	38981	1.72387e-06	0.904287	4.13585e-06	LTR/Copia
BnaA01G0089000ZS	Acetylornithine deacetylase	TE_00004513_LTR	30389	0.000953558	-1.11424	0.00095985	LTR/Copia
BnaA01G0089000ZS	Acetylornithine deacetylase	TE_00002373_LTR	102484	4.3736e-05	1.80252	7.04749e-05	LTR/Copia
BnaA01G0089100ZS	.	TE_00004513_LTR	27889	3.89241e-17	3.38364	8.81656e-16	LTR/Copia
BnaA01G0089100ZS	.	TE_00002476_LTR	415116	2.0205e-07	-2.4824	6.19405e-07	LTR/Copia
BnaA01G0089100ZS	.	TE_00002308_INT	486791	7.82014e-05	-1.42037	0.000116093	LTR/Copia
BnaA01G0089300ZS	Abscisic acid receptor PYR1	TE_00002792_INT	-222802	0.000589999	-0.408549	0.000638499	LTR/Gypsy
BnaA01G0089300ZS	Abscisic acid receptor PYR1	TE_00004513_LTR	2216	1.72592e-09	0.656625	8.36668e-09	LTR/Copia
BnaA01G0089300ZS	Abscisic acid receptor PYR1	TE_00003945_INT	139674	1.50662e-06	-0.522905	3.68798e-06	LTR/Gypsy
BnaA01G0089300ZS	Abscisic acid receptor PYR1	TE_00004302_LTR	220766	5.25115e-07	-0.470135	1.45081e-06	LTR/Copia
BnaA01G0089300ZS	Abscisic acid receptor PYR1	TE_00003960_LTR	698506	0.000485106	-0.387382	0.000540569	LTR/Copia
BnaA01G0089300ZS	Abscisic acid receptor PYR1	TE_00002370_LTR	739124	1.00746e-05	-0.343088	1.94408e-05	LTR/Gypsy
BnaA01G0089400ZS	Transcription factor MYC4	TE_00002792_INT	-229216	0.000198547	-0.194257	0.00025708	LTR/Gypsy
BnaA01G0089400ZS	Transcription factor MYC4	TE_00003945_INT	133260	0.000148793	-0.18277	0.000201301	LTR/Gypsy
BnaA01G0089400ZS	Transcription factor MYC4	TE_00002370_LTR	732710	0.000355347	-0.122784	0.000419287	LTR/Gypsy
BnaA01G0089700ZS	.	TE_00002792_INT	-248377	4.34579e-06	-1.012	9.31472e-06	LTR/Gypsy
BnaA01G0089700ZS	.	TE_00003945_INT	114099	0.000526231	-0.710862	0.000580017	LTR/Gypsy
BnaA01G0089700ZS	.	TE_00004302_LTR	195191	0.000432549	-0.622966	0.000492348	LTR/Copia
BnaA01G0089700ZS	.	TE_00002370_LTR	713549	0.000312259	-0.526187	0.000376934	LTR/Gypsy
BnaA01G0089800ZS	Putative RING-H2 finger protein ATL53	TE_00004513_LTR	-28420	0.000909393	-0.0654822	0.000922194	LTR/Copia
BnaA01G0090000ZS	.	TE_00004513_LTR	-36671	1.4527e-11	41.5302	1.08108e-10	LTR/Copia
BnaA01G0090000ZS	.	TE_00002308_INT	422231	0.000683627	-18.3486	0.000726336	LTR/Copia
BnaA01G0090300ZS	Probable serine/threonine-protein kinase At4g35230	TE_00002792_INT	-281507	4.16517e-05	-15.7708	6.75148e-05	LTR/Gypsy
BnaA01G0090300ZS	Probable serine/threonine-protein kinase At4g35230	TE_00004513_LTR	-56489	3.4707e-07	18.2265	1.00404e-06	LTR/Copia
BnaA01G0090300ZS	Probable serine/threonine-protein kinase At4g35230	TE_00003945_INT	80969	6.11939e-05	-14.2521	9.40204e-05	LTR/Gypsy
BnaA01G0090300ZS	Probable serine/threonine-protein kinase At4g35230	TE_00004302_LTR	162061	5.35976e-06	-13.9159	1.12101e-05	LTR/Copia
BnaA01G0090300ZS	Probable serine/threonine-protein kinase At4g35230	TE_00002476_LTR	330738	8.15382e-07	-20.2091	2.15236e-06	LTR/Copia
BnaA01G0090300ZS	Probable serine/threonine-protein kinase At4g35230	TE_00002308_INT	402413	6.31897e-05	-12.3096	9.66003e-05	LTR/Copia
BnaA01G0090300ZS	Probable serine/threonine-protein kinase At4g35230	TE_00002370_LTR	680419	0.00047914	-8.87757	0.000535625	LTR/Gypsy
BnaA01G0090500ZS	Two-component response regulator-like APRR2	TE_00004513_LTR	-80239	1.94294e-10	2.23485	1.12856e-09	LTR/Copia
BnaA01G0090500ZS	Two-component response regulator-like APRR2	TE_00002370_LTR	656669	0.000414037	-0.892052	0.000474715	LTR/Gypsy
BnaA01G0090600ZS	Probable methyltransferase PMT14	TE_00002792_INT	-317933	0.000225703	0.88065	0.000287026	LTR/Gypsy
BnaA01G0090600ZS	Probable methyltransferase PMT14	TE_00003945_INT	44543	6.21821e-06	0.990353	1.27084e-05	LTR/Gypsy
BnaA01G0090700ZS	Eukaryotic translation initiation factor 4E-1	TE_00004513_LTR	-97909	7.00141e-14	-8.09941	8.38714e-13	LTR/Copia
BnaA01G0090700ZS	Eukaryotic translation initiation factor 4E-1	TE_00002373_LTR	-25814	0.000378362	5.24819	0.000441224	LTR/Copia
BnaA01G0090800ZS	60S ribosomal protein L32-1	TE_00002792_INT	-324625	2.45904e-07	-13.8611	7.36009e-07	LTR/Gypsy
BnaA01G0090800ZS	60S ribosomal protein L32-1	TE_00003945_INT	37851	5.08378e-10	-15.2577	2.75026e-09	LTR/Gypsy
BnaA01G0090800ZS	60S ribosomal protein L32-1	TE_00004302_LTR	118943	8.29431e-08	-11.4604	2.76673e-07	LTR/Copia
BnaA01G0090800ZS	60S ribosomal protein L32-1	TE_00003960_LTR	596683	4.60925e-05	-10.3134	7.3677e-05	LTR/Copia
BnaA01G0090800ZS	60S ribosomal protein L32-1	TE_00002370_LTR	637301	8.36078e-06	-7.92047	1.64897e-05	LTR/Gypsy
BnaA01G0090900ZS	Protein MEI2-like 3	TE_00004302_LTR	116973	5.31174e-06	-0.473186	1.11242e-05	LTR/Copia
BnaA01G0090900ZS	Protein MEI2-like 3	TE_00002476_LTR	285650	7.3922e-05	-0.556201	0.000110691	LTR/Copia
BnaA01G0091000ZS	Phytochrome E	TE_00003945_INT	32611	1.87917e-05	-0.266235	3.37743e-05	LTR/Gypsy
BnaA01G0091000ZS	Phytochrome E	TE_00004302_LTR	113703	7.6127e-07	-0.264297	2.02706e-06	LTR/Copia
BnaA01G0091000ZS	Phytochrome E	TE_00002370_LTR	632061	2.84477e-06	-0.206904	6.40444e-06	LTR/Gypsy
BnaA01G0091100ZS	.	TE_00002792_INT	-336503	0.000148059	-1.43019	0.000200465	LTR/Gypsy
BnaA01G0091100ZS	.	TE_00003945_INT	25973	5.64961e-06	-1.5713	1.16891e-05	LTR/Gypsy
BnaA01G0091100ZS	.	TE_00004302_LTR	107065	2.09702e-07	-1.54315	6.37961e-07	LTR/Copia
BnaA01G0091400ZS	26S proteasome non-ATPase regulatory subunit 3 homolog A	TE_00004513_LTR	-120187	0.000544152	-0.108232	0.000596222	LTR/Copia
BnaA01G0091600ZS	Probable WRKY transcription factor 28	TE_00004302_LTR	83999	0.000241093	-0.0543223	0.000303017	LTR/Copia
BnaA01G0091900ZS	Probable purine permease 10	TE_00004513_LTR	-145867	1.49865e-07	0.455004	4.71407e-07	LTR/Copia
BnaA01G0091900ZS	Probable purine permease 10	TE_00002370_LTR	591041	0.000821493	-0.206443	0.000848822	LTR/Gypsy
BnaA01G0092000ZS	UDP-N-acetylglucosamine transferase subunit ALG14 homolog	TE_00002792_INT	-372484	3.72422e-05	0.508069	6.1345e-05	LTR/Gypsy
BnaA01G0092000ZS	UDP-N-acetylglucosamine transferase subunit ALG14 homolog	TE_00004513_LTR	-147466	0.000175335	-0.434209	0.00023171	LTR/Copia
BnaA01G0092000ZS	UDP-N-acetylglucosamine transferase subunit ALG14 homolog	TE_00003945_INT	-10008	1.61513e-13	0.812481	1.79394e-12	LTR/Gypsy
BnaA01G0092000ZS	UDP-N-acetylglucosamine transferase subunit ALG14 homolog	TE_00004302_LTR	71084	3.799e-07	0.495142	1.0893e-06	LTR/Copia
BnaA01G0092000ZS	UDP-N-acetylglucosamine transferase subunit ALG14 homolog	TE_00003960_LTR	548824	8.97187e-05	0.451445	0.000130884	LTR/Copia
BnaA01G0092000ZS	UDP-N-acetylglucosamine transferase subunit ALG14 homolog	TE_00002370_LTR	589442	3.10646e-05	0.33754	5.22986e-05	LTR/Gypsy
BnaA01G0092600ZS	9-cis-epoxycarotenoid dioxygenase NCED2, chloroplastic	TE_00004513_LTR	-215398	0.000865626	-0.087027	0.000885793	LTR/Copia
BnaA01G0092900ZS	.	TE_00004302_LTR	-6449	2.21257e-07	-2.19798	6.6919e-07	LTR/Copia
BnaA01G0093000ZS	KH domain-containing protein At4g18375	TE_00002792_INT	-846187	2.25814e-05	-0.254409	3.97859e-05	LTR/Gypsy
BnaA01G0093000ZS	KH domain-containing protein At4g18375	TE_00004513_LTR	-226347	9.19373e-07	0.286939	2.39037e-06	LTR/Copia
BnaA01G0093000ZS	KH domain-containing protein At4g18375	TE_00004302_LTR	-7797	8.12544e-16	-0.386846	1.39558e-14	LTR/Copia
BnaA01G0093200ZS	Transcription factor TCP2	TE_00003945_INT	-102453	2.8952e-05	0.658911	4.91729e-05	LTR/Gypsy
BnaA01G0093200ZS	Transcription factor TCP2	TE_00004302_LTR	-21361	3.69886e-09	0.790487	1.64687e-08	LTR/Copia
BnaA01G0093400ZS	.	TE_00004302_LTR	-33977	2.1428e-07	0.988151	6.49983e-07	LTR/Copia
BnaA01G0094100ZS	Adenylosuccinate lyase	TE_00004302_LTR	-51517	0.000399734	0.231716	0.000461273	LTR/Copia
BnaA01G0094200ZS	.	TE_00002373_LTR	-211493	6.38389e-05	-0.161584	9.75353e-05	LTR/Copia
BnaA01G0094400ZS	Probable pre-mRNA-splicing factor ATP-dependent RNA helicase DEAH9	TE_00003945_INT	-150104	0.000109137	0.43104	0.000155009	LTR/Gypsy
BnaA01G0094400ZS	Probable pre-mRNA-splicing factor ATP-dependent RNA helicase DEAH9	TE_00002476_LTR	99665	2.01232e-09	-0.761398	9.57606e-09	LTR/Copia
BnaA01G0094400ZS	Probable pre-mRNA-splicing factor ATP-dependent RNA helicase DEAH9	TE_00002308_INT	171340	0.000210038	-0.35768	0.000269403	LTR/Copia
BnaA01G0094400ZS	Probable pre-mRNA-splicing factor ATP-dependent RNA helicase DEAH9	TE_00003960_LTR	408728	5.30853e-05	0.454942	8.31632e-05	LTR/Copia
BnaA01G0094600ZS	Sister chromatid cohesion 1 protein 1	TE_00004513_LTR	-297607	3.4326e-06	-0.609337	7.56689e-06	LTR/Copia
BnaA01G0094600ZS	Sister chromatid cohesion 1 protein 1	TE_00003945_INT	-160149	2.19289e-05	0.550674	3.87307e-05	LTR/Gypsy
BnaA01G0094600ZS	Sister chromatid cohesion 1 protein 1	TE_00004302_LTR	-79057	2.64987e-16	0.879459	4.89141e-15	LTR/Copia
BnaA01G0094600ZS	Sister chromatid cohesion 1 protein 1	TE_00003960_LTR	398683	0.000129385	0.503894	0.000179444	LTR/Copia
BnaA01G0094700ZS	.	TE_00004513_LTR	-302410	1.2124e-08	-16.3036	4.85241e-08	LTR/Copia
BnaA01G0094700ZS	.	TE_00003945_INT	-164952	9.34503e-05	11.1845	0.000135436	LTR/Gypsy
BnaA01G0094700ZS	.	TE_00004302_LTR	-83860	2.01257e-12	16.8797	1.76338e-11	LTR/Copia
BnaA01G0094700ZS	.	TE_00003960_LTR	393880	0.000549034	10.0371	0.000600683	LTR/Copia
BnaA01G0094800ZS	Protein STICHEL-like 3	TE_00004513_LTR	-305946	9.42502e-07	1.90625	2.44194e-06	LTR/Copia
BnaA01G0094800ZS	Protein STICHEL-like 3	TE_00004302_LTR	-87396	8.71113e-12	-2.2151	6.81518e-11	LTR/Copia
BnaA01G0094800ZS	Protein STICHEL-like 3	TE_00002476_LTR	81281	8.20424e-06	-1.99082	1.62301e-05	LTR/Copia
BnaA01G0094900ZS	Protein STICHEL-like 3	TE_00002792_INT	-532314	0.000126466	-0.304211	0.000175913	LTR/Gypsy
BnaA01G0094900ZS	Protein STICHEL-like 3	TE_00004513_LTR	-307296	1.52501e-06	0.354863	3.72948e-06	LTR/Copia
BnaA01G0094900ZS	Protein STICHEL-like 3	TE_00004302_LTR	-88746	2.32198e-11	-0.412127	1.65669e-10	LTR/Copia
BnaA01G0094900ZS	Protein STICHEL-like 3	TE_00002476_LTR	79931	2.71249e-05	-0.356054	4.65114e-05	LTR/Copia
BnaA01G0095200ZS	Pentatricopeptide repeat-containing protein At4g18520	TE_00002308_INT	122410	3.9412e-07	-0.557664	1.12572e-06	LTR/Copia
BnaA01G0095900ZS	Probable inactive dual specificity protein phosphatase-like At4g18593	TE_00002373_LTR	-289122	0.000224855	-2.11134	0.000286214	LTR/Copia
BnaA01G0095900ZS	Probable inactive dual specificity protein phosphatase-like At4g18593	TE_00002476_LTR	26010	8.58707e-15	-3.71175	1.21036e-13	LTR/Copia
BnaA01G0095900ZS	Probable inactive dual specificity protein phosphatase-like At4g18593	TE_00002308_INT	97685	4.07064e-12	-2.49882	3.38372e-11	LTR/Copia
BnaA01G0096100ZS	Scar-like domain-containing protein WAVE 5	TE_00002476_LTR	22216	7.5369e-11	-0.720186	4.75595e-10	LTR/Copia
BnaA01G0096100ZS	Scar-like domain-containing protein WAVE 5	TE_00002308_INT	93891	3.13769e-08	-0.461026	1.14776e-07	LTR/Copia
BnaA01G0096200ZS	Protein LIGHT-DEPENDENT SHORT HYPOCOTYLS 9	TE_00002308_INT	74582	1.159e-05	-0.180564	2.19807e-05	LTR/Copia
BnaA01G0096300ZS	.	TE_00004892_INT	85080	7.89915e-05	0.105244	0.000117132	LTR/Gypsy
BnaA01G0096500ZS	.	TE_00002476_LTR	-10778	4.22382e-05	-0.25728	6.82947e-05	LTR/Copia
BnaA01G0096600ZS	Protein MALE DISCOVERER 2	TE_00004513_LTR	-400455	2.7801e-06	0.146862	6.27519e-06	LTR/Copia
BnaA01G0096600ZS	Protein MALE DISCOVERER 2	TE_00002476_LTR	-13228	0.00042784	-0.127344	0.000488274	LTR/Copia
BnaA01G0096600ZS	Protein MALE DISCOVERER 2	TE_00002308_INT	58447	3.58356e-05	-0.110923	5.93674e-05	LTR/Copia
BnaA01G0096700ZS	Protein DOG1-like 4	TE_00004513_LTR	-406828	4.17456e-06	18.3695	8.99603e-06	LTR/Copia
BnaA01G0096700ZS	Protein DOG1-like 4	TE_00002476_LTR	-19601	8.99408e-18	-37.4731	2.26467e-16	LTR/Copia
BnaA01G0096700ZS	Protein DOG1-like 4	TE_00002308_INT	52074	1.16029e-08	-19.2287	4.66183e-08	LTR/Copia
BnaA01G0096800ZS	Protein DOG1-like 1	TE_00004513_LTR	-416142	0.000145374	1.79511	0.000197552	LTR/Copia
BnaA01G0096800ZS	Protein DOG1-like 1	TE_00002476_LTR	-28915	8.02506e-15	-4.0355	1.14044e-13	LTR/Copia
BnaA01G0096800ZS	Protein DOG1-like 1	TE_00002308_INT	42760	2.10035e-09	-2.36913	9.90877e-09	LTR/Copia
BnaA01G0097200ZS	Shaggy-related protein kinase eta	TE_00002308_INT	19768	2.0916e-06	-0.665759	4.90911e-06	LTR/Copia
BnaA01G0097300ZS	60S ribosomal protein L11-2	TE_00002476_LTR	-55146	1.47759e-12	-15.5452	1.33991e-11	LTR/Copia
BnaA01G0097300ZS	60S ribosomal protein L11-2	TE_00002308_INT	16529	2.54474e-10	-10.4462	1.45109e-09	LTR/Copia
BnaA01G0097400ZS	.	TE_00004513_LTR	-443468	0.000419127	0.857116	0.000479513	LTR/Copia
BnaA01G0097400ZS	.	TE_00002476_LTR	-56241	8.40311e-17	-2.20325	1.74348e-15	LTR/Copia
BnaA01G0097400ZS	.	TE_00002308_INT	15434	2.09416e-09	-1.21609	9.89475e-09	LTR/Copia
BnaA01G0097500ZS	Pentatricopeptide repeat-containing protein DOT4, chloroplastic	TE_00002476_LTR	-57360	0.000205742	-0.0878164	0.000264941	LTR/Copia
BnaA01G0097500ZS	Pentatricopeptide repeat-containing protein DOT4, chloroplastic	TE_00002308_INT	14315	0.000218082	-0.0652067	0.000278481	LTR/Copia
BnaA01G0097600ZS	Receptor-like protein 51	TE_00002308_INT	11094	0.000692782	-1.202	0.000734408	LTR/Copia
BnaA01G0098000ZS	Ras-related protein RABA1d	TE_00002308_INT	-2411	1.15363e-05	0.81648	2.19029e-05	LTR/Copia
BnaA01G0098200ZS	Putative F-box/kelch-repeat protein At3g17540	TE_00004892_INT	-64465	0.00039065	0.0408051	0.000452603	LTR/Gypsy
BnaA01G0098800ZS	Disease resistance-like protein CSA1	TE_00002476_LTR	-173355	4.04644e-07	0.0470611	1.15197e-06	LTR/Copia
BnaA01G0098800ZS	Disease resistance-like protein CSA1	TE_00002308_INT	-101680	1.08497e-09	0.04179	5.49048e-09	LTR/Copia
BnaA01G0098900ZS	Heat stress transcription factor A-4a	TE_00002308_INT	-104324	4.29884e-06	-0.0703726	9.23316e-06	LTR/Copia
BnaA01G0098900ZS	Heat stress transcription factor A-4a	TE_00002642_INT	788638	0.000107387	0.0817332	0.000152883	LTR/Copia
BnaA01G0099100ZS	Uncharacterized WD repeat-containing protein C17D11.16	TE_00002476_LTR	-192366	5.45624e-06	-1.31967	1.13752e-05	LTR/Copia
BnaA01G0099100ZS	Uncharacterized WD repeat-containing protein C17D11.16	TE_00002308_INT	-120691	0.000315455	-0.784704	0.000380261	LTR/Copia
BnaA01G0099400ZS	Serine/threonine-protein kinase STY8	TE_00002308_INT	-136833	8.00179e-05	-0.854599	0.000118446	LTR/Copia
BnaA01G0099600ZS	Pentatricopeptide repeat-containing protein At4g18975, chloroplastic	TE_00002308_INT	-151220	2.45545e-05	-0.633371	4.26252e-05	LTR/Copia
BnaA01G0100000ZS	4-coumarate--CoA ligase-like 6	TE_00002476_LTR	-239466	0.000455369	-0.264422	0.000514709	LTR/Copia
BnaA01G0100100ZS	DNA (cytosine-5)-methyltransferase CMT2	TE_00002476_LTR	-245286	9.26233e-05	-0.722095	0.000134313	LTR/Copia
BnaA01G0100300ZS	Putative disease resistance protein At4g19050	TE_00004513_LTR	-646020	0.000523634	0.0536988	0.000578137	LTR/Copia
BnaA01G0100600ZS	.	TE_00002308_INT	-214229	2.85147e-08	-0.697254	1.05271e-07	LTR/Copia
BnaA01G0100700ZS	Putative ankyrin repeat protein RF_0381	TE_00002308_INT	-215749	0.000372185	-1.03058	0.000435686	LTR/Copia
BnaA01G0101400ZS	General transcription factor IIE subunit 1	TE_00003960_LTR	-14219	0.000797125	-0.0634429	0.000828263	LTR/Copia
BnaA01G0101400ZS	General transcription factor IIE subunit 1	TE_00002370_LTR	26399	1.46719e-07	-0.0690367	4.62915e-07	LTR/Gypsy
BnaA01G0101600ZS	ABC transporter E family member 2	TE_00003960_LTR	-21921	7.48558e-06	-2.14444	1.49683e-05	LTR/Copia
BnaA01G0101600ZS	ABC transporter E family member 2	TE_00002370_LTR	18697	2.70818e-06	-1.57923	6.13957e-06	LTR/Gypsy
BnaA01G0102000ZS	.	TE_00003960_LTR	-61438	7.82948e-06	-0.254014	1.55719e-05	LTR/Copia
BnaA01G0102000ZS	.	TE_00002370_LTR	-20820	3.15146e-06	-0.186256	7.00369e-06	LTR/Gypsy
BnaA01G0102800ZS	Long-chain-alcohol oxidase FAO4A	TE_00004892_INT	-338892	6.66022e-05	1.24036	0.00010128	LTR/Gypsy
BnaA01G0102800ZS	Long-chain-alcohol oxidase FAO4A	TE_00003960_LTR	-113384	1.83066e-06	0.964581	4.35979e-06	LTR/Copia
BnaA01G0102800ZS	Long-chain-alcohol oxidase FAO4A	TE_00002370_LTR	-72766	1.57351e-15	1.09571	2.52687e-14	LTR/Gypsy
BnaA01G0103000ZS	.	TE_00003960_LTR	-137827	7.87558e-05	-0.573492	0.00011685	LTR/Copia
BnaA01G0103000ZS	.	TE_00002370_LTR	-97209	0.000461007	-0.359354	0.000519723	LTR/Gypsy
BnaA01G0103200ZS	Pectin acetylesterase 8	TE_00003945_INT	-706198	0.000947339	-0.532361	0.000954643	LTR/Gypsy
BnaA01G0103200ZS	Pectin acetylesterase 8	TE_00003960_LTR	-147366	1.21246e-05	-0.707719	2.29109e-05	LTR/Copia
BnaA01G0103200ZS	Pectin acetylesterase 8	TE_00002370_LTR	-106748	1.80524e-08	-0.634357	6.9879e-08	LTR/Gypsy
BnaA01G0103300ZS	.	TE_00004892_INT	-391124	0.000259345	0.0347254	0.000322673	LTR/Gypsy
BnaA01G0103500ZS	Alpha-monoglucosyldiacylglycerol synthase	TE_00002476_LTR	-486194	0.000742391	0.439065	0.000778722	LTR/Copia
BnaA01G0103500ZS	Alpha-monoglucosyldiacylglycerol synthase	TE_00003960_LTR	-177131	1.33351e-06	-0.542681	3.32384e-06	LTR/Copia
BnaA01G0103500ZS	Alpha-monoglucosyldiacylglycerol synthase	TE_00002370_LTR	-136513	1.27082e-10	-0.500496	7.70964e-10	LTR/Gypsy
BnaA01G0103700ZS	Iron-sulfur protein NUBPL	TE_00003960_LTR	-194216	3.81603e-09	-2.37031	1.69177e-08	LTR/Copia
BnaA01G0103700ZS	Iron-sulfur protein NUBPL	TE_00002370_LTR	-153598	1.28076e-06	-1.38561	3.20932e-06	LTR/Gypsy
BnaA01G0103800ZS	Cyclin-T1-2	TE_00003960_LTR	-197003	8.72288e-09	-1.00417	3.59092e-08	LTR/Copia
BnaA01G0103800ZS	Cyclin-T1-2	TE_00002370_LTR	-156385	2.34707e-07	-0.638939	7.05345e-07	LTR/Gypsy
BnaA01G0104000ZS	Cyclin-T1-4	TE_00003960_LTR	-207142	0.000417366	0.447211	0.000477936	LTR/Copia
BnaA01G0104000ZS	Cyclin-T1-4	TE_00002370_LTR	-166524	0.000265287	0.325272	0.000328911	LTR/Gypsy
BnaA01G0104100ZS	.	TE_00002476_LTR	-530223	0.000868534	0.565397	0.000888402	LTR/Copia
BnaA01G0104200ZS	Ras-related protein RABF2b	TE_00002476_LTR	-538174	0.00052785	-3.8073	0.00058129	LTR/Copia
BnaA01G0104200ZS	Ras-related protein RABF2b	TE_00002308_INT	-466499	2.46109e-08	-4.49004	9.27064e-08	LTR/Copia
BnaA01G0104300ZS	Transmembrane protein 56	TE_00002308_INT	-469587	2.98569e-05	-4.79995	5.05113e-05	LTR/Copia
BnaA01G0104500ZS	Transcription termination factor MTEF18, mitochondrial	TE_00002308_INT	-483254	0.000969979	-0.118837	0.000973922	LTR/Copia
BnaA01G0104700ZS	Regulatory protein NPR4	TE_00002373_LTR	-877015	2.53247e-05	-0.764121	4.37281e-05	LTR/Copia
BnaA01G0104700ZS	Regulatory protein NPR4	TE_00002308_INT	-490208	2.76512e-05	-0.493489	4.71954e-05	LTR/Copia
BnaA01G0106900ZS	Multiple organellar RNA editing factor 1, mitochondrial	TE_00002308_INT	-642346	0.000247073	-1.83842	0.000309184	LTR/Copia
BnaA01G0107100ZS	Polygalacturonase QRT3	TE_00004892_INT	-633469	0.000579353	-0.922734	0.000628946	LTR/Gypsy
BnaA01G0107200ZS	Polygalacturonase QRT3	TE_00002642_INT	244148	5.70967e-05	2.08833	8.86708e-05	LTR/Copia
BnaA01G0107400ZS	Pentatricopeptide repeat-containing protein At4g20090	TE_00003960_LTR	-422375	8.80737e-08	-0.320052	2.91723e-07	LTR/Copia
BnaA01G0107400ZS	Pentatricopeptide repeat-containing protein At4g20090	TE_00002370_LTR	-381757	2.56899e-09	-0.249504	1.18764e-08	LTR/Gypsy
BnaA01G0107400ZS	Pentatricopeptide repeat-containing protein At4g20090	TE_00003099_INT	415862	2.3757e-06	-0.214894	5.48165e-06	LTR/Copia
BnaA01G0107500ZS	Vacuolar-sorting receptor 7	TE_00003960_LTR	-425711	1.47259e-10	0.233017	8.81006e-10	LTR/Copia
BnaA01G0107500ZS	Vacuolar-sorting receptor 7	TE_00002370_LTR	-385093	3.49099e-08	0.142543	1.26011e-07	LTR/Gypsy
BnaA01G0107500ZS	Vacuolar-sorting receptor 7	TE_00003099_INT	412526	4.68414e-09	0.162205	2.03831e-08	LTR/Copia
BnaA01G0107600ZS	LRR receptor-like serine/threonine-protein kinase GSO1	TE_00003960_LTR	-431874	2.63636e-06	-0.156468	5.99246e-06	LTR/Copia
BnaA01G0107600ZS	LRR receptor-like serine/threonine-protein kinase GSO1	TE_00002370_LTR	-391256	2.61674e-07	-0.120331	7.77824e-07	LTR/Gypsy
BnaA01G0107600ZS	LRR receptor-like serine/threonine-protein kinase GSO1	TE_00003099_INT	406363	0.000948644	-0.0841702	0.000955645	LTR/Copia
BnaA01G0108400ZS	Leucine-rich repeat receptor-like serine/threonine-protein kinase BAM3	TE_00003960_LTR	-480588	1.07902e-09	-0.434804	5.47104e-09	LTR/Copia
BnaA01G0108400ZS	Leucine-rich repeat receptor-like serine/threonine-protein kinase BAM3	TE_00002370_LTR	-439970	2.00518e-05	-0.217742	3.5791e-05	LTR/Gypsy
BnaA01G0108400ZS	Leucine-rich repeat receptor-like serine/threonine-protein kinase BAM3	TE_00003099_INT	357649	2.07068e-11	-0.359354	1.50009e-10	LTR/Copia
BnaA01G0108500ZS	.	TE_00004892_INT	-713861	1.51893e-05	0.18615	2.79386e-05	LTR/Gypsy
BnaA01G0108600ZS	Transcription initiation factor TFIID subunit 11	TE_00003960_LTR	-495114	1.97186e-07	-1.72332	6.06618e-07	LTR/Copia
BnaA01G0108600ZS	Transcription initiation factor TFIID subunit 11	TE_00002370_LTR	-454496	2.62216e-05	-0.988953	4.50817e-05	LTR/Gypsy
BnaA01G0108600ZS	Transcription initiation factor TFIID subunit 11	TE_00003099_INT	343123	2.23044e-11	-1.65233	1.60462e-10	LTR/Copia
BnaA01G0108700ZS	.	TE_00003960_LTR	-497572	4.77382e-05	-1.2823	7.58634e-05	LTR/Copia
BnaA01G0108700ZS	.	TE_00003099_INT	340665	4.6158e-06	-1.08948	9.83251e-06	LTR/Copia
BnaA01G0108800ZS	Membrane-bound transcription factor site-2 protease homolog	TE_00003960_LTR	-501284	3.12754e-06	-0.359088	6.95948e-06	LTR/Copia
BnaA01G0108800ZS	Membrane-bound transcription factor site-2 protease homolog	TE_00002370_LTR	-460666	1.54144e-06	-0.260379	3.76434e-06	LTR/Gypsy
BnaA01G0108800ZS	Membrane-bound transcription factor site-2 protease homolog	TE_00003099_INT	336953	5.3079e-06	-0.265668	1.11241e-05	LTR/Copia
BnaA01G0108900ZS	.	TE_00002370_LTR	-490156	0.000513385	-5.0817	0.000568516	LTR/Gypsy
BnaA01G0108900ZS	.	TE_00003099_INT	307463	3.81061e-06	-7.20833	8.32237e-06	LTR/Copia
BnaA01G0109000ZS	CTP synthase 2	TE_00003960_LTR	-537441	0.00010783	2.67756	0.000153363	LTR/Copia
BnaA01G0109000ZS	CTP synthase 2	TE_00003099_INT	300796	9.4722e-05	2.04308	0.000137126	LTR/Copia
BnaA01G0109100ZS	Alpha-ketoglutarate-dependent dioxygenase alkB homolog 6	TE_00002476_LTR	-851726	7.89683e-06	-0.197195	1.56848e-05	LTR/Copia
BnaA01G0109100ZS	Alpha-ketoglutarate-dependent dioxygenase alkB homolog 6	TE_00002308_INT	-780051	5.10842e-05	-0.13368	8.05881e-05	LTR/Copia
BnaA01G0109200ZS	Elongation factor Tu, chloroplastic	TE_00003960_LTR	-546842	0.000229121	-2.90299	0.000290575	LTR/Copia
BnaA01G0109200ZS	Elongation factor Tu, chloroplastic	TE_00002370_LTR	-506224	3.99577e-05	-2.27279	6.51968e-05	LTR/Gypsy
BnaA01G0109400ZS	Vacuolar protein sorting-associated protein 2 homolog 2	TE_00003099_INT	286294	1.96268e-05	-0.592642	3.51413e-05	LTR/Copia
BnaA01G0109500ZS	Protein LSD1	TE_00002308_INT	-793328	0.000337744	-1.5153	0.000402328	LTR/Copia
BnaA01G0109600ZS	Probable lysine-specific demethylase JMJ14	TE_00003099_INT	280101	9.6176e-09	-0.807527	3.92498e-08	LTR/Copia
BnaA01G0109700ZS	Gamma-soluble NSF attachment protein	TE_00003099_INT	274606	2.37898e-07	-2.25456	7.14107e-07	LTR/Copia
BnaA01G0110400ZS	Uncharacterized oxidoreductase C663.08c	TE_00002308_INT	-832456	0.000530144	0.0855116	0.000583215	LTR/Copia
BnaA01G0110800ZS	Berberine bridge enzyme-like 17	TE_00002370_LTR	-578745	0.000470874	-1.39621	0.000528549	LTR/Gypsy
BnaA01G0110800ZS	Berberine bridge enzyme-like 17	TE_00003960_LTR	250056	0.000176626	2.45562	0.00023306	LTR/Copia
BnaA01G0110900ZS	Berberine bridge enzyme-like 18	TE_00002308_INT	-866233	0.000400957	-0.677366	0.000462375	LTR/Copia
BnaA01G0110900ZS	Berberine bridge enzyme-like 18	TE_00003960_LTR	-628845	6.95715e-05	0.88745	0.000105178	LTR/Copia
BnaA01G0111300ZS	Berberine bridge enzyme-like 22	TE_00002642_INT	2687	5.97243e-06	0.0795867	1.22447e-05	LTR/Copia
BnaA01G0111300ZS	Berberine bridge enzyme-like 22	TE_00003099_INT	185350	0.000429419	-0.0402511	0.000489743	LTR/Copia
BnaA01G0111400ZS	Dihydroceramide fatty acyl 2-hydroxylase FAH2	TE_00003960_LTR	-665337	0.000163243	-2.96556	0.000217895	LTR/Copia
BnaA01G0111400ZS	Dihydroceramide fatty acyl 2-hydroxylase FAH2	TE_00002370_LTR	-624719	5.88852e-06	-2.49602	1.20822e-05	LTR/Gypsy
BnaA01G0111400ZS	Dihydroceramide fatty acyl 2-hydroxylase FAH2	TE_00002642_INT	-9763	1.36085e-05	-3.99575	2.53911e-05	LTR/Copia
BnaA01G0111400ZS	Dihydroceramide fatty acyl 2-hydroxylase FAH2	TE_00003099_INT	172900	9.95612e-12	-3.94208	7.66208e-11	LTR/Copia
BnaA01G0111600ZS	Tubulin beta-9 chain	TE_00003988_LTR	974142	0.00076523	2.66518	0.00080009	LTR/Copia
BnaA01G0111700ZS	Small RNA 2'-O-methyltransferase	TE_00003960_LTR	-677562	0.000154344	-0.454406	0.000207728	LTR/Copia
BnaA01G0111700ZS	Small RNA 2'-O-methyltransferase	TE_00003099_INT	160675	3.11469e-10	-0.559644	1.74658e-09	LTR/Copia
BnaA01G0111800ZS	Small RNA 2'-O-methyltransferase	TE_00003988_LTR	964343	2.48183e-05	0.378121	4.30256e-05	LTR/Copia
BnaA01G0112900ZS	Hydroxyproline O-galactosyltransferase GALT2	TE_00002308_INT	-991517	0.000387126	-0.121315	0.000449222	LTR/Copia
BnaA01G0112900ZS	Hydroxyproline O-galactosyltransferase GALT2	TE_00003099_INT	84108	7.78151e-08	-0.160256	2.61078e-07	LTR/Copia
BnaA01G0113000ZS	Pentatricopeptide repeat-containing protein At4g21065	TE_00002308_INT	-995548	0.000234803	-0.112067	0.00029662	LTR/Copia
BnaA01G0113000ZS	Pentatricopeptide repeat-containing protein At4g21065	TE_00003960_LTR	-758160	0.000744575	0.120364	0.00078054	LTR/Copia
BnaA01G0113100ZS	Protein BREAST CANCER SUSCEPTIBILITY 1 homolog	TE_00003099_INT	77771	1.32172e-08	-0.0377149	5.25346e-08	LTR/Copia
BnaA01G0113200ZS	Adrenodoxin-like protein 2, mitochondrial	TE_00003099_INT	73107	0.000961845	-0.321704	0.000966639	LTR/Copia
BnaA01G0113300ZS	.	TE_00002642_INT	-112612	1.80892e-08	10.8571	6.99692e-08	LTR/Copia
BnaA01G0113300ZS	.	TE_00003960_LTR	101233	1.02131e-07	-10.158	3.34019e-07	LTR/Copia
BnaA01G0113400ZS	Berberine bridge enzyme-like 22	TE_00002642_INT	-113797	4.62833e-10	0.159514	2.52707e-09	LTR/Copia
BnaA01G0113400ZS	Berberine bridge enzyme-like 22	TE_00003099_INT	68866	0.000600611	-0.0580671	0.00064863	LTR/Copia
BnaA01G0113600ZS	.	TE_00003960_LTR	-779509	0.000392216	-1.00436	0.00045391	LTR/Copia
BnaA01G0113600ZS	.	TE_00002370_LTR	-738891	0.000527946	-0.691913	0.00058129	LTR/Gypsy
BnaA01G0113600ZS	.	TE_00003099_INT	58728	1.28648e-16	-1.69101	2.52764e-15	LTR/Copia
BnaA01G0113800ZS	Dolichyl-diphosphooligosaccharide--protein glycosyltransferase subunit 2	TE_00003960_LTR	-789557	9.07801e-05	-2.53825	0.000132194	LTR/Copia
BnaA01G0113800ZS	Dolichyl-diphosphooligosaccharide--protein glycosyltransferase subunit 2	TE_00002370_LTR	-748939	1.09034e-05	-2.00185	2.08693e-05	LTR/Gypsy
BnaA01G0113800ZS	Dolichyl-diphosphooligosaccharide--protein glycosyltransferase subunit 2	TE_00003099_INT	48680	2.52803e-23	-4.54743	1.31129e-21	LTR/Copia
BnaA01G0114500ZS	.	TE_00003099_INT	8806	3.03056e-07	-0.252911	8.8861e-07	LTR/Copia
BnaA01G0115300ZS	U-box domain-containing protein 8	TE_00003099_INT	-32036	0.000542821	-0.460097	0.000595015	LTR/Copia
BnaA01G0115300ZS	U-box domain-containing protein 8	TE_00003960_LTR	-854	5.10989e-11	-1.29929	3.31727e-10	LTR/Copia
BnaA01G0116500ZS	Telomerase Cajal body protein 1	TE_00003960_LTR	-939225	0.000868451	-0.330975	0.000888402	LTR/Copia
BnaA01G0116500ZS	Telomerase Cajal body protein 1	TE_00003099_INT	-100988	2.09271e-06	-0.353426	4.90949e-06	LTR/Copia
BnaA01G0116500ZS	Telomerase Cajal body protein 1	TE_00003960_LTR	-69806	0.000393854	0.406978	0.000455704	LTR/Copia
BnaA01G0116700ZS	B3 domain-containing transcription factor VAL3	TE_00003099_INT	-110263	2.30757e-06	-0.584576	5.3534e-06	LTR/Copia
BnaA01G0116800ZS	Vacuolar protein sorting-associated protein 28 homolog 1	TE_00002642_INT	-298733	6.23365e-05	1.39198	9.54664e-05	LTR/Copia
BnaA01G0116900ZS	Transmembrane protein 184 homolog DDB_G0279555	TE_00003960_LTR	-87017	9.21967e-05	-2.20859	0.000133844	LTR/Copia
BnaA01G0116900ZS	Transmembrane protein 184 homolog DDB_G0279555	TE_00002308_INT	991902	3.30914e-05	-1.47561	5.53159e-05	LTR/Copia
BnaA01G0117000ZS	Putative F-box protein At1g33020	TE_00003960_LTR	-959619	0.000419264	0.227274	0.000479542	LTR/Copia
BnaA01G0117000ZS	Putative F-box protein At1g33020	TE_00002370_LTR	-919001	0.000243336	0.166339	0.000305244	LTR/Gypsy
BnaA01G0117000ZS	Putative F-box protein At1g33020	TE_00003960_LTR	-90200	0.00095471	-0.246544	0.00096045	LTR/Copia
BnaA01G0117000ZS	Putative F-box protein At1g33020	TE_00003988_LTR	689076	0.000762304	-0.480084	0.000797835	LTR/Copia
BnaA01G0117000ZS	Putative F-box protein At1g33020	TE_00002308_INT	988719	3.98845e-08	-0.254055	1.42382e-07	LTR/Copia
BnaA01G0117200ZS	Quinone oxidoreductase PIG3	TE_00003960_LTR	-966363	8.75477e-05	3.78325	0.000128063	LTR/Copia
BnaA01G0117200ZS	Quinone oxidoreductase PIG3	TE_00002370_LTR	-925745	0.000177486	2.54953	0.000234016	LTR/Gypsy
BnaA01G0117200ZS	Quinone oxidoreductase PIG3	TE_00003099_INT	-128126	2.7252e-16	5.71555	4.99492e-15	LTR/Copia
BnaA01G0117200ZS	Quinone oxidoreductase PIG3	TE_00003960_LTR	-96944	0.000850637	-3.73563	0.000873368	LTR/Copia
BnaA01G0117300ZS	Endonuclease 4	TE_00003960_LTR	-968754	0.000769295	-0.274396	0.000804016	LTR/Copia
BnaA01G0117300ZS	Endonuclease 4	TE_00003099_INT	-130517	0.000279748	-0.224019	0.000344586	LTR/Copia
BnaA01G0120000ZS	.	TE_00002642_INT	-483235	0.000695299	-4.81862	0.000736775	LTR/Copia
BnaA01G0120300ZS	.	TE_00002308_INT	778674	0.000105867	-0.283807	0.00015086	LTR/Copia
BnaA01G0120300ZS	.	TE_00004055_INT	873053	6.2685e-05	-0.320217	9.59419e-05	LTR/Copia
BnaA01G0120800ZS	Autophagy-related protein 8a	TE_00002642_INT	-536442	0.000658455	-7.12918	0.000703891	LTR/Copia
BnaA01G0120800ZS	Autophagy-related protein 8a	TE_00004055_INT	850701	0.000320766	-5.11693	0.00038532	LTR/Copia
BnaA01G0120800ZS	Autophagy-related protein 8a	TE_00004314_INT	994321	0.000108873	-6.38042	0.000154719	LTR/Copia
BnaA01G0121000ZS	.	TE_00002642_INT	-540007	7.9448e-05	-6.43081	0.000117641	LTR/Copia
BnaA01G0121000ZS	.	TE_00003099_INT	-357344	0.000291609	3.81994	0.000356235	LTR/Copia
BnaA01G0121000ZS	.	TE_00002308_INT	752757	0.000322673	-3.65386	0.000387073	LTR/Copia
BnaA01G0121000ZS	.	TE_00004314_INT	990756	0.000105697	-4.99457	0.00015066	LTR/Copia
BnaA01G0122000ZS	Plant UBX domain-containing protein 3	TE_00003099_INT	-454767	9.40426e-06	-1.14299	1.82902e-05	LTR/Copia
BnaA01G0122100ZS	Uncharacterized protein At4g22160	TE_00003099_INT	-457113	1.64025e-06	0.136229	3.97569e-06	LTR/Copia
BnaA01G0122100ZS	Uncharacterized protein At4g22160	TE_00002308_INT	652988	0.000976261	-0.0912381	0.000979092	LTR/Copia
BnaA01G0122600ZS	Iron-sulfur cluster assembly protein 1	TE_00003099_INT	-494579	1.34122e-09	-17.7732	6.65096e-09	LTR/Copia
BnaA01G0122700ZS	Plastid lipid-associated protein 2, chloroplastic	TE_00003099_INT	-501333	0.000170014	-1.53559	0.000225829	LTR/Copia
BnaA01G0122900ZS	Ubiquinol oxidase 4, chloroplastic/chromoplastic	TE_00003099_INT	-504564	0.000146257	0.582927	0.00019844	LTR/Copia
BnaA01G0123200ZS	.	TE_00002642_INT	-698262	0.000175203	0.237249	0.000231595	LTR/Copia
BnaA01G0123300ZS	Alkaline ceramidase 3	TE_00002642_INT	-717543	0.000313025	1.14492	0.000377771	LTR/Copia
BnaA01G0123400ZS	Phosphatidate cytidylyltransferase 2	TE_00003099_INT	-535935	0.000367755	0.537574	0.000431279	LTR/Copia
BnaA01G0123600ZS	Upstream activation factor subunit spp27	TE_00003960_LTR	-514568	9.00765e-06	-0.396504	1.7598e-05	LTR/Copia
BnaA01G0123700ZS	.	TE_00003960_LTR	-516755	0.000128949	0.0467227	0.000178983	LTR/Copia
BnaA01G0123800ZS	NHP2-like protein 1	TE_00002308_INT	560483	5.82429e-05	-10.9392	9.02078e-05	LTR/Copia
BnaA01G0123800ZS	NHP2-like protein 1	TE_00004314_INT	798482	0.000677423	-11.7959	0.000720335	LTR/Copia
BnaA01G0123900ZS	ER membrane protein complex subunit 3	TE_00002308_INT	559662	0.000152821	-2.48709	0.000205999	LTR/Copia
BnaA01G0123900ZS	ER membrane protein complex subunit 3	TE_00004055_INT	654041	0.000258993	-2.62694	0.000322312	LTR/Copia
BnaA01G0123900ZS	ER membrane protein complex subunit 3	TE_00004314_INT	797661	0.000137951	-3.17996	0.000188999	LTR/Copia
BnaA01G0124600ZS	Putative lipid-binding protein AIR1	TE_00003988_LTR	238741	2.30204e-05	0.705256	4.04358e-05	LTR/Copia
BnaA01G0124800ZS	Oxysterol-binding protein-related protein 2A	TE_00003960_LTR	-544262	1.80374e-05	-2.68357	3.2622e-05	LTR/Copia
BnaA01G0124800ZS	Oxysterol-binding protein-related protein 2A	TE_00002308_INT	534657	0.000337872	-1.42113	0.000402328	LTR/Copia
BnaA01G0124800ZS	Oxysterol-binding protein-related protein 2A	TE_00004055_INT	629036	0.000293379	-1.56998	0.00035806	LTR/Copia
BnaA01G0124900ZS	Probable lipid phosphate phosphatase beta	TE_00003099_INT	-592938	0.000623674	0.0552524	0.000670466	LTR/Copia
BnaA01G0126200ZS	Probable protein S-acyltransferase 13	TE_00003099_INT	-697193	0.000816909	2.21533	0.000846108	LTR/Copia
BnaA01G0126200ZS	Probable protein S-acyltransferase 13	TE_00002308_INT	412908	5.179e-05	-2.56901	8.15578e-05	LTR/Copia
BnaA01G0126400ZS	Methylsterol monooxygenase 1-2	TE_00002308_INT	387952	7.71897e-07	-6.45409	2.05219e-06	LTR/Copia
BnaA01G0126400ZS	Methylsterol monooxygenase 1-2	TE_00004055_INT	482331	0.000524612	-5.00746	0.000578848	LTR/Copia
BnaA01G0126600ZS	Pentatricopeptide repeat-containing protein At4g22760	TE_00003099_INT	-732739	0.000638485	0.160951	0.000684968	LTR/Copia
BnaA01G0126600ZS	Pentatricopeptide repeat-containing protein At4g22760	TE_00003960_LTR	-701557	5.20832e-05	-0.290214	8.18901e-05	LTR/Copia
BnaA01G0126600ZS	Pentatricopeptide repeat-containing protein At4g22760	TE_00002308_INT	377362	2.79603e-08	-0.247984	1.03519e-07	LTR/Copia
BnaA01G0126600ZS	Pentatricopeptide repeat-containing protein At4g22760	TE_00004055_INT	471741	1.41665e-06	-0.237099	3.50915e-06	LTR/Copia
BnaA01G0126600ZS	Pentatricopeptide repeat-containing protein At4g22760	TE_00004314_INT	615361	6.92972e-05	-0.228651	0.000104853	LTR/Copia
BnaA01G0126700ZS	AT-hook motif nuclear-localized protein 2	TE_00003099_INT	-734620	0.000343767	0.21214	0.000407757	LTR/Copia
BnaA01G0126700ZS	AT-hook motif nuclear-localized protein 2	TE_00002308_INT	375481	3.71221e-12	-0.384587	3.12078e-11	LTR/Copia
BnaA01G0126700ZS	AT-hook motif nuclear-localized protein 2	TE_00004055_INT	469860	7.78127e-07	-0.305394	2.06558e-06	LTR/Copia
BnaA01G0127000ZS	AT-hook motif nuclear-localized protein 24	TE_00002642_INT	-949064	0.000141838	0.0503662	0.000193558	LTR/Copia
BnaA01G0127100ZS	Ycf49-like protein	TE_00003099_INT	-771446	0.00020642	0.829272	0.000265571	LTR/Copia
BnaA01G0127100ZS	Ycf49-like protein	TE_00002308_INT	338655	3.39871e-07	-1.08616	9.84317e-07	LTR/Copia
BnaA01G0127100ZS	Ycf49-like protein	TE_00004055_INT	433034	5.91458e-05	-0.943709	9.13063e-05	LTR/Copia
BnaA01G0127200ZS	Protein TPX2	TE_00003099_INT	-773499	3.91087e-08	0.750564	1.39805e-07	LTR/Copia
BnaA01G0127300ZS	Leucoanthocyanidin dioxygenase	TE_00002308_INT	330044	3.32707e-05	-38.5436	5.55797e-05	LTR/Copia
BnaA01G0127300ZS	Leucoanthocyanidin dioxygenase	TE_00004055_INT	424423	2.42391e-05	-42.867	4.21624e-05	LTR/Copia
BnaA01G0127300ZS	Leucoanthocyanidin dioxygenase	TE_00004314_INT	568043	0.000124642	-45.3676	0.000173889	LTR/Copia
BnaA01G0127700ZS	Protein STAY-GREEN 1, chloroplastic	TE_00003099_INT	-790897	2.4031e-06	1.07207	5.53257e-06	LTR/Copia
BnaA01G0127700ZS	Protein STAY-GREEN 1, chloroplastic	TE_00002308_INT	319204	0.000235743	-0.811438	0.000297446	LTR/Copia
BnaA01G0127700ZS	Protein STAY-GREEN 1, chloroplastic	TE_00004055_INT	413583	0.000455474	-0.847046	0.000514715	LTR/Copia
BnaA01G0127700ZS	Protein STAY-GREEN 1, chloroplastic	TE_00004314_INT	557203	0.000398682	-0.993408	0.000460263	LTR/Copia
BnaA01G0127800ZS	Cysteine-rich receptor-like protein kinase 11	TE_00003988_LTR	-5789	2.05173e-08	0.0187383	7.85991e-08	LTR/Copia
BnaA01G0127900ZS	Dihydroorotase, mitochondrial	TE_00003960_LTR	-793776	0.000231337	0.183713	0.000293098	LTR/Copia
BnaA01G0127900ZS	Dihydroorotase, mitochondrial	TE_00002308_INT	285143	4.44711e-10	0.191911	2.44356e-09	LTR/Copia
BnaA01G0127900ZS	Dihydroorotase, mitochondrial	TE_00004055_INT	379522	5.40748e-08	0.184474	1.87993e-07	LTR/Copia
BnaA01G0128300ZS	Ubiquitin carboxyl-terminal hydrolase MINDY-1	TE_00003960_LTR	-807315	0.000545796	-0.275029	0.000597771	LTR/Copia
BnaA01G0128300ZS	Ubiquitin carboxyl-terminal hydrolase MINDY-1	TE_00002308_INT	271604	2.24865e-06	-0.23505	5.23892e-06	LTR/Copia
BnaA01G0128300ZS	Ubiquitin carboxyl-terminal hydrolase MINDY-1	TE_00004055_INT	365983	0.000252257	-0.200519	0.000315139	LTR/Copia
BnaA01G0128400ZS	Separase	TE_00002308_INT	267662	2.73461e-06	-0.0872508	6.19407e-06	LTR/Copia
BnaA01G0128400ZS	Separase	TE_00004055_INT	362041	7.05232e-05	-0.0813188	0.000106369	LTR/Copia
BnaA01G0129100ZS	.	TE_00002308_INT	206651	0.000234215	-0.0490341	0.000296022	LTR/Copia
BnaA01G0129500ZS	.	TE_00002308_INT	170805	1.41396e-21	-1.36772	6.11184e-20	LTR/Copia
BnaA01G0129500ZS	.	TE_00004055_INT	265184	4.11451e-13	-1.17472	4.21778e-12	LTR/Copia
BnaA01G0129500ZS	.	TE_00004314_INT	408804	6.20062e-09	-1.11116	2.61911e-08	LTR/Copia
BnaA01G0129500ZS	.	TE_00002689_LTR	764330	8.44829e-05	-0.61639	0.000124316	LTR/Gypsy
BnaA01G0129700ZS	Pathogenesis-related protein R major form	TE_00003988_LTR	-138718	1.86617e-06	4.26896	4.43215e-06	LTR/Copia
BnaA01G0129700ZS	Pathogenesis-related protein R major form	TE_00002308_INT	160925	1.20594e-15	2.28069	2.01781e-14	LTR/Copia
BnaA01G0129700ZS	Pathogenesis-related protein R major form	TE_00004055_INT	255304	5.40422e-13	2.27186	5.39071e-12	LTR/Copia
BnaA01G0129700ZS	Pathogenesis-related protein R major form	TE_00004314_INT	398924	1.29994e-10	2.37227	7.85873e-10	LTR/Copia
BnaA01G0129700ZS	Pathogenesis-related protein R major form	TE_00002689_LTR	754450	6.3251e-06	1.36959	1.28862e-05	LTR/Gypsy
BnaA01G0129800ZS	Glutamate--cysteine ligase, chloroplastic	TE_00003960_LTR	-920645	0.000470273	-3.81087	0.000528103	LTR/Copia
BnaA01G0129800ZS	Glutamate--cysteine ligase, chloroplastic	TE_00002308_INT	158274	1.20264e-16	-5.4197	2.38095e-15	LTR/Copia
BnaA01G0129800ZS	Glutamate--cysteine ligase, chloroplastic	TE_00004055_INT	252653	2.87212e-10	-4.62582	1.61931e-09	LTR/Copia
BnaA01G0129800ZS	Glutamate--cysteine ligase, chloroplastic	TE_00004314_INT	396273	5.25277e-07	-4.32877	1.45081e-06	LTR/Copia
BnaA01G0129800ZS	Glutamate--cysteine ligase, chloroplastic	TE_00002689_LTR	751799	1.85024e-05	-2.99964	3.33699e-05	LTR/Gypsy
BnaA01G0130100ZS	.	TE_00002308_INT	52251	0.000792058	-0.64355	0.000823823	LTR/Copia
BnaA01G0130600ZS	Short-chain dehydrogenase TIC 32, chloroplastic	TE_00002308_INT	35348	0.000613108	-3.37993	0.000660888	LTR/Copia
BnaA01G0130600ZS	Short-chain dehydrogenase TIC 32, chloroplastic	TE_00004314_INT	273347	0.000361427	-4.46634	0.000425203	LTR/Copia
BnaA01G0130600ZS	Short-chain dehydrogenase TIC 32, chloroplastic	TE_00002689_LTR	628873	0.000341936	-3.61865	0.000405919	LTR/Gypsy
BnaA01G0131000ZS	.	TE_00002308_INT	-2525	3.57884e-13	-0.995326	3.6979e-12	LTR/Copia
BnaA01G0131000ZS	.	TE_00004055_INT	91854	4.59191e-10	-0.94457	2.50982e-09	LTR/Copia
BnaA01G0131000ZS	.	TE_00004314_INT	235474	2.80036e-11	-1.16614	1.95761e-10	LTR/Copia
BnaA01G0131000ZS	.	TE_00002689_LTR	591000	1.85867e-09	-0.855639	8.95978e-09	LTR/Gypsy
BnaA01G0131100ZS	.	TE_00002308_INT	-4845	6.68243e-23	-1.08317	3.26998e-21	LTR/Copia
BnaA01G0131100ZS	.	TE_00004055_INT	89534	3.58265e-23	-1.19105	1.80419e-21	LTR/Copia
BnaA01G0131100ZS	.	TE_00004314_INT	233154	9.93972e-17	-1.18765	2.02186e-15	LTR/Copia
BnaA01G0131100ZS	.	TE_00002689_LTR	588680	4.49151e-09	-0.697189	1.95942e-08	LTR/Gypsy
BnaA01G0131400ZS	Probable polygalacturonase	TE_00002308_INT	-26463	1.36379e-10	-4.25531	8.20647e-10	LTR/Copia
BnaA01G0131400ZS	Probable polygalacturonase	TE_00004055_INT	67916	2.00143e-12	-5.06377	1.75659e-11	LTR/Copia
BnaA01G0131400ZS	Probable polygalacturonase	TE_00004314_INT	211536	8.89932e-06	-3.81089	1.74257e-05	LTR/Copia
BnaA01G0131400ZS	Probable polygalacturonase	TE_00002689_LTR	567062	2.52711e-05	-2.92126	4.36501e-05	LTR/Gypsy
BnaA01G0131500ZS	Phosphatidylinositol 4-kinase gamma 2	TE_00002308_INT	-70882	0.000282228	0.0402061	0.000347064	LTR/Copia
BnaA01G0131500ZS	Phosphatidylinositol 4-kinase gamma 2	TE_00004055_INT	23497	0.000819922	0.0405952	0.000847705	LTR/Copia
BnaA01G0132300ZS	.	TE_00004055_INT	-82757	0.000220815	-1.02895	0.000281694	LTR/Copia
BnaA01G0132300ZS	.	TE_00004794_LTR	887029	0.000183908	1.28911	0.000241196	LTR/Gypsy
BnaA01G0132400ZS	50S ribosomal protein L25	TE_00004055_INT	-84322	4.24568e-07	0.688396	1.20406e-06	LTR/Copia
BnaA01G0132400ZS	50S ribosomal protein L25	TE_00004314_INT	59298	2.6732e-05	0.668479	4.59083e-05	LTR/Copia
BnaA01G0132400ZS	50S ribosomal protein L25	TE_00003542_INT	351446	0.000592358	0.541517	0.000640784	LTR/Gypsy
BnaA01G0132400ZS	50S ribosomal protein L25	TE_00002689_LTR	414824	7.76236e-06	0.573213	1.54631e-05	LTR/Gypsy
BnaA01G0132400ZS	50S ribosomal protein L25	TE_00004794_LTR	885464	0.000166937	-0.640548	0.000222394	LTR/Gypsy
BnaA01G0132500ZS	Reticulon-like protein B1	TE_00004055_INT	-89806	0.000421567	-6.28772	0.000481963	LTR/Copia
BnaA01G0132600ZS	Potassium transporter 3	TE_00002308_INT	-186142	5.4802e-19	-1.02012	1.63367e-17	LTR/Copia
BnaA01G0132600ZS	Potassium transporter 3	TE_00004055_INT	-91763	7.40085e-21	-1.1658	2.80206e-19	LTR/Copia
BnaA01G0132600ZS	Potassium transporter 3	TE_00004314_INT	51857	5.28966e-18	-1.26347	1.37187e-16	LTR/Copia
BnaA01G0132600ZS	Potassium transporter 3	TE_00003542_INT	344005	0.000642991	-0.518845	0.000688805	LTR/Gypsy
BnaA01G0132600ZS	Potassium transporter 3	TE_00002689_LTR	407383	2.8438e-08	-0.679677	1.05063e-07	LTR/Gypsy
BnaA01G0132700ZS	Calcium-dependent protein kinase 3	TE_00002308_INT	-190724	3.15103e-16	-1.29548	5.6555e-15	LTR/Copia
BnaA01G0132700ZS	Calcium-dependent protein kinase 3	TE_00004055_INT	-96345	1.3971e-19	-1.55042	4.50109e-18	LTR/Copia
BnaA01G0132700ZS	Calcium-dependent protein kinase 3	TE_00004314_INT	47275	7.86761e-15	-1.57398	1.12422e-13	LTR/Copia
BnaA01G0132700ZS	Calcium-dependent protein kinase 3	TE_00002689_LTR	402801	3.38083e-09	-0.987855	1.51699e-08	LTR/Gypsy
BnaA01G0132700ZS	Calcium-dependent protein kinase 3	TE_00004794_LTR	873441	0.000919329	0.746806	0.000930451	LTR/Gypsy
BnaA01G0132800ZS	4-hydroxybenzoate polyprenyltransferase, mitochondrial	TE_00004314_INT	43954	0.00045945	0.288161	0.000518192	LTR/Copia
BnaA01G0132900ZS	MLP-like protein 328	TE_00002308_INT	-204394	4.01841e-10	-3.77481	2.22449e-09	LTR/Copia
BnaA01G0132900ZS	MLP-like protein 328	TE_00004055_INT	-110015	4.72912e-11	-4.3284	3.10899e-10	LTR/Copia
BnaA01G0132900ZS	MLP-like protein 328	TE_00004314_INT	33605	2.51807e-08	-4.30262	9.43049e-08	LTR/Copia
BnaA01G0132900ZS	MLP-like protein 328	TE_00002689_LTR	389131	2.04119e-05	-2.68486	3.63587e-05	LTR/Gypsy
BnaA01G0133300ZS	V-type proton ATPase subunit G2	TE_00002308_INT	-242399	0.000519431	-0.472135	0.000574475	LTR/Copia
BnaA01G0133300ZS	V-type proton ATPase subunit G2	TE_00004314_INT	-4400	6.52174e-06	-0.773522	1.324e-05	LTR/Copia
BnaA01G0133400ZS	Putative glucose-6-phosphate 1-epimerase	TE_00002308_INT	-264875	4.28358e-08	-0.484532	1.5208e-07	LTR/Copia
BnaA01G0133400ZS	Putative glucose-6-phosphate 1-epimerase	TE_00004055_INT	-170496	1.03797e-10	-0.618706	6.44013e-10	LTR/Copia
BnaA01G0133400ZS	Putative glucose-6-phosphate 1-epimerase	TE_00004314_INT	-26876	3.45852e-14	-0.83163	4.3648e-13	LTR/Copia
BnaA01G0133400ZS	Putative glucose-6-phosphate 1-epimerase	TE_00002689_LTR	328650	9.13514e-10	-0.551593	4.68684e-09	LTR/Gypsy
BnaA01G0133400ZS	Putative glucose-6-phosphate 1-epimerase	TE_00004794_LTR	799290	0.000202252	0.451285	0.000261421	LTR/Gypsy
BnaA01G0133500ZS	Probable inactive receptor kinase At4g23740	TE_00002308_INT	-267813	9.19202e-12	-0.79295	7.13758e-11	LTR/Copia
BnaA01G0133500ZS	Probable inactive receptor kinase At4g23740	TE_00004055_INT	-173434	3.33324e-13	-0.920877	3.46483e-12	LTR/Copia
BnaA01G0133500ZS	Probable inactive receptor kinase At4g23740	TE_00004314_INT	-29814	3.80427e-10	-0.930859	2.11271e-09	LTR/Copia
BnaA01G0133500ZS	Probable inactive receptor kinase At4g23740	TE_00002689_LTR	325712	4.37717e-05	-0.499951	7.04886e-05	LTR/Gypsy
BnaA01G0133700ZS	Ethylene-responsive transcription factor CRF2	TE_00002308_INT	-282487	6.19957e-07	-0.126479	1.68274e-06	LTR/Copia
BnaA01G0133700ZS	Ethylene-responsive transcription factor CRF2	TE_00004055_INT	-188108	4.06289e-05	-0.114692	6.61255e-05	LTR/Copia
BnaA01G0133900ZS	Probable WRKY transcription factor 53	TE_00002308_INT	-293209	4.65869e-05	-0.0602386	7.43527e-05	LTR/Copia
BnaA01G0133900ZS	Probable WRKY transcription factor 53	TE_00004055_INT	-198830	2.08631e-06	-0.0763769	4.89891e-06	LTR/Copia
BnaA01G0133900ZS	Probable WRKY transcription factor 53	TE_00004314_INT	-55210	0.000153514	-0.0712716	0.000206718	LTR/Copia
BnaA01G0134100ZS	Probable polygalacturonase	TE_00002308_INT	-300692	8.70245e-06	-1.47488	1.70789e-05	LTR/Copia
BnaA01G0134100ZS	Probable polygalacturonase	TE_00004055_INT	-206313	0.000389602	-1.29484	0.00045159	LTR/Copia
BnaA01G0134100ZS	Probable polygalacturonase	TE_00004314_INT	-62693	0.000129896	-1.61939	0.000180056	LTR/Copia
BnaA01G0134200ZS	Long chain acyl-CoA synthetase 4	TE_00002308_INT	-304613	1.23756e-13	-5.22532	1.40772e-12	LTR/Copia
BnaA01G0134200ZS	Long chain acyl-CoA synthetase 4	TE_00004055_INT	-210234	9.78008e-15	-5.94398	1.3564e-13	LTR/Copia
BnaA01G0134200ZS	Long chain acyl-CoA synthetase 4	TE_00004314_INT	-66614	3.25602e-11	-5.9969	2.23399e-10	LTR/Copia
BnaA01G0134200ZS	Long chain acyl-CoA synthetase 4	TE_00002689_LTR	288912	0.00029694	-2.71108	0.000361726	LTR/Gypsy
BnaA01G0134400ZS	Putative E3 ubiquitin-protein ligase UBR7	TE_00002308_INT	-317404	4.27825e-05	0.85994	6.90887e-05	LTR/Copia
BnaA01G0134500ZS	.	TE_00002308_INT	798530	2.3465e-05	0.369095	4.10222e-05	LTR/Copia
BnaA01G0135000ZS	.	TE_00002308_INT	-332716	2.41904e-11	-2.82009	1.71884e-10	LTR/Copia
BnaA01G0135000ZS	.	TE_00004055_INT	-238337	9.33181e-19	-3.96903	2.73469e-17	LTR/Copia
BnaA01G0135000ZS	.	TE_00004314_INT	-94717	7.13764e-22	-4.95082	3.19163e-20	LTR/Copia
BnaA01G0135000ZS	.	TE_00002689_LTR	260809	1.41332e-13	-3.17363	1.58677e-12	LTR/Gypsy
BnaA01G0135100ZS	UDP-glucose 4-epimerase 2	TE_00002308_INT	-337578	2.54307e-09	-0.329843	1.17671e-08	LTR/Copia
BnaA01G0135100ZS	UDP-glucose 4-epimerase 2	TE_00004055_INT	-243199	1.9534e-11	-0.402915	1.41909e-10	LTR/Copia
BnaA01G0135100ZS	UDP-glucose 4-epimerase 2	TE_00004314_INT	-99579	5.3986e-09	-0.410778	2.32001e-08	LTR/Copia
BnaA01G0135100ZS	UDP-glucose 4-epimerase 2	TE_00002689_LTR	255947	2.15295e-05	-0.244773	3.81529e-05	LTR/Gypsy
BnaA01G0135200ZS	.	TE_00003988_LTR	-640034	6.49252e-05	-5.61139	9.89327e-05	LTR/Copia
BnaA01G0135200ZS	.	TE_00002308_INT	-340391	2.36889e-13	-3.28493	2.54926e-12	LTR/Copia
BnaA01G0135200ZS	.	TE_00004055_INT	-246012	5.03557e-15	-3.81344	7.5056e-14	LTR/Copia
BnaA01G0135200ZS	.	TE_00004314_INT	-102392	2.42189e-15	-4.47506	3.79527e-14	LTR/Copia
BnaA01G0135200ZS	.	TE_00003542_INT	189756	0.000204307	-2.15752	0.000263551	LTR/Gypsy
BnaA01G0135200ZS	.	TE_00002689_LTR	253134	1.29001e-09	-2.83022	6.42158e-09	LTR/Gypsy
BnaA01G0135200ZS	.	TE_00004794_LTR	723774	0.00020167	2.33569	0.000260733	LTR/Gypsy
BnaA01G0135500ZS	.	TE_00003988_LTR	-658840	0.000378017	0.013279	0.000440921	LTR/Copia
BnaA01G0135700ZS	Cellulose synthase-like protein G2	TE_00002308_INT	-361018	4.99493e-12	-0.367171	4.06093e-11	LTR/Copia
BnaA01G0135700ZS	Cellulose synthase-like protein G2	TE_00004055_INT	-266639	1.88854e-16	-0.470439	3.60142e-15	LTR/Copia
BnaA01G0135700ZS	Cellulose synthase-like protein G2	TE_00004314_INT	-123019	4.10903e-14	-0.506322	5.11116e-13	LTR/Copia
BnaA01G0135700ZS	Cellulose synthase-like protein G2	TE_00002689_LTR	232507	1.08018e-16	-0.444057	2.17166e-15	LTR/Gypsy
BnaA01G0136200ZS	Protein NLP7	TE_00004314_INT	-159807	4.89127e-05	-0.29877	7.75782e-05	LTR/Copia
BnaA01G0136300ZS	.	TE_00002308_INT	-402490	1.2373e-16	-4.49329	2.44026e-15	LTR/Copia
BnaA01G0136300ZS	.	TE_00004055_INT	-308111	3.70815e-24	-5.84781	2.26284e-22	LTR/Copia
BnaA01G0136300ZS	.	TE_00004314_INT	-164491	1.29894e-20	-6.31971	4.81257e-19	LTR/Copia
BnaA01G0136300ZS	.	TE_00002689_LTR	191035	5.34274e-20	-5.02882	1.78792e-18	LTR/Gypsy
BnaA01G0136300ZS	.	TE_00004794_LTR	661675	5.78938e-05	3.09113	8.97475e-05	LTR/Gypsy
BnaA01G0136400ZS	Trehalase	TE_00004055_INT	-309907	0.000174683	-2.7645	0.000231025	LTR/Copia
BnaA01G0136400ZS	Trehalase	TE_00004314_INT	-166287	1.29695e-05	-3.71421	2.43213e-05	LTR/Copia
BnaA01G0136500ZS	Short-chain dehydrogenase TIC 32, chloroplastic	TE_00004055_INT	-318920	1.32532e-07	-0.963287	4.22306e-07	LTR/Copia
BnaA01G0136500ZS	Short-chain dehydrogenase TIC 32, chloroplastic	TE_00004314_INT	-175300	8.54957e-10	-1.28988	4.40384e-09	LTR/Copia
BnaA01G0136500ZS	Short-chain dehydrogenase TIC 32, chloroplastic	TE_00002689_LTR	180226	3.88983e-08	-0.938593	1.39245e-07	LTR/Gypsy
BnaA01G0136500ZS	Short-chain dehydrogenase TIC 32, chloroplastic	TE_00004794_LTR	650866	1.85367e-05	0.975804	3.3397e-05	LTR/Gypsy
BnaA01G0136800ZS	2-keto-3-deoxy-L-rhamnonate aldolase	TE_00004314_INT	-200244	0.000426686	-0.923993	0.000487064	LTR/Copia
BnaA01G0136900ZS	.	TE_00004314_INT	-205746	7.12295e-05	-0.287883	0.000107185	LTR/Copia
BnaA01G0137000ZS	Serine/threonine-protein kinase fray2	TE_00002308_INT	-445832	2.8355e-05	-0.455824	4.82854e-05	LTR/Copia
BnaA01G0137000ZS	Serine/threonine-protein kinase fray2	TE_00004055_INT	-351453	3.80668e-08	-0.64776	1.3674e-07	LTR/Copia
BnaA01G0137000ZS	Serine/threonine-protein kinase fray2	TE_00004314_INT	-207833	4.03993e-09	-0.801624	1.78341e-08	LTR/Copia
BnaA01G0137000ZS	Serine/threonine-protein kinase fray2	TE_00002689_LTR	147693	8.40236e-06	-0.496222	1.65526e-05	LTR/Gypsy
BnaA01G0137100ZS	.	TE_00002308_INT	-447927	3.01426e-08	-0.999331	1.10651e-07	LTR/Copia
BnaA01G0137100ZS	.	TE_00004055_INT	-353548	4.90687e-12	-1.34296	4.00188e-11	LTR/Copia
BnaA01G0137100ZS	.	TE_00004314_INT	-209928	1.31915e-08	-1.30038	5.24726e-08	LTR/Copia
BnaA01G0137100ZS	.	TE_00002689_LTR	145598	3.94736e-16	-1.45975	6.96427e-15	LTR/Gypsy
BnaA01G0137300ZS	Metal-nicotianamine transporter YSL1	TE_00002308_INT	-458913	4.63797e-05	0.0255397	7.40448e-05	LTR/Copia
BnaA01G0137300ZS	Metal-nicotianamine transporter YSL1	TE_00004055_INT	-364534	4.6468e-08	0.0370448	1.63743e-07	LTR/Copia
BnaA01G0137300ZS	Metal-nicotianamine transporter YSL1	TE_00004314_INT	-220914	9.45003e-06	0.0351868	1.83448e-05	LTR/Copia
BnaA01G0137300ZS	Metal-nicotianamine transporter YSL1	TE_00002689_LTR	134612	3.31541e-07	0.0325406	9.63419e-07	LTR/Gypsy
BnaA01G0137600ZS	Growth-regulating factor 8	TE_00002308_INT	-486409	1.47262e-07	-0.362497	4.64063e-07	LTR/Copia
BnaA01G0137600ZS	Growth-regulating factor 8	TE_00004055_INT	-392030	3.14285e-09	-0.444	1.42251e-08	LTR/Copia
BnaA01G0137600ZS	Growth-regulating factor 8	TE_00004314_INT	-248410	3.5173e-08	-0.481876	1.26872e-07	LTR/Copia
BnaA01G0137600ZS	Growth-regulating factor 8	TE_00002689_LTR	107116	1.01142e-11	-0.473393	7.7722e-11	LTR/Gypsy
BnaA01G0137700ZS	Tetraketide alpha-pyrone reductase 2	TE_00002308_INT	-489212	9.15803e-06	-0.12491	1.78514e-05	LTR/Copia
BnaA01G0137700ZS	Tetraketide alpha-pyrone reductase 2	TE_00004055_INT	-394833	3.17171e-07	-0.156584	9.2477e-07	LTR/Copia
BnaA01G0137700ZS	Tetraketide alpha-pyrone reductase 2	TE_00004314_INT	-251213	0.000417525	-0.127018	0.000477974	LTR/Copia
BnaA01G0137700ZS	Tetraketide alpha-pyrone reductase 2	TE_00002689_LTR	104313	3.02135e-07	-0.147003	8.86411e-07	LTR/Gypsy
BnaA01G0137800ZS	1-acylglycerol-3-phosphate O-acyltransferase	TE_00002308_INT	-498445	0.000289722	0.347268	0.000354515	LTR/Copia
BnaA01G0137800ZS	1-acylglycerol-3-phosphate O-acyltransferase	TE_00004055_INT	-404066	0.000115833	0.403383	0.000163312	LTR/Copia
BnaA01G0138000ZS	.	TE_00002308_INT	-508948	1.66944e-08	-0.403374	6.50592e-08	LTR/Copia
BnaA01G0138000ZS	.	TE_00004055_INT	-414569	2.06634e-09	-0.466872	9.78822e-09	LTR/Copia
BnaA01G0138000ZS	.	TE_00004314_INT	-270949	8.97669e-09	-0.521464	3.68371e-08	LTR/Copia
BnaA01G0138000ZS	.	TE_00002689_LTR	84577	2.82514e-09	-0.434059	1.2911e-08	LTR/Gypsy
BnaA01G0138200ZS	Endoplasmin homolog	TE_00002689_LTR	80675	8.64562e-05	5.97174	0.000126645	LTR/Gypsy
BnaA01G0138400ZS	F-box protein GID2	TE_00002308_INT	-519910	2.33774e-06	-0.986714	5.39887e-06	LTR/Copia
BnaA01G0138400ZS	F-box protein GID2	TE_00004055_INT	-425531	2.06247e-05	-0.976812	3.66622e-05	LTR/Copia
BnaA01G0138400ZS	F-box protein GID2	TE_00004314_INT	-281911	5.7278e-06	-1.20595	1.18226e-05	LTR/Copia
BnaA01G0138400ZS	F-box protein GID2	TE_00002689_LTR	73615	2.63367e-05	-0.904024	4.52646e-05	LTR/Gypsy
BnaA01G0138600ZS	Acyl-CoA-binding domain-containing protein 3	TE_00002308_INT	-523406	1.24512e-11	-1.23817	9.39443e-11	LTR/Copia
BnaA01G0138600ZS	Acyl-CoA-binding domain-containing protein 3	TE_00004055_INT	-429027	1.14405e-16	-1.62493	2.28238e-15	LTR/Copia
BnaA01G0138600ZS	Acyl-CoA-binding domain-containing protein 3	TE_00004314_INT	-285407	5.1562e-12	-1.59978	4.17242e-11	LTR/Copia
BnaA01G0138600ZS	Acyl-CoA-binding domain-containing protein 3	TE_00002689_LTR	70119	6.71266e-18	-1.57621	1.70679e-16	LTR/Gypsy
BnaA01G0138700ZS	Probable WRKY transcription factor 7	TE_00003988_LTR	-826047	4.16828e-06	0.619338	8.98623e-06	LTR/Copia
BnaA01G0138800ZS	MLO-like protein 13	TE_00003988_LTR	-827468	9.96396e-06	0.0797818	1.9256e-05	LTR/Copia
BnaA01G0138800ZS	MLO-like protein 13	TE_00002308_INT	-527825	0.000819807	0.020072	0.000847705	LTR/Copia
BnaA01G0138800ZS	MLO-like protein 13	TE_00004055_INT	-433446	0.000359162	0.0233823	0.000423115	LTR/Copia
BnaA01G0138800ZS	MLO-like protein 13	TE_00004314_INT	-289826	5.17894e-06	0.0344379	1.08714e-05	LTR/Copia
BnaA01G0138800ZS	MLO-like protein 13	TE_00003542_INT	2322	7.43993e-09	0.0425686	3.10216e-08	LTR/Gypsy
BnaA01G0138900ZS	Endoglucanase 21	TE_00003988_LTR	-835060	2.83686e-06	0.605574	6.3894e-06	LTR/Copia
BnaA01G0138900ZS	Endoglucanase 21	TE_00002308_INT	-535417	0.000225493	0.158469	0.000286886	LTR/Copia
BnaA01G0138900ZS	Endoglucanase 21	TE_00004055_INT	-441038	2.59213e-05	0.196968	4.46839e-05	LTR/Copia
BnaA01G0138900ZS	Endoglucanase 21	TE_00004314_INT	-297418	6.82522e-05	0.2169	0.00010344	LTR/Copia
BnaA01G0139000ZS	.	TE_00004055_INT	-443906	0.000715097	0.374045	0.000754671	LTR/Copia
BnaA01G0139000ZS	.	TE_00004314_INT	-300286	0.000478424	0.448076	0.000535055	LTR/Copia
BnaA01G0139100ZS	.	TE_00002308_INT	-549563	0.000451561	-1.06578	0.00051085	LTR/Copia
BnaA01G0139100ZS	.	TE_00004055_INT	-455184	0.000111664	-1.28103	0.000158122	LTR/Copia
BnaA01G0139100ZS	.	TE_00002689_LTR	43962	1.95186e-06	-1.46863	4.61875e-06	LTR/Gypsy
BnaA01G0139200ZS	Squamous cell carcinoma antigen recognized by T-cells 3	TE_00002308_INT	-551401	0.000124683	-1.06679	0.000173899	LTR/Copia
BnaA01G0139200ZS	Squamous cell carcinoma antigen recognized by T-cells 3	TE_00004055_INT	-457022	2.51725e-06	-1.42216	5.75627e-06	LTR/Copia
BnaA01G0139200ZS	Squamous cell carcinoma antigen recognized by T-cells 3	TE_00002689_LTR	42124	2.69214e-08	-1.56262	1.00245e-07	LTR/Gypsy
BnaA01G0139300ZS	.	TE_00002308_INT	-557267	1.181e-11	-5.77642	8.94284e-11	LTR/Copia
BnaA01G0139300ZS	.	TE_00004055_INT	-462888	3.38157e-16	-7.46778	6.04835e-15	LTR/Copia
BnaA01G0139300ZS	.	TE_00004314_INT	-319268	3.20129e-14	-8.12983	4.06988e-13	LTR/Copia
BnaA01G0139300ZS	.	TE_00002689_LTR	36258	1.62487e-16	-7.06576	3.11004e-15	LTR/Gypsy
BnaA01G0139300ZS	.	TE_00004794_LTR	506898	0.00017618	4.4466	0.00023259	LTR/Gypsy
BnaA01G0139600ZS	Protein ROOT PRIMORDIUM DEFECTIVE 1	TE_00002308_INT	-581513	5.70811e-05	-0.0716607	8.86708e-05	LTR/Copia
BnaA01G0139600ZS	Protein ROOT PRIMORDIUM DEFECTIVE 1	TE_00004055_INT	-487134	8.12895e-06	-0.0866152	1.60873e-05	LTR/Copia
BnaA01G0139600ZS	Protein ROOT PRIMORDIUM DEFECTIVE 1	TE_00004314_INT	-343514	1.09713e-05	-0.0991827	2.09838e-05	LTR/Copia
BnaA01G0139600ZS	Protein ROOT PRIMORDIUM DEFECTIVE 1	TE_00002689_LTR	12012	2.62997e-09	-0.106856	1.21259e-08	LTR/Gypsy
BnaA01G0139700ZS	Uncharacterized protein At5g49945	TE_00002308_INT	-582704	2.7869e-07	-0.622365	8.23215e-07	LTR/Copia
BnaA01G0139700ZS	Uncharacterized protein At5g49945	TE_00004055_INT	-488325	3.92107e-11	-0.862489	2.63453e-10	LTR/Copia
BnaA01G0139700ZS	Uncharacterized protein At5g49945	TE_00004314_INT	-344705	3.68331e-06	-0.715376	8.0769e-06	LTR/Copia
BnaA01G0139700ZS	Uncharacterized protein At5g49945	TE_00002689_LTR	10821	5.28218e-09	-0.720187	2.27753e-08	LTR/Gypsy
BnaA01G0140000ZS	.	TE_00002308_INT	-594239	2.52229e-11	-1.75172	1.78731e-10	LTR/Copia
BnaA01G0140000ZS	.	TE_00004055_INT	-499860	6.89586e-15	-2.20534	9.93578e-14	LTR/Copia
BnaA01G0140000ZS	.	TE_00004314_INT	-356240	1.14316e-12	-2.35959	1.06455e-11	LTR/Copia
BnaA01G0140000ZS	.	TE_00002689_LTR	-714	2.40189e-16	-2.16446	4.46545e-15	LTR/Gypsy
BnaA01G0140000ZS	.	TE_00004794_LTR	469926	0.000119482	1.40325	0.000167728	LTR/Gypsy
BnaA01G0140100ZS	Uncharacterized hydrolase C22A12.06c	TE_00002308_INT	-595199	4.53667e-06	-0.689388	9.67768e-06	LTR/Copia
BnaA01G0140100ZS	Uncharacterized hydrolase C22A12.06c	TE_00004055_INT	-500820	2.05433e-07	-0.849808	6.27181e-07	LTR/Copia
BnaA01G0140100ZS	Uncharacterized hydrolase C22A12.06c	TE_00004314_INT	-357200	8.47911e-07	-0.937797	2.22915e-06	LTR/Copia
BnaA01G0140100ZS	Uncharacterized hydrolase C22A12.06c	TE_00002689_LTR	-1674	3.37633e-13	-1.09121	3.5026e-12	LTR/Gypsy
BnaA01G0140500ZS	Alpha-glucan water dikinase 2	TE_00002308_INT	-623837	1.96028e-06	-0.407098	4.63445e-06	LTR/Copia
BnaA01G0140500ZS	Alpha-glucan water dikinase 2	TE_00004055_INT	-529458	6.14414e-06	-0.423995	1.25669e-05	LTR/Copia
BnaA01G0140500ZS	Alpha-glucan water dikinase 2	TE_00004314_INT	-385838	2.40848e-05	-0.460988	4.19221e-05	LTR/Copia
BnaA01G0140500ZS	Alpha-glucan water dikinase 2	TE_00002689_LTR	-30312	1.64081e-10	-0.551872	9.67146e-10	LTR/Gypsy
BnaA01G0140600ZS	Protein CLT2, chloroplastic	TE_00004314_INT	-395700	0.000954476	-0.083433	0.000960401	LTR/Copia
BnaA01G0140800ZS	Serine/threonine-protein kinase CTR1	TE_00002308_INT	-642238	3.68182e-05	-0.494143	6.0743e-05	LTR/Copia
BnaA01G0140800ZS	Serine/threonine-protein kinase CTR1	TE_00004055_INT	-547859	8.32008e-08	-0.694911	2.77354e-07	LTR/Copia
BnaA01G0140800ZS	Serine/threonine-protein kinase CTR1	TE_00004314_INT	-404239	9.41079e-08	-0.803848	3.09625e-07	LTR/Copia
BnaA01G0140800ZS	Serine/threonine-protein kinase CTR1	TE_00003542_INT	-112091	0.000183614	-0.562124	0.000240951	LTR/Gypsy
BnaA01G0140800ZS	Serine/threonine-protein kinase CTR1	TE_00002689_LTR	-48713	2.93543e-11	-0.79722	2.04377e-10	LTR/Gypsy
BnaA01G0140800ZS	Serine/threonine-protein kinase CTR1	TE_00004794_LTR	421927	0.000306507	0.58725	0.000371634	LTR/Gypsy
BnaA01G0141000ZS	.	TE_00002308_INT	-651242	9.42392e-07	-0.431564	2.44194e-06	LTR/Copia
BnaA01G0141000ZS	.	TE_00004055_INT	-556863	3.02992e-09	-0.565386	1.37861e-08	LTR/Copia
BnaA01G0141000ZS	.	TE_00004314_INT	-413243	7.40852e-07	-0.553246	1.97675e-06	LTR/Copia
BnaA01G0141000ZS	.	TE_00003542_INT	-121095	0.000215243	-0.411358	0.000275331	LTR/Gypsy
BnaA01G0141000ZS	.	TE_00002689_LTR	-57717	5.19069e-07	-0.452401	1.43979e-06	LTR/Gypsy
BnaA01G0141000ZS	.	TE_00004794_LTR	412923	1.75848e-06	0.570091	4.20862e-06	LTR/Gypsy
BnaA01G0141200ZS	NADPH--cytochrome P450 reductase 1	TE_00002308_INT	-657599	1.3991e-07	-0.0822309	4.4359e-07	LTR/Copia
BnaA01G0141200ZS	NADPH--cytochrome P450 reductase 1	TE_00004055_INT	-563220	1.14964e-10	-0.108797	7.05702e-10	LTR/Copia
BnaA01G0141200ZS	NADPH--cytochrome P450 reductase 1	TE_00004314_INT	-419600	1.66078e-07	-0.10386	5.19257e-07	LTR/Copia
BnaA01G0141200ZS	NADPH--cytochrome P450 reductase 1	TE_00002689_LTR	-64074	3.92305e-09	-0.0936886	1.73501e-08	LTR/Gypsy
BnaA01G0141300ZS	NADPH--cytochrome P450 reductase 1	TE_00002308_INT	-661752	2.27257e-11	-1.18843	1.62737e-10	LTR/Copia
BnaA01G0141300ZS	NADPH--cytochrome P450 reductase 1	TE_00004055_INT	-567373	2.82798e-15	-1.51222	4.35274e-14	LTR/Copia
BnaA01G0141300ZS	NADPH--cytochrome P450 reductase 1	TE_00004314_INT	-423753	1.85779e-11	-1.51578	1.35723e-10	LTR/Copia
BnaA01G0141300ZS	NADPH--cytochrome P450 reductase 1	TE_00003542_INT	-131605	1.18467e-06	-1.1006	2.99604e-06	LTR/Gypsy
BnaA01G0141300ZS	NADPH--cytochrome P450 reductase 1	TE_00002689_LTR	-68227	9.04216e-17	-1.48377	1.86859e-15	LTR/Gypsy
BnaA01G0141300ZS	NADPH--cytochrome P450 reductase 1	TE_00004794_LTR	402413	3.85217e-05	1.01452	6.30919e-05	LTR/Gypsy
BnaA01G0141400ZS	MADS-box protein AGL24	TE_00002308_INT	-673016	1.81429e-07	-0.464743	5.61884e-07	LTR/Copia
BnaA01G0141400ZS	MADS-box protein AGL24	TE_00004055_INT	-578637	9.85765e-15	-0.73324	1.35988e-13	LTR/Copia
BnaA01G0141400ZS	MADS-box protein AGL24	TE_00004314_INT	-435017	2.57835e-09	-0.669157	1.18985e-08	LTR/Copia
BnaA01G0141400ZS	MADS-box protein AGL24	TE_00003542_INT	-142869	0.000397521	-0.399969	0.000459332	LTR/Gypsy
BnaA01G0141400ZS	MADS-box protein AGL24	TE_00002689_LTR	-79491	2.23663e-13	-0.654477	2.43727e-12	LTR/Gypsy
BnaA01G0141500ZS	AP-4 complex subunit mu	TE_00002308_INT	-683252	1.79804e-10	-2.14164	1.05264e-09	LTR/Copia
BnaA01G0141500ZS	AP-4 complex subunit mu	TE_00004055_INT	-588873	5.58771e-13	-2.62264	5.56304e-12	LTR/Copia
BnaA01G0141500ZS	AP-4 complex subunit mu	TE_00004314_INT	-445253	9.52465e-11	-2.75877	5.95951e-10	LTR/Copia
BnaA01G0141500ZS	AP-4 complex subunit mu	TE_00003542_INT	-153105	7.76284e-06	-1.91353	1.54631e-05	LTR/Gypsy
BnaA01G0141500ZS	AP-4 complex subunit mu	TE_00002689_LTR	-89727	5.4857e-14	-2.55352	6.71093e-13	LTR/Gypsy
BnaA01G0141500ZS	AP-4 complex subunit mu	TE_00004794_LTR	380913	3.88457e-06	2.13479	8.45187e-06	LTR/Gypsy
BnaA01G0141800ZS	Rho GTPase-activating protein REN1	TE_00003542_INT	-163641	8.89173e-06	-0.168972	1.74174e-05	LTR/Gypsy
BnaA01G0141900ZS	.	TE_00004314_INT	-466956	9.7753e-07	-1.59242	2.52261e-06	LTR/Copia
BnaA01G0141900ZS	.	TE_00002689_LTR	-111430	1.00352e-06	-1.28378	2.57814e-06	LTR/Gypsy
BnaA01G0141900ZS	.	TE_00004794_LTR	359210	0.000490805	1.22083	0.000545842	LTR/Gypsy
BnaA01G0142000ZS	.	TE_00002308_INT	-706486	2.33043e-09	-0.736107	1.08607e-08	LTR/Copia
BnaA01G0142000ZS	.	TE_00004055_INT	-612107	1.7425e-15	-1.0476	2.78103e-14	LTR/Copia
BnaA01G0142000ZS	.	TE_00004314_INT	-468487	2.7737e-11	-1.03457	1.94421e-10	LTR/Copia
BnaA01G0142000ZS	.	TE_00002689_LTR	-112961	4.35847e-11	-0.827152	2.89097e-10	LTR/Gypsy
BnaA01G0142000ZS	.	TE_00004794_LTR	357679	0.000135724	0.64849	0.000186772	LTR/Gypsy
BnaA01G0142100ZS	Glucose-6-phosphate isomerase 1, chloroplastic	TE_00004055_INT	-619776	1.68112e-05	-1.42088	3.05749e-05	LTR/Copia
BnaA01G0142200ZS	Protein S-acyltransferase 8	TE_00002308_INT	-727014	3.30762e-08	-0.786948	1.2006e-07	LTR/Copia
BnaA01G0142200ZS	Protein S-acyltransferase 8	TE_00004055_INT	-632635	2.64804e-11	-1.02606	1.85864e-10	LTR/Copia
BnaA01G0142200ZS	Protein S-acyltransferase 8	TE_00004314_INT	-489015	1.14904e-07	-0.961332	3.72272e-07	LTR/Copia
BnaA01G0142200ZS	Protein S-acyltransferase 8	TE_00002689_LTR	-133489	1.78788e-09	-0.874199	8.64281e-09	LTR/Gypsy
BnaA01G0142200ZS	Protein S-acyltransferase 8	TE_00004794_LTR	337151	0.000288112	0.709939	0.000353128	LTR/Gypsy
BnaA01G0142500ZS	Tryptophan aminotransferase-related protein 2	TE_00002308_INT	-741656	0.000568168	0.202057	0.000618097	LTR/Copia
BnaA01G0142500ZS	Tryptophan aminotransferase-related protein 2	TE_00004055_INT	-647277	0.000130081	0.24478	0.000180265	LTR/Copia
BnaA01G0142500ZS	Tryptophan aminotransferase-related protein 2	TE_00004314_INT	-503657	3.83916e-06	0.341228	8.37063e-06	LTR/Copia
BnaA01G0142500ZS	Tryptophan aminotransferase-related protein 2	TE_00003542_INT	-211509	2.71902e-05	0.306354	4.65925e-05	LTR/Gypsy
BnaA01G0142500ZS	Tryptophan aminotransferase-related protein 2	TE_00002689_LTR	-148131	0.000233816	0.220814	0.000295662	LTR/Gypsy
BnaA01G0142600ZS	Tryptophan aminotransferase-related protein 2	TE_00002308_INT	-749372	0.000120694	0.28012	0.000169063	LTR/Copia
BnaA01G0142600ZS	Tryptophan aminotransferase-related protein 2	TE_00004055_INT	-654993	9.12759e-05	0.311668	0.000132817	LTR/Copia
BnaA01G0142600ZS	Tryptophan aminotransferase-related protein 2	TE_00004314_INT	-511373	1.34336e-07	0.482485	4.26961e-07	LTR/Copia
BnaA01G0142600ZS	Tryptophan aminotransferase-related protein 2	TE_00003542_INT	-219225	6.34338e-05	0.36435	9.69449e-05	LTR/Gypsy
BnaA01G0142600ZS	Tryptophan aminotransferase-related protein 2	TE_00002689_LTR	-155847	0.000670926	0.254749	0.000714892	LTR/Gypsy
BnaA01G0142800ZS	Protein MODIFIER OF SNC1 1	TE_00004055_INT	-660604	8.30707e-07	-0.486993	2.18836e-06	LTR/Copia
BnaA01G0142800ZS	Protein MODIFIER OF SNC1 1	TE_00004314_INT	-516984	4.18465e-05	-0.473298	6.77882e-05	LTR/Copia
BnaA01G0142800ZS	Protein MODIFIER OF SNC1 1	TE_00002689_LTR	-161458	8.09612e-09	-0.529917	3.34804e-08	LTR/Gypsy
BnaA01G0143000ZS	Pachytene checkpoint protein 2 homolog	TE_00004055_INT	-668122	0.000518057	-0.0655255	0.0005732	LTR/Copia
BnaA01G0143000ZS	Pachytene checkpoint protein 2 homolog	TE_00004314_INT	-524502	5.5068e-05	-0.0880871	8.59061e-05	LTR/Copia
BnaA01G0143000ZS	Pachytene checkpoint protein 2 homolog	TE_00002689_LTR	-168976	0.000186845	-0.0659874	0.000244307	LTR/Gypsy
BnaA01G0143100ZS	High-affinity nitrate transporter 3.2	TE_00002308_INT	-772577	3.16288e-07	0.105509	9.22714e-07	LTR/Copia
BnaA01G0143100ZS	High-affinity nitrate transporter 3.2	TE_00004055_INT	-678198	1.13128e-09	0.136138	5.69151e-09	LTR/Copia
BnaA01G0143100ZS	High-affinity nitrate transporter 3.2	TE_00004314_INT	-534578	2.23438e-09	0.15543	1.046e-08	LTR/Copia
BnaA01G0143100ZS	High-affinity nitrate transporter 3.2	TE_00002689_LTR	-179052	1.64946e-10	0.133466	9.71141e-10	LTR/Gypsy
BnaA01G0143200ZS	Serine/threonine-protein kinase AFC2	TE_00002689_LTR	-180836	0.000151398	-0.882583	0.000204293	LTR/Gypsy
BnaA01G0143300ZS	Rhodanese-like domain-containing protein 11, chloroplastic	TE_00002308_INT	-779561	7.22585e-06	0.739176	1.44936e-05	LTR/Copia
BnaA01G0143300ZS	Rhodanese-like domain-containing protein 11, chloroplastic	TE_00004055_INT	-685182	9.87194e-08	0.953355	3.23677e-07	LTR/Copia
BnaA01G0143300ZS	Rhodanese-like domain-containing protein 11, chloroplastic	TE_00004314_INT	-541562	7.01557e-05	0.835154	0.000105938	LTR/Copia
BnaA01G0143300ZS	Rhodanese-like domain-containing protein 11, chloroplastic	TE_00002689_LTR	-186036	4.81943e-07	0.846172	1.34908e-06	LTR/Gypsy
BnaA01G0143400ZS	Protein ABHD17B	TE_00004055_INT	-688504	0.000175865	-0.655283	0.000232292	LTR/Copia
BnaA01G0143400ZS	Protein ABHD17B	TE_00004314_INT	-544884	0.000364689	-0.723955	0.000428458	LTR/Copia
BnaA01G0143400ZS	Protein ABHD17B	TE_00002689_LTR	-189358	0.000253172	-0.59938	0.00031613	LTR/Gypsy
BnaA01G0143500ZS	31 kDa ribonucleoprotein, chloroplastic	TE_00002308_INT	-789169	2.04798e-07	-1.19329	6.26349e-07	LTR/Copia
BnaA01G0143500ZS	31 kDa ribonucleoprotein, chloroplastic	TE_00004055_INT	-694790	4.94765e-09	-1.46034	2.14757e-08	LTR/Copia
BnaA01G0143500ZS	31 kDa ribonucleoprotein, chloroplastic	TE_00004314_INT	-551170	3.71715e-05	-1.21399	6.12869e-05	LTR/Copia
BnaA01G0143500ZS	31 kDa ribonucleoprotein, chloroplastic	TE_00003542_INT	-259022	7.07135e-05	-1.15374	0.000106594	LTR/Gypsy
BnaA01G0143500ZS	31 kDa ribonucleoprotein, chloroplastic	TE_00002689_LTR	-195644	5.6593e-06	-1.07472	1.17045e-05	LTR/Gypsy
BnaA01G0143700ZS	Protein STICHEL-like 2	TE_00002689_LTR	-206357	9.83068e-05	-0.528122	0.000141644	LTR/Gypsy
BnaA01G0143900ZS	.	TE_00004314_INT	-572956	1.80974e-05	-0.481005	3.27191e-05	LTR/Copia
BnaA01G0143900ZS	.	TE_00004794_LTR	253210	0.00037397	0.427564	0.00043738	LTR/Gypsy
BnaA01G0144000ZS	26S proteasome non-ATPase regulatory subunit 6 homolog	TE_00004794_LTR	251791	7.33981e-07	-1.78711	1.96043e-06	LTR/Gypsy
BnaA01G0144100ZS	Argininosuccinate synthase, chloroplastic	TE_00002308_INT	-815021	3.21125e-06	-1.20704	7.11523e-06	LTR/Copia
BnaA01G0144100ZS	Argininosuccinate synthase, chloroplastic	TE_00004055_INT	-720642	4.6477e-06	-1.29931	9.87612e-06	LTR/Copia
BnaA01G0144100ZS	Argininosuccinate synthase, chloroplastic	TE_00004314_INT	-577022	4.88351e-06	-1.50567	1.03138e-05	LTR/Copia
BnaA01G0144100ZS	Argininosuccinate synthase, chloroplastic	TE_00002689_LTR	-221496	5.73536e-06	-1.20641	1.18288e-05	LTR/Gypsy
BnaA01G0144200ZS	Conserved oligomeric Golgi complex subunit 2	TE_00004314_INT	-579982	4.70613e-05	-0.640537	7.49024e-05	LTR/Copia
BnaA01G0144500ZS	Probable inactive purple acid phosphatase 24	TE_00002308_INT	-829040	0.000124538	-0.332714	0.00017379	LTR/Copia
BnaA01G0144500ZS	Probable inactive purple acid phosphatase 24	TE_00004055_INT	-734661	6.74661e-05	-0.377578	0.000102354	LTR/Copia
BnaA01G0144500ZS	Probable inactive purple acid phosphatase 24	TE_00004314_INT	-591041	0.000111919	-0.42545	0.00015844	LTR/Copia
BnaA01G0144500ZS	Probable inactive purple acid phosphatase 24	TE_00002689_LTR	-235515	2.1831e-05	-0.376273	3.8608e-05	LTR/Gypsy
BnaA01G0144500ZS	Probable inactive purple acid phosphatase 24	TE_00004794_LTR	235125	5.2093e-07	0.583759	1.44341e-06	LTR/Gypsy
BnaA01G0144600ZS	TITAN-like protein	TE_00002308_INT	-833980	3.48678e-05	-0.601003	5.80049e-05	LTR/Copia
BnaA01G0144600ZS	TITAN-like protein	TE_00004055_INT	-739601	7.96546e-07	-0.779031	2.108e-06	LTR/Copia
BnaA01G0144600ZS	TITAN-like protein	TE_00004314_INT	-595981	2.35322e-07	-0.945461	7.06784e-07	LTR/Copia
BnaA01G0144600ZS	TITAN-like protein	TE_00002689_LTR	-240455	7.68302e-08	-0.791808	2.58275e-07	LTR/Gypsy
BnaA01G0145000ZS	60S ribosomal protein L7a-1	TE_00002308_INT	-844990	0.000152221	-3.38921	0.000205243	LTR/Copia
BnaA01G0145000ZS	60S ribosomal protein L7a-1	TE_00004055_INT	-750611	0.000662387	-3.34057	0.000706955	LTR/Copia
BnaA01G0145000ZS	60S ribosomal protein L7a-1	TE_00004314_INT	-606991	7.42265e-06	-5.06837	1.48539e-05	LTR/Copia
BnaA01G0145100ZS	HVA22-like protein d	TE_00002308_INT	-847453	0.000131214	-1.03635	0.000181592	LTR/Copia
BnaA01G0145100ZS	HVA22-like protein d	TE_00004055_INT	-753074	1.9804e-06	-1.39977	4.67562e-06	LTR/Copia
BnaA01G0145100ZS	HVA22-like protein d	TE_00004314_INT	-609454	0.000137729	-1.31245	0.000188795	LTR/Copia
BnaA01G0145100ZS	HVA22-like protein d	TE_00002689_LTR	-253928	5.96362e-05	-1.11373	9.18993e-05	LTR/Gypsy
BnaA01G0145100ZS	HVA22-like protein d	TE_00004794_LTR	216712	4.63924e-17	2.93522	1.02836e-15	LTR/Gypsy
BnaA01G0145200ZS	Protein MICRORCHIDIA 7	TE_00004055_INT	-757431	0.000666201	-0.272908	0.000710441	LTR/Copia
BnaA01G0145200ZS	Protein MICRORCHIDIA 7	TE_00004314_INT	-613811	0.000162674	-0.350381	0.000217248	LTR/Copia
BnaA01G0145200ZS	Protein MICRORCHIDIA 7	TE_00004794_LTR	212355	6.93158e-05	0.393439	0.000104853	LTR/Gypsy
BnaA01G0145300ZS	Protein TAPETUM DETERMINANT 1	TE_00003542_INT	-327810	0.000168005	-2.19645	0.000223561	LTR/Gypsy
BnaA01G0145300ZS	Protein TAPETUM DETERMINANT 1	TE_00004794_LTR	206208	2.58818e-11	4.10069	1.82429e-10	LTR/Gypsy
BnaA01G0145400ZS	Membrane-anchored ubiquitin-fold protein 3	TE_00004055_INT	-767414	1.74807e-06	-0.85074	4.1881e-06	LTR/Copia
BnaA01G0145400ZS	Membrane-anchored ubiquitin-fold protein 3	TE_00004314_INT	-623794	7.16378e-06	-0.929901	1.43858e-05	LTR/Copia
BnaA01G0145400ZS	Membrane-anchored ubiquitin-fold protein 3	TE_00002689_LTR	-268268	1.54018e-06	-0.801387	3.76303e-06	LTR/Gypsy
BnaA01G0145400ZS	Membrane-anchored ubiquitin-fold protein 3	TE_00004794_LTR	202372	2.26952e-13	1.57234	2.46792e-12	LTR/Gypsy
BnaA01G0145600ZS	.	TE_00004794_LTR	191723	1.3162e-05	0.241018	2.46631e-05	LTR/Gypsy
BnaA01G0145800ZS	Acyl carrier protein 4, chloroplastic	TE_00002308_INT	232389	7.07926e-05	2.06566	0.000106652	LTR/Copia
BnaA01G0146000ZS	Magnesium protoporphyrin IX methyltransferase, chloroplastic	TE_00004794_LTR	170411	5.68743e-13	-5.44923	5.65147e-12	LTR/Gypsy
BnaA01G0146600ZS	Oleosin Bn-III	TE_00004794_LTR	156388	0.000185232	306.271	0.000242626	LTR/Gypsy
BnaA01G0146600ZS	Oleosin Bn-III	TE_00004892_INT	950689	1.79776e-06	399.202	4.29129e-06	LTR/Gypsy
BnaA01G0146600ZS	Oleosin Bn-III	TE_00002689_LTR	986149	8.50596e-08	363.967	2.83005e-07	LTR/Gypsy
BnaA01G0146900ZS	.	TE_00002689_LTR	955591	1.76686e-05	-0.285907	3.2022e-05	LTR/Gypsy
BnaA01G0147000ZS	GATA transcription factor 5	TE_00004794_LTR	101125	4.56414e-15	-1.91072	6.86209e-14	LTR/Gypsy
BnaA01G0147000ZS	GATA transcription factor 5	TE_00004892_INT	895426	1.9186e-06	-1.23433	4.54627e-06	LTR/Gypsy
BnaA01G0147000ZS	GATA transcription factor 5	TE_00002689_LTR	930886	0.000324644	-0.767826	0.000389168	LTR/Gypsy
BnaA01G0147100ZS	.	TE_00004055_INT	-872294	0.000309552	0.327433	0.000374451	LTR/Copia
BnaA01G0147100ZS	.	TE_00004794_LTR	97492	1.54616e-10	-0.701834	9.20773e-10	LTR/Gypsy
BnaA01G0147100ZS	.	TE_00004892_INT	891793	0.000370004	-0.411517	0.000433524	LTR/Gypsy
BnaA01G0147500ZS	GLABROUS1 enhancer-binding protein-like	TE_00004794_LTR	89340	0.000135199	-1.68471	0.000186324	LTR/Gypsy
BnaA01G0147600ZS	Putative glycerol-3-phosphate transporter 2	TE_00004794_LTR	83260	0.000107707	-0.0251096	0.000153271	LTR/Gypsy
BnaA01G0147800ZS	.	TE_00002308_INT	-984035	0.000142434	4.94554	0.00019426	LTR/Copia
BnaA01G0147800ZS	.	TE_00004055_INT	-889656	0.00040081	5.04208	0.000462309	LTR/Copia
BnaA01G0147800ZS	.	TE_00004314_INT	-746036	2.59581e-06	7.71129	5.91325e-06	LTR/Copia
BnaA01G0147800ZS	.	TE_00004794_LTR	80130	4.35099e-09	-10.1538	1.90613e-08	LTR/Gypsy
BnaA01G0147900ZS	E3 ubiquitin protein ligase RIN2	TE_00004794_LTR	78829	1.36643e-28	-3.3554	1.4766e-26	LTR/Gypsy
BnaA01G0147900ZS	E3 ubiquitin protein ligase RIN2	TE_00004892_INT	873130	0.000135897	-1.3015	0.000186876	LTR/Gypsy
BnaA01G0147900ZS	E3 ubiquitin protein ligase RIN2	TE_00003286_LTR	908489	7.06888e-05	-1.31773	0.000106588	LTR/Gypsy
BnaA01G0147900ZS	E3 ubiquitin protein ligase RIN2	TE_00002689_LTR	908590	8.61515e-06	-1.23426	1.6925e-05	LTR/Gypsy
BnaA01G0148000ZS	Monocopper oxidase-like protein SKS1	TE_00004794_LTR	72258	2.05141e-19	-3.2274	6.41004e-18	LTR/Gypsy
BnaA01G0148000ZS	Monocopper oxidase-like protein SKS1	TE_00002689_LTR	902019	0.000985389	-1.05341	0.000987102	LTR/Gypsy
BnaA01G0148300ZS	21 kDa protein	TE_00004055_INT	-910095	0.000949864	0.0754828	0.000956503	LTR/Copia
BnaA01G0148300ZS	21 kDa protein	TE_00004314_INT	-766475	0.000515517	0.0920157	0.000570755	LTR/Copia
BnaA01G0148300ZS	21 kDa protein	TE_00004794_LTR	59691	2.7768e-06	-0.13121	6.2732e-06	LTR/Gypsy
BnaA01G0148400ZS	Pentatricopeptide repeat-containing protein At4g25270, chloroplastic	TE_00004055_INT	-911333	0.000740309	0.113808	0.000776853	LTR/Copia
BnaA01G0148400ZS	Pentatricopeptide repeat-containing protein At4g25270, chloroplastic	TE_00004314_INT	-767713	0.000167532	0.147063	0.000222989	LTR/Copia
BnaA01G0148400ZS	Pentatricopeptide repeat-containing protein At4g25270, chloroplastic	TE_00004794_LTR	58453	1.00428e-12	-0.287623	9.50584e-12	LTR/Gypsy
BnaA01G0148400ZS	Pentatricopeptide repeat-containing protein At4g25270, chloroplastic	TE_00002689_LTR	888214	5.37414e-06	-0.158282	1.12311e-05	LTR/Gypsy
BnaA01G0148500ZS	Probable UMP-CMP kinase 2	TE_00004055_INT	-913113	0.000664278	0.583446	0.000708536	LTR/Copia
BnaA01G0148500ZS	Probable UMP-CMP kinase 2	TE_00004794_LTR	56673	5.14967e-23	-1.94693	2.54394e-21	LTR/Gypsy
BnaA01G0148500ZS	Probable UMP-CMP kinase 2	TE_00002689_LTR	886434	0.000208106	-0.659855	0.000267454	LTR/Gypsy
BnaA01G0148600ZS	Protein SRG1	TE_00004794_LTR	53757	1.03529e-18	-1.41195	3.01688e-17	LTR/Gypsy
BnaA01G0148600ZS	Protein SRG1	TE_00004892_INT	848058	6.98822e-05	-0.689792	0.000105592	LTR/Gypsy
BnaA01G0148600ZS	Protein SRG1	TE_00003286_LTR	883417	0.000138409	-0.644038	0.000189527	LTR/Gypsy
BnaA01G0148600ZS	Protein SRG1	TE_00002689_LTR	883518	0.000401109	-0.503029	0.000462448	LTR/Gypsy
BnaA01G0148700ZS	Protein SRG1	TE_00004055_INT	-919434	0.000218569	-2.74026	0.000279035	LTR/Copia
BnaA01G0148700ZS	Protein SRG1	TE_00004314_INT	-775814	0.00018793	-3.2145	0.00024554	LTR/Copia
BnaA01G0148700ZS	Protein SRG1	TE_00002689_LTR	-420288	9.8525e-06	-3.05534	1.90548e-05	LTR/Gypsy
BnaA01G0148700ZS	Protein SRG1	TE_00004794_LTR	50352	9.24331e-24	8.55712	5.25338e-22	LTR/Gypsy
BnaA01G0148900ZS	AT-hook motif nuclear-localized protein 3	TE_00004794_LTR	42796	8.10369e-24	-1.54113	4.67043e-22	LTR/Gypsy
BnaA01G0148900ZS	AT-hook motif nuclear-localized protein 3	TE_00002689_LTR	872557	0.000977103	-0.458392	0.000979558	LTR/Gypsy
BnaA01G0149000ZS	Peptidyl-prolyl cis-trans isomerase FKBP53	TE_00004794_LTR	30635	3.14655e-08	-1.7257	1.15019e-07	LTR/Gypsy
BnaA01G0149100ZS	Protein trichome birefringence-like 18	TE_00004794_LTR	26752	3.05427e-06	-0.380602	6.81105e-06	LTR/Gypsy
BnaA01G0149400ZS	Gibberellin 20 oxidase 1	TE_00004794_LTR	-9825	0.000184112	0.227319	0.000241403	LTR/Gypsy
BnaA01G0149500ZS	.	TE_00004794_LTR	-28796	0.000898906	-0.027074	0.000913166	LTR/Gypsy
BnaA01G0149600ZS	MADS-box protein AGL72	TE_00004794_LTR	-30975	9.22953e-05	-0.126272	0.000133912	LTR/Gypsy
BnaA01G0149800ZS	Choline-phosphate cytidylyltransferase 1	TE_00004314_INT	-865029	9.78193e-08	5.2127	3.20929e-07	LTR/Copia
BnaA01G0149800ZS	Choline-phosphate cytidylyltransferase 1	TE_00003542_INT	-572881	6.89662e-05	3.87693	0.000104385	LTR/Gypsy
BnaA01G0150200ZS	Zinc finger CCCH domain-containing protein 48	TE_00004794_LTR	-70824	2.4192e-12	-0.596486	2.08445e-11	LTR/Gypsy
BnaA01G0150300ZS	Serine/arginine-rich splicing factor RS40	TE_00004794_LTR	-74289	7.93454e-08	-3.20514	2.65431e-07	LTR/Gypsy
BnaA01G0150900ZS	Pre-mRNA cleavage factor Im 25 kDa subunit 2	TE_00004794_LTR	-102267	0.000266823	-0.512701	0.000330471	LTR/Gypsy
BnaA01G0151300ZS	Uncharacterized protein At1g76660	TE_00004794_LTR	-119208	4.49954e-14	-1.44044	5.54373e-13	LTR/Gypsy
BnaA01G0151300ZS	Uncharacterized protein At1g76660	TE_00002689_LTR	710553	0.000289557	-0.60382	0.000354396	LTR/Gypsy
BnaA01G0151400ZS	Putative rRNA 2'-O-methyltransferase fibrillarin 3	TE_00004794_LTR	-125902	0.000265873	-5.60178	0.00032953	LTR/Gypsy
BnaA01G0151600ZS	Protochlorophyllide-dependent translocon component 52, chloroplastic	TE_00004794_LTR	-138718	1.36675e-08	-2.88219	5.4117e-08	LTR/Gypsy
BnaA01G0151800ZS	.	TE_00002689_LTR	686616	0.000424624	-4.52786	0.000485138	LTR/Gypsy
BnaA01G0152000ZS	Desumoylating isopeptidase 2	TE_00004794_LTR	-145481	5.38313e-06	-1.10292	1.12454e-05	LTR/Gypsy
BnaA01G0152000ZS	Desumoylating isopeptidase 2	TE_00003286_LTR	684179	5.10588e-05	-0.986518	8.05726e-05	LTR/Gypsy
BnaA01G0153100ZS	Calmodulin-binding protein 60 D	TE_00004794_LTR	-212346	2.55464e-12	-0.597329	2.19386e-11	LTR/Gypsy
BnaA01G0153100ZS	Calmodulin-binding protein 60 D	TE_00002689_LTR	617415	0.000569717	-0.25513	0.000619522	LTR/Gypsy
BnaA01G0153200ZS	Probable xyloglucan endotransglucosylase/hydrolase protein 23	TE_00004794_LTR	-217105	1.08023e-11	0.813161	8.25207e-11	LTR/Gypsy
BnaA01G0153400ZS	CASP-like protein 2C1	TE_00004794_LTR	-229830	6.88123e-05	-0.791295	0.000104183	LTR/Gypsy
BnaA01G0153400ZS	CASP-like protein 2C1	TE_00002689_LTR	599931	7.53592e-06	-0.745198	1.50573e-05	LTR/Gypsy
BnaA01G0153400ZS	CASP-like protein 2C1	TE_00004055_INT	925118	8.26087e-06	0.918568	1.63297e-05	LTR/Copia
BnaA01G0153900ZS	Pumilio homolog 6, chloroplastic	TE_00003542_INT	-794462	0.000675524	-0.296099	0.000718758	LTR/Gypsy
BnaA01G0153900ZS	Pumilio homolog 6, chloroplastic	TE_00002689_LTR	-731084	0.000346578	-0.254961	0.000410434	LTR/Gypsy
BnaA01G0154000ZS	HEAT repeat-containing protein 6	TE_00002308_INT	-208438	7.74324e-05	-0.487795	0.000115117	LTR/Copia
BnaA01G0155400ZS	Plant intracellular Ras-group-related LRR protein 8	TE_00003542_INT	-914497	2.31369e-05	0.164769	4.06129e-05	LTR/Gypsy
BnaA01G0155400ZS	Plant intracellular Ras-group-related LRR protein 8	TE_00003832_INT	830188	0.00097624	0.106234	0.000979092	LTR/Gypsy
BnaA01G0156000ZS	Casein kinase 1-like protein 1	TE_00002308_INT	-344174	0.000893518	-0.643555	0.000908851	LTR/Copia
BnaA01G0156000ZS	Casein kinase 1-like protein 1	TE_00004055_INT	754588	4.67565e-05	0.874107	7.45274e-05	LTR/Copia
BnaA01G0156200ZS	Nucleosome assembly protein 1;3	TE_00002308_INT	-360053	7.90377e-07	-1.86443	2.09488e-06	LTR/Copia
BnaA01G0156600ZS	Putative GATA transcription factor 22	TE_00002689_LTR	389493	5.63626e-05	0.264203	8.76883e-05	LTR/Gypsy
BnaA01G0156600ZS	Putative GATA transcription factor 22	TE_00004055_INT	714680	4.99158e-05	-0.329301	7.8937e-05	LTR/Copia
BnaA01G0156700ZS	Thioredoxin-like 2-1, chloroplastic	TE_00004794_LTR	-448195	0.000160429	-0.624785	0.000214581	LTR/Gypsy
BnaA01G0156700ZS	Thioredoxin-like 2-1, chloroplastic	TE_00003286_LTR	381465	2.42868e-05	-0.697137	4.22312e-05	LTR/Gypsy
BnaA01G0156700ZS	Thioredoxin-like 2-1, chloroplastic	TE_00002689_LTR	381566	1.32627e-07	-0.725012	4.22306e-07	LTR/Gypsy
BnaA01G0156700ZS	Thioredoxin-like 2-1, chloroplastic	TE_00004055_INT	706753	0.000401505	0.610233	0.000462801	LTR/Copia
BnaA01G0156700ZS	Thioredoxin-like 2-1, chloroplastic	TE_00003235_LTR	903623	8.36088e-06	-0.74993	1.64897e-05	LTR/Copia
BnaA01G0156900ZS	Protein EFFECTOR OF TRANSCRIPTION	TE_00004794_LTR	-459493	1.32046e-05	0.126843	2.47264e-05	LTR/Gypsy
BnaA01G0156900ZS	Protein EFFECTOR OF TRANSCRIPTION	TE_00002689_LTR	370268	2.74605e-05	0.102707	4.69471e-05	LTR/Gypsy
BnaA01G0157000ZS	Graves disease carrier protein	TE_00004892_INT	333019	0.000197078	-0.230059	0.000255604	LTR/Gypsy
BnaA01G0157000ZS	Graves disease carrier protein	TE_00002689_LTR	368479	3.26312e-05	-0.209121	5.46876e-05	LTR/Gypsy
BnaA01G0157000ZS	Graves disease carrier protein	TE_00003235_LTR	890536	0.000414311	-0.217056	0.000474924	LTR/Copia
BnaA01G0157200ZS	60S ribosomal protein L31-3	TE_00002308_INT	-448988	0.000161331	-4.13392	0.000215732	LTR/Copia
BnaA01G0157400ZS	Probable caffeoyl-CoA O-methyltransferase At4g26220	TE_00004794_LTR	-509449	8.83593e-05	-0.676029	0.000129104	LTR/Gypsy
BnaA01G0157400ZS	Probable caffeoyl-CoA O-methyltransferase At4g26220	TE_00003286_LTR	320211	0.000241985	-0.634488	0.000303917	LTR/Gypsy
BnaA01G0157400ZS	Probable caffeoyl-CoA O-methyltransferase At4g26220	TE_00002689_LTR	320312	1.67354e-06	-0.689279	4.03751e-06	LTR/Gypsy
BnaA01G0157600ZS	ATP-dependent 6-phosphofructokinase 3	TE_00003286_LTR	313057	0.000371679	-3.24152	0.00043529	LTR/Gypsy
BnaA01G0157600ZS	ATP-dependent 6-phosphofructokinase 3	TE_00002689_LTR	313158	5.49746e-06	-3.45052	1.14382e-05	LTR/Gypsy
BnaA01G0157600ZS	ATP-dependent 6-phosphofructokinase 3	TE_00003235_LTR	835215	3.64603e-05	-3.82416	6.02292e-05	LTR/Copia
BnaA01G0157900ZS	Arginine--tRNA ligase, chloroplastic/mitochondrial	TE_00004794_LTR	-533510	5.46826e-06	-1.43785	1.13957e-05	LTR/Gypsy
BnaA01G0157900ZS	Arginine--tRNA ligase, chloroplastic/mitochondrial	TE_00002689_LTR	296251	4.05536e-09	-1.54424	1.78718e-08	LTR/Gypsy
BnaA01G0157900ZS	Arginine--tRNA ligase, chloroplastic/mitochondrial	TE_00004055_INT	621438	8.2255e-05	1.30124	0.000121416	LTR/Copia
BnaA01G0157900ZS	Arginine--tRNA ligase, chloroplastic/mitochondrial	TE_00003235_LTR	818308	0.000171281	-1.22147	0.000227221	LTR/Copia
BnaA01G0158300ZS	N utilization substance protein B homolog	TE_00004794_LTR	-558677	1.48558e-06	-0.44774	3.64336e-06	LTR/Gypsy
BnaA01G0158300ZS	N utilization substance protein B homolog	TE_00003286_LTR	270983	3.13511e-05	-0.389585	5.27296e-05	LTR/Gypsy
BnaA01G0158300ZS	N utilization substance protein B homolog	TE_00002689_LTR	271084	1.88695e-09	-0.464265	9.0626e-09	LTR/Gypsy
BnaA01G0158300ZS	N utilization substance protein B homolog	TE_00004055_INT	596271	4.62186e-05	0.39643	7.38558e-05	LTR/Copia
BnaA01G0158300ZS	N utilization substance protein B homolog	TE_00003235_LTR	793141	4.47689e-06	-0.436879	9.57198e-06	LTR/Copia
BnaA01G0158400ZS	E3 ubiquitin-protein ligase RING1	TE_00004794_LTR	-560987	0.000518008	-0.329769	0.0005732	LTR/Gypsy
BnaA01G0158400ZS	E3 ubiquitin-protein ligase RING1	TE_00003286_LTR	268673	9.76116e-05	-0.369435	0.000140877	LTR/Gypsy
BnaA01G0158400ZS	E3 ubiquitin-protein ligase RING1	TE_00002689_LTR	268774	9.03953e-07	-0.387898	2.35146e-06	LTR/Gypsy
BnaA01G0158500ZS	.	TE_00004794_LTR	-562996	1.71837e-08	-3.19033	6.68155e-08	LTR/Gypsy
BnaA01G0158500ZS	.	TE_00004892_INT	231305	3.8451e-05	-2.42669	6.30381e-05	LTR/Gypsy
BnaA01G0158500ZS	.	TE_00003286_LTR	266664	2.28641e-06	-2.69857	5.31583e-06	LTR/Gypsy
BnaA01G0158500ZS	.	TE_00002689_LTR	266765	3.22378e-08	-2.63127	1.17511e-07	LTR/Gypsy
BnaA01G0158500ZS	.	TE_00004055_INT	591952	0.000263136	2.18248	0.000326606	LTR/Copia
BnaA01G0158500ZS	.	TE_00003235_LTR	788822	5.26776e-07	-2.91696	1.4534e-06	LTR/Copia
BnaA01G0159100ZS	Probable calcium-binding protein CML21	TE_00004794_LTR	-617715	5.14787e-06	3.2194	1.08149e-05	LTR/Gypsy
BnaA01G0159100ZS	Probable calcium-binding protein CML21	TE_00004892_INT	176586	0.000526444	2.53731	0.000580129	LTR/Gypsy
BnaA01G0159200ZS	KH domain-containing protein At4g26480	TE_00004794_LTR	-619240	0.000402515	-2.72849	0.000463657	LTR/Gypsy
BnaA01G0159200ZS	KH domain-containing protein At4g26480	TE_00004892_INT	175061	0.000539581	-2.7453	0.000592089	LTR/Gypsy
BnaA01G0159500ZS	Uridine kinase-like protein 4	TE_00004794_LTR	-635869	2.36111e-13	-1.95802	2.54617e-12	LTR/Gypsy
BnaA01G0159500ZS	Uridine kinase-like protein 4	TE_00004892_INT	158432	7.63329e-06	-1.26631	1.52343e-05	LTR/Gypsy
BnaA01G0159500ZS	Uridine kinase-like protein 4	TE_00003286_LTR	193791	5.6166e-06	-1.24962	1.16351e-05	LTR/Gypsy
BnaA01G0159500ZS	Uridine kinase-like protein 4	TE_00002689_LTR	193892	0.000135313	-0.886541	0.00018637	LTR/Gypsy
BnaA01G0159500ZS	Uridine kinase-like protein 4	TE_00003235_LTR	715949	6.80317e-07	-1.39073	1.82934e-06	LTR/Copia
BnaA01G0159800ZS	Protein transport protein SFT2	TE_00002689_LTR	170945	0.000192458	-0.376589	0.000250698	LTR/Gypsy
BnaA01G0160100ZS	E3 ubiquitin-protein ligase At4g11680	TE_00003286_LTR	161402	0.000727328	-0.0761248	0.000765709	LTR/Gypsy
BnaA01G0160300ZS	Probable 28S rRNA (cytosine(4447)-C(5))-methyltransferase	TE_00002308_INT	-622993	7.0177e-05	-0.415929	0.000105939	LTR/Copia
BnaA01G0160300ZS	Probable 28S rRNA (cytosine(4447)-C(5))-methyltransferase	TE_00002689_LTR	150582	4.21706e-05	-0.38513	6.8228e-05	LTR/Gypsy
BnaA01G0160300ZS	Probable 28S rRNA (cytosine(4447)-C(5))-methyltransferase	TE_00003235_LTR	672639	0.000307531	-0.414093	0.000372615	LTR/Copia
BnaA01G0160400ZS	Serine/threonine-protein kinase D6PKL1	TE_00002308_INT	-628741	7.91873e-07	-0.756146	2.09671e-06	LTR/Copia
BnaA01G0160500ZS	Altered inheritance of mitochondria protein 32	TE_00002689_LTR	142154	0.000729731	-0.4035	0.000767928	LTR/Gypsy
BnaA01G0160600ZS	Protein DEK	TE_00004794_LTR	-692472	3.98211e-05	-3.03589	6.50148e-05	LTR/Gypsy
BnaA01G0160600ZS	Protein DEK	TE_00004892_INT	101829	0.000731544	-2.57891	0.000769367	LTR/Gypsy
BnaA01G0160600ZS	Protein DEK	TE_00002689_LTR	137289	8.6983e-07	-3.03442	2.27869e-06	LTR/Gypsy
BnaA01G0160700ZS	Probable WRKY transcription factor 20	TE_00004794_LTR	-700484	2.94805e-08	-0.661104	1.08528e-07	LTR/Gypsy
BnaA01G0160700ZS	Probable WRKY transcription factor 20	TE_00004892_INT	93817	7.14672e-05	-0.493376	0.000107449	LTR/Gypsy
BnaA01G0160700ZS	Probable WRKY transcription factor 20	TE_00003286_LTR	129176	1.49051e-05	-0.522141	2.74743e-05	LTR/Gypsy
BnaA01G0160700ZS	Probable WRKY transcription factor 20	TE_00002689_LTR	129277	1.11336e-10	-0.640177	6.85867e-10	LTR/Gypsy
BnaA01G0160700ZS	Probable WRKY transcription factor 20	TE_00004055_INT	454464	7.03346e-08	0.669448	2.3876e-07	LTR/Copia
BnaA01G0160700ZS	Probable WRKY transcription factor 20	TE_00003235_LTR	651334	1.4066e-06	-0.591554	3.48759e-06	LTR/Copia
BnaA01G0161000ZS	Mitochondrial import inner membrane translocase subunit TIM22-2	TE_00002308_INT	-675506	0.000846423	-1.28158	0.000869902	LTR/Copia
BnaA01G0161000ZS	Mitochondrial import inner membrane translocase subunit TIM22-2	TE_00004892_INT	62609	0.000518329	1.46675	0.000573379	LTR/Gypsy
BnaA01G0161100ZS	.	TE_00003235_LTR	618724	0.000845445	-0.190776	0.000869241	LTR/Copia
BnaA01G0161200ZS	Pentatricopeptide repeat-containing protein At4g26680, mitochondrial	TE_00004794_LTR	-734035	1.39938e-09	-0.338903	6.91294e-09	LTR/Gypsy
BnaA01G0161200ZS	Pentatricopeptide repeat-containing protein At4g26680, mitochondrial	TE_00004892_INT	60266	1.78237e-05	-0.250897	3.22806e-05	LTR/Gypsy
BnaA01G0161200ZS	Pentatricopeptide repeat-containing protein At4g26680, mitochondrial	TE_00003286_LTR	95625	7.4949e-05	-0.225893	0.000111938	LTR/Gypsy
BnaA01G0161200ZS	Pentatricopeptide repeat-containing protein At4g26680, mitochondrial	TE_00002689_LTR	95726	1.10039e-05	-0.209872	2.10384e-05	LTR/Gypsy
BnaA01G0161200ZS	Pentatricopeptide repeat-containing protein At4g26680, mitochondrial	TE_00003235_LTR	617783	1.26005e-07	-0.304491	4.03948e-07	LTR/Copia
BnaA01G0161300ZS	Fimbrin-1	TE_00003235_LTR	601009	0.000883922	3.63859	0.000901298	LTR/Copia
BnaA01G0161400ZS	DNA topoisomerase 1 alpha	TE_00003235_LTR	595992	5.31786e-05	0.508082	8.32591e-05	LTR/Copia
BnaA01G0161500ZS	Peroxygenase 1	TE_00003235_LTR	573608	1.57837e-05	148.29	2.88885e-05	LTR/Copia
BnaA01G0161600ZS	Protein HOMOLOG OF MAMMALIAN LYST-INTERACTING PROTEIN 5	TE_00003235_LTR	571688	5.94627e-07	1.26257	1.6188e-06	LTR/Copia
BnaA01G0161700ZS	65-kDa microtubule-associated protein 2	TE_00003235_LTR	568668	0.000137681	-0.427132	0.000188779	LTR/Copia
BnaA01G0161700ZS	65-kDa microtubule-associated protein 2	TE_00002792_INT	845339	2.58661e-06	0.558257	5.89488e-06	LTR/Gypsy
BnaA01G0161900ZS	Protein GrpE	TE_00002308_INT	-735706	0.000184984	-0.637556	0.000242423	LTR/Copia
BnaA01G0162300ZS	Small ubiquitin-related modifier 1	TE_00002308_INT	-745760	0.000566634	-4.36134	0.000616558	LTR/Copia
BnaA01G0162500ZS	Proline synthase co-transcribed bacterial homolog protein	TE_00004892_INT	-21835	1.02713e-11	-0.874451	7.86961e-11	LTR/Gypsy
BnaA01G0162500ZS	Proline synthase co-transcribed bacterial homolog protein	TE_00003286_LTR	13524	6.64522e-12	-0.858161	5.31106e-11	LTR/Gypsy
BnaA01G0162500ZS	Proline synthase co-transcribed bacterial homolog protein	TE_00002689_LTR	13625	1.87683e-19	-0.919418	5.93605e-18	LTR/Gypsy
BnaA01G0162500ZS	Proline synthase co-transcribed bacterial homolog protein	TE_00004055_INT	338812	6.02791e-14	0.967595	7.30532e-13	LTR/Copia
BnaA01G0162500ZS	Proline synthase co-transcribed bacterial homolog protein	TE_00003832_INT	394531	0.000206961	0.362769	0.000266161	LTR/Gypsy
BnaA01G0162500ZS	Proline synthase co-transcribed bacterial homolog protein	TE_00003235_LTR	535682	0.000265259	-0.479342	0.000328911	LTR/Copia
BnaA01G0162700ZS	.	TE_00004892_INT	-28511	0.000485877	-0.167181	0.000541057	LTR/Gypsy
BnaA01G0162700ZS	.	TE_00003286_LTR	6848	1.4134e-05	-0.201309	2.62301e-05	LTR/Gypsy
BnaA01G0162700ZS	.	TE_00002689_LTR	6949	5.85214e-06	-0.176136	1.20218e-05	LTR/Gypsy
BnaA01G0162800ZS	Imidazole glycerol phosphate synthase hisHF, chloroplastic	TE_00004892_INT	-35966	0.000619067	0.0380414	0.000666203	LTR/Gypsy
BnaA01G0162900ZS	Imidazole glycerol phosphate synthase hisHF, chloroplastic	TE_00004794_LTR	-831714	7.94219e-05	0.263274	0.000117636	LTR/Gypsy
BnaA01G0162900ZS	Imidazole glycerol phosphate synthase hisHF, chloroplastic	TE_00004892_INT	-37413	5.11457e-13	0.480041	5.14133e-12	LTR/Gypsy
BnaA01G0162900ZS	Imidazole glycerol phosphate synthase hisHF, chloroplastic	TE_00003286_LTR	-2054	1.68922e-11	0.437935	1.2446e-10	LTR/Gypsy
BnaA01G0162900ZS	Imidazole glycerol phosphate synthase hisHF, chloroplastic	TE_00002689_LTR	-1953	4.02585e-17	0.449615	9.03986e-16	LTR/Gypsy
BnaA01G0162900ZS	Imidazole glycerol phosphate synthase hisHF, chloroplastic	TE_00004055_INT	323234	2.98228e-10	-0.42805	1.67778e-09	LTR/Copia
BnaA01G0163000ZS	Probable beta-1,3-galactosyltransferase 4	TE_00002689_LTR	-13852	0.000330206	-0.106926	0.000394922	LTR/Gypsy
BnaA01G0163200ZS	.	TE_00004794_LTR	-847728	5.40318e-05	-0.417295	8.4442e-05	LTR/Gypsy
BnaA01G0163200ZS	.	TE_00004892_INT	-53427	2.27411e-11	-0.693441	1.62737e-10	LTR/Gypsy
BnaA01G0163200ZS	.	TE_00003286_LTR	-18068	2.14864e-13	-0.734823	2.35624e-12	LTR/Gypsy
BnaA01G0163200ZS	.	TE_00002689_LTR	-17967	3.1602e-22	-0.787714	1.43789e-20	LTR/Gypsy
BnaA01G0163200ZS	.	TE_00004055_INT	307220	4.70511e-10	0.656566	2.56124e-09	LTR/Copia
BnaA01G0163200ZS	.	TE_00003832_INT	362939	0.000276366	0.286567	0.000340744	LTR/Gypsy
BnaA01G0163200ZS	.	TE_00003235_LTR	504090	0.000135979	-0.403536	0.00018694	LTR/Copia
BnaA01G0163300ZS	Polyadenylate-binding protein-interacting protein 3	TE_00004794_LTR	-850192	0.000116061	-0.255823	0.000163589	LTR/Gypsy
BnaA01G0163300ZS	Polyadenylate-binding protein-interacting protein 3	TE_00004892_INT	-55891	9.46493e-16	-0.525302	1.60966e-14	LTR/Gypsy
BnaA01G0163300ZS	Polyadenylate-binding protein-interacting protein 3	TE_00003286_LTR	-20532	3.79939e-18	-0.547549	1.01064e-16	LTR/Gypsy
BnaA01G0163300ZS	Polyadenylate-binding protein-interacting protein 3	TE_00002689_LTR	-20431	9.59753e-26	-0.539389	7.21484e-24	LTR/Gypsy
BnaA01G0163300ZS	Polyadenylate-binding protein-interacting protein 3	TE_00004055_INT	304756	1.69006e-14	0.50983	2.2652e-13	LTR/Copia
BnaA01G0163300ZS	Polyadenylate-binding protein-interacting protein 3	TE_00003832_INT	360475	3.91143e-06	0.231657	8.50318e-06	LTR/Gypsy
BnaA01G0163300ZS	Polyadenylate-binding protein-interacting protein 3	TE_00003235_LTR	501626	0.000225714	-0.25041	0.000287026	LTR/Copia
BnaA01G0163800ZS	.	TE_00002689_LTR	-36664	0.000103865	-0.554594	0.000148415	LTR/Gypsy
BnaA01G0163800ZS	.	TE_00004055_INT	288523	0.000266295	0.645908	0.000329974	LTR/Copia
BnaA01G0163900ZS	Fatty acid desaturase 4, chloroplastic	TE_00004892_INT	-75083	4.99612e-06	-0.101989	1.05302e-05	LTR/Gypsy
BnaA01G0163900ZS	Fatty acid desaturase 4, chloroplastic	TE_00003286_LTR	-39724	2.31307e-06	-0.102577	5.36339e-06	LTR/Gypsy
BnaA01G0163900ZS	Fatty acid desaturase 4, chloroplastic	TE_00002689_LTR	-39623	3.43615e-07	-0.0926337	9.94604e-07	LTR/Gypsy
BnaA01G0163900ZS	Fatty acid desaturase 4, chloroplastic	TE_00004055_INT	285564	9.5545e-05	0.0885939	0.000138279	LTR/Copia
BnaA01G0164100ZS	Microtubule-associated protein TORTIFOLIA1	TE_00004892_INT	-80809	0.000108412	-0.438986	0.000154106	LTR/Gypsy
BnaA01G0164100ZS	Microtubule-associated protein TORTIFOLIA1	TE_00003286_LTR	-45450	0.000626223	-0.378528	0.000672927	LTR/Gypsy
BnaA01G0164100ZS	Microtubule-associated protein TORTIFOLIA1	TE_00002689_LTR	-45349	0.000994264	-0.306135	0.000995223	LTR/Gypsy
BnaA01G0164100ZS	Microtubule-associated protein TORTIFOLIA1	TE_00004055_INT	279838	9.17292e-05	0.448495	0.000133314	LTR/Copia
BnaA01G0164100ZS	Microtubule-associated protein TORTIFOLIA1	TE_00003832_INT	335557	7.4301e-07	0.411607	1.98047e-06	LTR/Gypsy
BnaA01G0165300ZS	Disease resistance protein At4g27190	TE_00003832_INT	264041	0.000320733	-0.0255805	0.00038532	LTR/Gypsy
BnaA01G0165300ZS	Disease resistance protein At4g27190	TE_00003235_LTR	405192	0.000517516	0.0331914	0.000572846	LTR/Copia
BnaA01G0165300ZS	Disease resistance protein At4g27190	TE_00002264_INT	893332	5.75454e-06	-0.0397931	1.18636e-05	LTR/Copia
BnaA01G0165800ZS	Probable NAD(P)H dehydrogenase (quinone) FQR1-like 1	TE_00002264_INT	815178	0.000332062	0.500634	0.000396868	LTR/Copia
BnaA01G0166900ZS	NAC domain-containing protein 72	TE_00004055_INT	785714	0.000529304	-0.618672	0.000582414	LTR/Copia
BnaA01G0167100ZS	.	TE_00002689_LTR	-271828	0.000482513	0.810644	0.000538004	LTR/Gypsy
BnaA01G0167100ZS	.	TE_00004055_INT	53359	4.26614e-10	-1.75374	2.3566e-09	LTR/Copia
BnaA01G0167100ZS	.	TE_00003832_INT	109078	0.000528515	-0.728631	0.000581793	LTR/Gypsy
BnaA01G0167200ZS	.	TE_00004055_INT	46738	0.000135608	14.005	0.000186677	LTR/Copia
BnaA01G0167300ZS	Protochlorophyllide reductase B, chloroplastic	TE_00004055_INT	44865	9.73762e-06	-5.41978	1.88607e-05	LTR/Copia
BnaA01G0167400ZS	Stem-specific protein TSJT1	TE_00002689_LTR	-282629	0.000756749	15.5661	0.000792661	LTR/Gypsy
BnaA01G0167400ZS	Stem-specific protein TSJT1	TE_00004055_INT	42558	1.44885e-12	-39.1585	1.31845e-11	LTR/Copia
BnaA01G0167400ZS	Stem-specific protein TSJT1	TE_00002264_INT	727568	0.000984982	-17.1285	0.000986885	LTR/Copia
BnaA01G0167400ZS	Stem-specific protein TSJT1	TE_00004055_INT	747585	8.06468e-05	17.6847	0.000119212	LTR/Copia
BnaA01G0167500ZS	CBS domain-containing protein CBSX5	TE_00002689_LTR	-304706	0.000922362	0.52151	0.000933156	LTR/Gypsy
BnaA01G0167500ZS	CBS domain-containing protein CBSX5	TE_00004055_INT	20481	2.05953e-05	-0.824539	3.66225e-05	LTR/Copia
BnaA01G0167800ZS	Beta-glucuronosyltransferase GlcAT14B	TE_00004892_INT	-343682	1.72721e-05	-0.0203905	3.13472e-05	LTR/Gypsy
BnaA01G0167800ZS	Beta-glucuronosyltransferase GlcAT14B	TE_00004055_INT	16965	1.96133e-07	0.0247799	6.04122e-07	LTR/Copia
BnaA01G0167900ZS	Exosome complex component RRP41-like	TE_00004055_INT	-4273	5.31223e-06	-0.919979	1.11242e-05	LTR/Copia
BnaA01G0167900ZS	Exosome complex component RRP41-like	TE_00003832_INT	51446	4.99422e-10	-0.904701	2.7069e-09	LTR/Gypsy
BnaA01G0168000ZS	Proton pump-interactor 1	TE_00004892_INT	-371936	1.27024e-05	-0.4917	2.38846e-05	LTR/Gypsy
BnaA01G0168000ZS	Proton pump-interactor 1	TE_00004055_INT	-11289	2.21165e-08	0.630566	8.42278e-08	LTR/Copia
BnaA01G0168000ZS	Proton pump-interactor 1	TE_00003832_INT	44430	1.91275e-14	0.616226	2.51813e-13	LTR/Gypsy
BnaA01G0168100ZS	.	TE_00004892_INT	-381045	2.15891e-05	0.53249	3.82414e-05	LTR/Gypsy
BnaA01G0168100ZS	.	TE_00004055_INT	-20398	1.90244e-14	-0.937266	2.51093e-13	LTR/Copia
BnaA01G0168100ZS	.	TE_00003832_INT	35321	1.34831e-18	-0.775159	3.82169e-17	LTR/Gypsy
BnaA01G0168100ZS	.	TE_00002264_INT	664612	7.27528e-05	-0.45776	0.000109161	LTR/Copia
BnaA01G0168200ZS	Early nodulin-like protein 2	TE_00004055_INT	-28304	5.246e-10	-5.89567	2.83095e-09	LTR/Copia
BnaA01G0168200ZS	Early nodulin-like protein 2	TE_00003832_INT	27415	3.76381e-11	-4.5686	2.54536e-10	LTR/Gypsy
BnaA01G0168200ZS	Early nodulin-like protein 2	TE_00002264_INT	656706	0.000114011	-3.39602	0.000160831	LTR/Copia
BnaA01G0168300ZS	PRA1 family protein H	TE_00004892_INT	-396235	3.26879e-05	0.527542	5.47649e-05	LTR/Gypsy
BnaA01G0168300ZS	PRA1 family protein H	TE_00003286_LTR	-360876	2.19127e-05	0.524227	3.87261e-05	LTR/Gypsy
BnaA01G0168300ZS	PRA1 family protein H	TE_00002689_LTR	-360775	6.30884e-08	0.555457	2.16859e-07	LTR/Gypsy
BnaA01G0168300ZS	PRA1 family protein H	TE_00004055_INT	-35588	1.48557e-22	-1.17384	6.94203e-21	LTR/Copia
BnaA01G0168300ZS	PRA1 family protein H	TE_00003832_INT	20131	2.86528e-13	-0.664464	3.03931e-12	LTR/Gypsy
BnaA01G0168300ZS	PRA1 family protein H	TE_00004055_INT	669439	0.000338822	0.363641	0.000403367	LTR/Copia
BnaA01G0168500ZS	Stomatin-like protein 2, mitochondrial	TE_00004892_INT	-400917	5.52002e-06	1.57723	1.14805e-05	LTR/Gypsy
BnaA01G0168500ZS	Stomatin-like protein 2, mitochondrial	TE_00003286_LTR	-365558	1.42239e-05	1.46845	2.6378e-05	LTR/Gypsy
BnaA01G0168500ZS	Stomatin-like protein 2, mitochondrial	TE_00002689_LTR	-365457	2.24929e-06	1.33922	5.23892e-06	LTR/Gypsy
BnaA01G0168500ZS	Stomatin-like protein 2, mitochondrial	TE_00004055_INT	-40270	2.16419e-17	-2.84968	5.17311e-16	LTR/Copia
BnaA01G0168500ZS	Stomatin-like protein 2, mitochondrial	TE_00003832_INT	15449	4.40551e-13	-1.80827	4.48066e-12	LTR/Gypsy
BnaA01G0168500ZS	Stomatin-like protein 2, mitochondrial	TE_00002264_INT	644740	5.86643e-05	-1.28627	9.0671e-05	LTR/Copia
BnaA01G0168800ZS	Uncharacterized sugar kinase slr0537	TE_00004892_INT	-422274	8.99119e-07	0.677964	2.34006e-06	LTR/Gypsy
BnaA01G0168800ZS	Uncharacterized sugar kinase slr0537	TE_00003286_LTR	-386915	3.96717e-05	0.555412	6.48117e-05	LTR/Gypsy
BnaA01G0168800ZS	Uncharacterized sugar kinase slr0537	TE_00002689_LTR	-386814	8.47568e-07	0.555141	2.22915e-06	LTR/Gypsy
BnaA01G0168800ZS	Uncharacterized sugar kinase slr0537	TE_00004055_INT	-61627	7.60195e-22	-1.26479	3.3702e-20	LTR/Copia
BnaA01G0168800ZS	Uncharacterized sugar kinase slr0537	TE_00003832_INT	-5908	7.82741e-17	-0.817871	1.65044e-15	LTR/Gypsy
BnaA01G0168800ZS	Uncharacterized sugar kinase slr0537	TE_00002264_INT	623383	3.84524e-05	-0.525178	6.30381e-05	LTR/Copia
BnaA01G0168900ZS	.	TE_00003286_LTR	-389800	0.000345755	0.157712	0.00040974	LTR/Gypsy
BnaA01G0168900ZS	.	TE_00004055_INT	-64512	3.29872e-08	-0.249167	1.19821e-07	LTR/Copia
BnaA01G0168900ZS	.	TE_00004055_INT	640515	0.000359812	0.128619	0.000423784	LTR/Copia
BnaA01G0169200ZS	.	TE_00004055_INT	-76971	0.000297995	0.255045	0.0003625	LTR/Copia
BnaA01G0169300ZS	Pentatricopeptide repeat-containing protein At1g77405	TE_00003286_LTR	-402742	0.000303774	0.0856644	0.000368752	LTR/Gypsy
BnaA01G0169300ZS	Pentatricopeptide repeat-containing protein At1g77405	TE_00002689_LTR	-402641	5.42162e-07	0.0987185	1.49139e-06	LTR/Gypsy
BnaA01G0169300ZS	Pentatricopeptide repeat-containing protein At1g77405	TE_00004055_INT	-77454	1.23721e-15	-0.188688	2.06348e-14	LTR/Copia
BnaA01G0169300ZS	Pentatricopeptide repeat-containing protein At1g77405	TE_00004055_INT	627573	1.89729e-08	0.107278	7.30605e-08	LTR/Copia
BnaA01G0169400ZS	Pentatricopeptide repeat-containing protein At1g77405	TE_00002689_LTR	-422428	0.000375416	0.0707028	0.000438775	LTR/Gypsy
BnaA01G0169400ZS	Pentatricopeptide repeat-containing protein At1g77405	TE_00004055_INT	-97241	1.97006e-12	-0.167692	1.73299e-11	LTR/Copia
BnaA01G0169400ZS	Pentatricopeptide repeat-containing protein At1g77405	TE_00003832_INT	-41522	6.55585e-08	-0.0958052	2.23424e-07	LTR/Gypsy
BnaA01G0169500ZS	.	TE_00004892_INT	-459735	0.000849066	0.338195	0.0008721	LTR/Gypsy
BnaA01G0169500ZS	.	TE_00002689_LTR	-424275	2.79075e-06	0.38439	6.29649e-06	LTR/Gypsy
BnaA01G0169500ZS	.	TE_00004055_INT	-99088	5.28814e-21	-0.90208	2.06237e-19	LTR/Copia
BnaA01G0169500ZS	.	TE_00003832_INT	-43369	0.000282952	-0.271619	0.000347625	LTR/Gypsy
BnaA01G0169500ZS	.	TE_00004055_INT	605939	4.85772e-12	0.54	3.96803e-11	LTR/Copia
BnaA01G0169600ZS	GPCR-type G protein 2	TE_00004055_INT	-101782	2.56644e-06	-0.520111	5.85148e-06	LTR/Copia
BnaA01G0169700ZS	Importin subunit beta-4	TE_00004055_INT	-108694	0.000396855	-0.264396	0.000458665	LTR/Copia
BnaA01G0169800ZS	Protein PELOTA 1	TE_00004055_INT	-115026	0.000117884	-0.293434	0.000165798	LTR/Copia
BnaA01G0169800ZS	Protein PELOTA 1	TE_00003832_INT	-59307	0.000293275	-0.202058	0.000358018	LTR/Gypsy
BnaA01G0170100ZS	.	TE_00004892_INT	-506626	4.26064e-05	-1.09345	6.88257e-05	LTR/Gypsy
BnaA01G0170100ZS	.	TE_00002689_LTR	-471166	0.000408928	-0.774301	0.000470161	LTR/Gypsy
BnaA01G0170100ZS	.	TE_00004055_INT	-145979	0.000178127	1.01513	0.000234504	LTR/Copia
BnaA01G0170100ZS	.	TE_00003832_INT	-90260	1.59661e-05	0.850964	2.91915e-05	LTR/Gypsy
BnaA01G0170100ZS	.	TE_00003235_LTR	50891	0.000649566	-0.909224	0.000694987	LTR/Copia
BnaA01G0170400ZS	.	TE_00004892_INT	-518395	1.96576e-07	-2.13992	6.05127e-07	LTR/Gypsy
BnaA01G0170400ZS	.	TE_00003286_LTR	-483036	2.76742e-06	-1.88463	6.25473e-06	LTR/Gypsy
BnaA01G0170400ZS	.	TE_00002689_LTR	-482935	1.15116e-06	-1.63936	2.92843e-06	LTR/Gypsy
BnaA01G0170400ZS	.	TE_00004055_INT	-157748	5.52613e-15	3.15679	8.18972e-14	LTR/Copia
BnaA01G0170400ZS	.	TE_00003832_INT	-102029	1.59209e-05	1.32221	2.91191e-05	LTR/Gypsy
BnaA01G0170600ZS	.	TE_00002792_INT	307442	0.000778362	0.0251859	0.000811857	LTR/Gypsy
BnaA01G0170800ZS	.	TE_00003832_INT	-125086	0.000123344	-0.204493	0.00017231	LTR/Gypsy
BnaA01G0170800ZS	.	TE_00004055_INT	524222	0.000449778	0.20161	0.000509166	LTR/Copia
BnaA01G0171000ZS	Flavone 3'-O-methyltransferase 1	TE_00004055_INT	-198818	0.000157572	-0.0488835	0.000211469	LTR/Copia
BnaA01G0171000ZS	Flavone 3'-O-methyltransferase 1	TE_00003832_INT	-143099	1.92012e-05	-0.0402808	3.44268e-05	LTR/Gypsy
BnaA01G0171000ZS	Flavone 3'-O-methyltransferase 1	TE_00003235_LTR	-1948	3.12206e-05	-0.0527811	5.25442e-05	LTR/Copia
[truncated: 85,731 more rows]
