# Supplementary material for: Cis-regulatory effects of transposable element insertion/absence polymorphisms in the Brassica napus population
Source: Hortic Res. 2026 Apr 1;13(4):uhaf356. doi: 10.1093/hr/uhaf356 (PMC13365621; doi:10.1093/hr/uhaf356)
Supplement: Web_Material_uhaf356 [file web_material_uhaf356.zip › Supplementary data/Table S4 The casual TEP of lipid-related genes in 20DAF.xlsx]

## Sheet: Sheet1
Table S4 The casual TEP of lipid-related genes in 20DAF
Gene	TAP	Prob_in_pCausalSet	Causal_Post._Prob.	Type
BnaC03G0322000ZS	TE_00004597_INT	0.0380273	0.0572263	LTR/Gypsy
BnaC03G0075300ZS	TE_00004794_LTR	0.000833794	0.00159544	LTR/Gypsy
BnaA07G0341600ZS	TE_00004364_INT	0.0186694	0.0292423	LTR/Gypsy
BnaC02G0216600ZS	TE_00003860_LTR	0.00206013	0.0032297	LTR/Gypsy
BnaA08G0257700ZS	TE_00002372_LTR	0.00383847	0.00579846	LTR/Copia
BnaA03G0188200ZS	TE_00002792_INT	0.00646856	0.0105437	LTR/Gypsy
BnaC04G0028100ZS	TE_00003657_LTR	0.00193795	0.00258668	LTR/Copia
BnaC07G0403200ZS	TE_00004727_INT	0.00108825	0.00173382	LTR/Copia
BnaC04G0025900ZS	TE_00003657_LTR	0.0027952	0.00386223	LTR/Copia
BnaA02G0285200ZS	TE_00003314_INT	0.00262352	0.0041261	LTR/Gypsy
BnaC01G0143800ZS	TE_00003496_INT	0.0604598	0.0776472	LTR/Gypsy
BnaA08G0247100ZS	TE_00002372_LTR	0.0118564	0.0171857	LTR/Copia
BnaA09G0419500ZS	TE_00002792_INT	0.00173065	0.00280799	LTR/Gypsy
BnaC04G0027200ZS	TE_00003657_LTR	0.00308941	0.00458866	LTR/Copia
BnaA05G0496200ZS	TE_00002351_INT	0.0110611	0.00474846	LTR/Copia
BnaC09G0457500ZS	TE_00004901_INT	0.00876573	0.0135401	LTR/Copia
BnaA02G0291800ZS	TE_00004496_LTR	0.00680494	0.0102708	LTR/Gypsy
BnaC09G0623700ZS	TE_00002351_INT	0.00292649	0.00408502	LTR/Copia
BnaA01G0213300ZS	TE_00003418_INT	0.00129168	0.00199436	LTR/Copia
BnaC01G0464400ZS	TE_00004088_LTR	0.180051	0.00959747	LTR/Gypsy
BnaC02G0064700ZS	TE_00003653_INT	1	0.00405811	LTR/Copia
