# Supplementary material for: Cis-regulatory effects of transposable element insertion/absence polymorphisms in the Brassica napus population
Source: Hortic Res. 2026 Apr 1;13(4):uhaf356. doi: 10.1093/hr/uhaf356 (PMC13365621; doi:10.1093/hr/uhaf356)
Supplement: Web_Material_uhaf356 [file web_material_uhaf356.zip › Supplementary data/Table S5 The casual TEP of lipid-related genes in 40DAF.xlsx]

## Sheet: Sheet1
Table S5 The casual TEP of lipid-related genes in 40DAF
Gene	TAP	Prob_in_pCausalSet	Causal_Post._Prob.	Type
BnaC02G0447000ZS	TE_00003748_LTR	0.000734001	0.00132822	LTR/Copia
BnaC04G0025900ZS	TE_00003657_LTR	0.0157079	0.0201159	LTR/Copia
BnaA02G0168900ZS	TE_00002792_INT	0.0010668	0.00165837	LTR/Gypsy
